# Supplementary material for: Regional BOLD variability reflects microstructural maturation and neuronal ensheathment in the preterm infant cortex
Source: Nat Commun. 2026 Apr 9;17:4849. doi: 10.1038/s41467-026-71415-x (PMC13222875; doi:10.1038/s41467-026-71415-x)
Supplement: Supplementary file 4 — Source Data [file 41467_2026_71415_MOESM4_ESM.zip]

Archive with 115 entries (114 files):
- SourceData/
- SourceData/Fig4.1_BOLD_noOutliers_TEA.csv
- __MACOSX/SourceData/._Fig4.1_BOLD_noOutliers_TEA.csv
- SourceData/Fig2.7_S2.7_SMT_intra_data_subjects_scaled.csv
- __MACOSX/SourceData/._Fig2.7_S2.7_SMT_intra_data_subjects_scaled.csv
- SourceData/S1.1_BOLD_data_subjects_scaled.csv
- __MACOSX/SourceData/._S1.1_BOLD_data_subjects_scaled.csv
- SourceData/TableS5.4_RK_noOutliers_TEA.csv
- __MACOSX/SourceData/._TableS5.4_RK_noOutliers_TEA.csv
- SourceData/Fig4.5_MD_noOutliers_TEA.csv
- __MACOSX/SourceData/._Fig4.5_MD_noOutliers_TEA.csv
- SourceData/Fig2.18_S2.18_DKI_AK_data_results_scaled.csv
- __MACOSX/SourceData/._Fig2.18_S2.18_DKI_AK_data_results_scaled.csv
- SourceData/Fig2.17_S2.17_DKI_AK_data_subjects_scaled.csv
- __MACOSX/SourceData/._Fig2.17_S2.17_DKI_AK_data_subjects_scaled.csv
- SourceData/.DS_Store
- __MACOSX/SourceData/._.DS_Store
- SourceData/Fig4.8_RK_results_noOut_TEA.csv
- __MACOSX/SourceData/._Fig4.8_RK_results_noOut_TEA.csv
- SourceData/Fig2.4_S2.4_SMT_extraMD_data_results_scaled.csv
- __MACOSX/SourceData/._Fig2.4_S2.4_SMT_extraMD_data_results_scaled.csv
- SourceData/S4.3_data_ALFF_noOutliers_TEA.csv
- __MACOSX/SourceData/._S4.3_data_ALFF_noOutliers_TEA.csv
- SourceData/Fig4.3_extraMD_noOutliers_TEA.csv
- __MACOSX/SourceData/._Fig4.3_extraMD_noOutliers_TEA.csv
- SourceData/Table1.1_BOLD_clinicaldata.csv
- __MACOSX/SourceData/._Table1.1_BOLD_clinicaldata.csv
- SourceData/S3.1_data_Elbow.csv
- __MACOSX/SourceData/._S3.1_data_Elbow.csv
- SourceData/TableS5.6_dataAK_noOutliers_TEA.csv
- __MACOSX/SourceData/._TableS5.6_dataAK_noOutliers_TEA.csv
- SourceData/S4.2_BOLD_results_noOut_TEA.csv
- __MACOSX/SourceData/._S4.2_BOLD_results_noOut_TEA.csv
- SourceData/TableS5.3_MD_noOutliers_TEA.csv
- __MACOSX/SourceData/._TableS5.3_MD_noOutliers_TEA.csv
- SourceData/S3.2_data_ConsensusMatrix_k3.csv
- __MACOSX/SourceData/._S3.2_data_ConsensusMatrix_k3.csv
- SourceData/TableS5.1_BOLD_noOutliers_TEA.csv
- __MACOSX/SourceData/._TableS5.1_BOLD_noOutliers_TEA.csv
- SourceData/Fig2.11_S2.11_DTI_MD_data_subjects_scaled.csv
- __MACOSX/SourceData/._Fig2.11_S2.11_DTI_MD_data_subjects_scaled.csv
- SourceData/Fig2.2_S2.2_SMT_diff_data_results_scaled.csv
- __MACOSX/SourceData/._Fig2.2_S2.2_SMT_diff_data_results_scaled.csv
- SourceData/TableS5.2_extraMD_noOutliers_TEA.csv
- __MACOSX/SourceData/._TableS5.2_extraMD_noOutliers_TEA.csv
- SourceData/S4.1_BOLD_noOutliers_TEA.csv
- __MACOSX/SourceData/._S4.1_BOLD_noOutliers_TEA.csv
- SourceData/Fig1.1_BOLD_data_subjects_scaled.csv
- __MACOSX/SourceData/._Fig1.1_BOLD_data_subjects_scaled.csv
- SourceData/S1.5_fALFF_data_results_scaled.csv
- __MACOSX/SourceData/._S1.5_fALFF_data_results_scaled.csv
- SourceData/Fig2.14_S2.14_DKI_MK_data_results_scaled.csv
- __MACOSX/SourceData/._Fig2.14_S2.14_DKI_MK_data_results_scaled.csv
- SourceData/Fig3.2_sigGenes_lineGraph.csv
- __MACOSX/SourceData/._Fig3.2_sigGenes_lineGraph.csv
- SourceData/TableS5.7_dataextraTrans_noOutliers_TEA.csv
- __MACOSX/SourceData/._TableS5.7_dataextraTrans_noOutliers_TEA.csv
- SourceData/Fig2.13_S2.13_DKI_MK_data_subjects_scaled.csv
- __MACOSX/SourceData/._Fig2.13_S2.13_DKI_MK_data_subjects_scaled.csv
- SourceData/S1.3_ALFF_data_subjects_scaled.csv
- __MACOSX/SourceData/._S1.3_ALFF_data_subjects_scaled.csv
- SourceData/Fig3.1_enrichment_results_VolcanoPlot.csv
- __MACOSX/SourceData/._Fig3.1_enrichment_results_VolcanoPlot.csv
- SourceData/Fig3.3_sigGenes_Violinplot.csv
- __MACOSX/SourceData/._Fig3.3_sigGenes_Violinplot.csv
- SourceData/Fig2.8_S2.8_SMT_intra_data_results_scaled.csv
- __MACOSX/SourceData/._Fig2.8_S2.8_SMT_intra_data_results_scaled.csv
- SourceData/TableS5.5_dataMK_noOutliers_TEA.csv
- __MACOSX/SourceData/._TableS5.5_dataMK_noOutliers_TEA.csv
- SourceData/Fig2.10_S2.10_DTI_FA_data_results_scaled.csv
- __MACOSX/SourceData/._Fig2.10_S2.10_DTI_FA_data_results_scaled.csv
- SourceData/Fig4.7_RK_noOutliers_TEA.csv
- __MACOSX/SourceData/._Fig4.7_RK_noOutliers_TEA.csv
- SourceData/S1.6_fALFF_data_subjects_scaled.csv
- __MACOSX/SourceData/._S1.6_fALFF_data_subjects_scaled.csv
- SourceData/Fig2.16_S2.16_DKI_RK_data_results_scaled.csv
- __MACOSX/SourceData/._Fig2.16_S2.16_DKI_RK_data_results_scaled.csv
- SourceData/Fig2.15_S2.15_DKI_RK_data_subjects_scaled.csv
- __MACOSX/SourceData/._Fig2.15_S2.15_DKI_RK_data_subjects_scaled.csv
- SourceData/Fig4.4_extraMD_results_noOut_TEA.csv
- __MACOSX/SourceData/._Fig4.4_extraMD_results_noOut_TEA.csv
- SourceData/TableS5.8_datadiff_noOutliers_TEA.csv
- __MACOSX/SourceData/._TableS5.8_datadiff_noOutliers_TEA.csv
- SourceData/S1.2_BOLD_data_results_scaled.csv
- __MACOSX/SourceData/._S1.2_BOLD_data_results_scaled.csv
- SourceData/Table1.2_Diffusion_clinicaldata.csv
- __MACOSX/SourceData/._Table1.2_Diffusion_clinicaldata.csv
- SourceData/Fig4.2_BOLD_results_noOut_TEA.csv
- __MACOSX/SourceData/._Fig4.2_BOLD_results_noOut_TEA.csv
- SourceData/README.rtf
- __MACOSX/SourceData/._README.rtf
- SourceData/Fig1.2_BOLD_data_results_scaled.csv
- __MACOSX/SourceData/._Fig1.2_BOLD_data_results_scaled.csv
- SourceData/Fig2.3_S2.3_SMT_extraMD_data_subjects_scaled.csv
- __MACOSX/SourceData/._Fig2.3_S2.3_SMT_extraMD_data_subjects_scaled.csv
- SourceData/Fig2.12_S2.12_DTI_MD_data_results_scaled.csv
- __MACOSX/SourceData/._Fig2.12_S2.12_DTI_MD_data_results_scaled.csv
- SourceData/Fig2.1_S2.1_SMT_diff_data_subjects_scaled.csv
- __MACOSX/SourceData/._Fig2.1_S2.1_SMT_diff_data_subjects_scaled.csv
- SourceData/Fig4.6_MD_results_noOut_TEA.csv
- __MACOSX/SourceData/._Fig4.6_MD_results_noOut_TEA.csv
- SourceData/S4.5_datafALFF_noOutliers_TEA.csv
- __MACOSX/SourceData/._S4.5_datafALFF_noOutliers_TEA.csv
- SourceData/S4.6_fALFF_results_noOut_TEA.csv
- __MACOSX/SourceData/._S4.6_fALFF_results_noOut_TEA.csv
- SourceData/Fig2.6_S2.6_SMT_extraTrans_data_results_scaled.csv
- __MACOSX/SourceData/._Fig2.6_S2.6_SMT_extraTrans_data_results_scaled.csv
- SourceData/Fig2.5_S2.5_SMT_extraTrans_data_subjects_scaled.csv
- __MACOSX/SourceData/._Fig2.5_S2.5_SMT_extraTrans_data_subjects_scaled.csv
- SourceData/S1.4_ALFF_data_results_scaled.csv
- __MACOSX/SourceData/._S1.4_ALFF_data_results_scaled.csv
- SourceData/S4.4_ALFF_results_noOut_TEA.csv
- __MACOSX/SourceData/._S4.4_ALFF_results_noOut_TEA.csv
- SourceData/Fig2.9_S2.9_DTI_FA_data_subjects_scaled.csv
- __MACOSX/SourceData/._Fig2.9_S2.9_DTI_FA_data_subjects_scaled.csv
