# Supplementary material for: Regional BOLD variability reflects microstructural maturation and neuronal ensheathment in the preterm infant cortex
Source: Nat Commun. 2026 Apr 9;17:4849. doi: 10.1038/s41467-026-71415-x (PMC13222875; doi:10.1038/s41467-026-71415-x)
Supplement: Supplementary file 4 — Source Data [file 41467_2026_71415_MOESM4_ESM.zip › SourceData/Fig4.1_BOLD_noOutliers_TEA.csv]

Subject	Group	limbic	paralimbic	thalamus	PFC	visual	auditory	PCC	SSM	PCUN
5	PT	8.593083927	6.065995458	6.097693483	6.435076538	11.23345976	5.865554861	NA	5.600586034	10.00908289
6	PT	4.852995297	5.066486514	NA	11.60591776	12.26312149	9.388356043	11.97648091	10.7533861	14.15782835
7	PT	7.026253384	6.632785789	7.989944729	12.07948083	7.148612215	7.20599842	NA	8.129440817	7.606831574
9	PT	10.46669808	14.83462964	15.87376271	11.97370482	22.23449241	10.34157046	12.90892168	7.065109996	11.41428569
10	PT	9.5592034	9.14814487	6.453149323	13.44263369	9.283581431	9.268382023	13.19499749	6.497071427	9.228046955
12	PT	10.34373536	10.27556463	NA	15.27081437	13.96577198	8.727800696	13.42311937	12.60250344	14.85470303
13	PT	12.91917638	15.92873104	11.04670265	14.93827824	21.64827607	11.40895908	15.5209143	7.407611283	14.11171169
18	PT	15.2026829	11.58993065	12.36266942	31.90985159	21.04271318	15.46615041	15.5813092	9.258281719	18.88341173
19	PT	11.58613018	12.26329786	14.14563094	17.18890831	25.54788286	14.30850153	18.95123764	15.83831363	19.32315782
21	PT	NA	13.13004965	NA	37.69723151	18.08607629	12.73479729	13.76042607	9.606281965	12.81165911
22	PT	15.36434809	15.32206321	13.32700392	23.81812929	22.62500428	12.45519131	18.81405298	11.84502721	14.3951716
23	PT	9.459228229	10.29028059	7.193216948	10.29877185	17.67374336	9.701005807	13.9733211	7.862511166	13.54179274
24	PT	8.612884704	9.897607661	11.3044034	35.96620687	15.48177999	6.770768188	NA	5.879427202	6.893925438
26	PT	6.311745217	8.697496503	9.228569692	13.84470857	20.17208525	7.878558044	15.06801653	7.124865075	15.32647783
30	PT	8.920697189	9.807870356	11.76154385	27.40868462	20.74958621	9.149673574	15.74941184	8.600612798	20.7243299
31	PT	7.620436682	10.20501532	10.89288873	14.26761641	17.43210102	9.048285385	11.6639983	7.397252106	21.70354507
32	PT	9.021887068	12.15773577	9.294913677	18.13543467	15.61640694	6.23666423	9.481488801	5.58396615	12.47517879
33	PT	12.68955402	14.16902604	11.95407845	12.99931445	23.64917433	8.120977723	14.4063019	7.769507261	22.52805555
35	PT	9.475933715	11.39391534	7.296392904	7.186766293	14.53557144	9.775827123	14.0824006	6.805222702	14.88675365
38	PT	9.554594074	11.98386922	11.48338175	9.4723154	14.20628512	9.09758974	14.44610401	9.616467371	18.14215179
39	PT	12.17468442	11.93816995	10.5170702	26.12710906	13.24604857	10.37634675	15.19313579	14.3308323	24.59993273
41	PT	8.581335664	11.21055126	10.68469912	11.02172657	10.04528732	12.53359769	14.43984734	7.705121398	16.18725285
42	PT	6.801893848	11.08027425	10.98436034	29.87232832	15.76513477	10.34932954	14.72838032	13.06151297	22.35249607
43	PT	10.56076055	15.12198023	10.88234747	12.98555663	20.94238734	16.68281046	NA	17.17715349	15.81065597
44	PT	10.05534954	9.6468572	9.301130247	14.43438342	12.09216279	11.55875452	15.78858623	9.716071602	20.71017593
49	PT	4.586443703	NA	NA	4.970856556	4.964565853	NA	NA	3.20549713	3.938908951
50	PT	NA	16.93817585	NA	34.32055969	NA	NA	NA	15.68320973	NA
51	PT	9.752654154	12.91703383	11.26087468	22.71017416	16.64508609	9.290643576	16.6373962	10.04891338	21.74004657
63	PT	16.29530261	NA	18.1612854	14.72645458	14.44524669	17.22236977	12.74330131	19.963378	17.22537078
65	PT	10.5630983	7.498881508	10.01411609	7.502559406	18.20475259	12.3247631	13.72855374	14.91625359	23.90751763
69	PT	14.65256006	14.88348386	10.89543868	22.90593759	NA	8.95364963	NA	14.25036937	17.9925581
102	FT	9.491690527	6.606271221	20.61825269	14.36021044	11.06231903	7.957076818	12.79386798	15.53671524	8.494862485
103	FT	9.418852824	11.23097664	14.06251467	24.97179465	17.65225081	13.44305327	17.81788277	9.458803816	19.72696739
107	FT	18.95923635	26.57260726	20.26275724	35.37146771	35.56085101	22.46367613	18.04380754	23.98001962	23.15622303
109	FT	5.441126334	6.95851319	12.71152181	8.843981292	12.16276542	13.91013516	12.18302718	12.45168469	13.94419826
110	FT	4.211907841	4.946558379	5.050354639	8.813562532	10.34399637	5.598280756	8.958147839	4.216267666	6.558909648
111	FT	12.38508117	15.28120646	24.8351302	16.86445602	23.59893078	20.69074054	22.97577058	11.6084625	23.09556784
112	FT	8.348971362	7.119651656	25.81511831	14.28435051	14.97886721	12.0140636	9.858779594	10.54506701	10.08578182
113	FT	20.65297444	15.43002291	19.32870602	24.23346999	27.91128635	16.1339518	25.25028082	12.35817479	16.42394407
114	FT	10.9147665	8.441818309	14.95041349	12.49222734	11.85552846	9.147242819	10.95945505	10.42302278	17.48342013
115	FT	20.38933103	16.07867635	20.02018383	22.01172619	30.1625499	18.45052352	24.41615282	14.32861378	20.28666375
116	FT	14.80103879	18.87437012	19.78106177	27.53368259	36.17404712	27.50056853	37.75886795	22.18287853	27.51127381
117	FT	8.698863211	16.64171869	17.32080336	28.85384094	16.44581026	14.92130578	18.73985891	7.778155584	14.5585454
118	FT	16.50280185	17.27589362	20.67868122	21.11004074	21.37379133	17.83701097	21.94929323	16.42982328	20.17364504
119	FT	14.02223926	15.24153142	20.12483346	29.35125412	30.64529722	14.27721486	20.37211891	12.76390817	19.06102403
120	FT	15.57009011	11.81576323	28.92777861	12.6466887	22.38895722	12.63020189	16.98249265	7.75210817	14.69716812
121	FT	24.1453321	13.98623099	NA	10.73451448	32.9114203	18.36783567	NA	15.05363819	25.40341863
122	FT	7.473533358	7.418966949	12.88155581	7.910012808	25.04826502	9.426908874	14.09386823	8.270663884	15.34581982
123	FT	20.74588747	20.11345602	26.39468415	34.52943555	27.72249934	16.45502226	25.0789559	23.31027005	23.04587132
124	FT	14.44090302	9.888490894	27.56681375	21.50613314	30.57516534	10.84596335	17.29366704	8.245440997	15.975652
