# Supplementary material for: Regional BOLD variability reflects microstructural maturation and neuronal ensheathment in the preterm infant cortex
Source: Nat Commun. 2026 Apr 9;17:4849. doi: 10.1038/s41467-026-71415-x (PMC13222875; doi:10.1038/s41467-026-71415-x)
Supplement: Supplementary file 4 — Source Data [file 41467_2026_71415_MOESM4_ESM.zip › SourceData/Fig2.7_S2.7_SMT_intra_data_subjects_scaled.csv]

subject	region	timepoint	value	ID	scaled	Measure
4	LIMBIC	delta	NA	4	NA	intra
4	PARA LIMBIC	delta	NA	4	NA	intra
4	THAL	delta	NA	4	NA	intra
4	PFC	delta	0.0665458523485214	4	0.421234439111057	intra
4	VIS	delta	NA	4	NA	intra
4	AUD	delta	NA	4	NA	intra
4	PCC	delta	NA	4	NA	intra
4	SSM	delta	NA	4	NA	intra
4	PCUN	delta	NA	4	NA	intra
8	LIMBIC	delta	-0.0409199236620298	8	-0.259022621003747	intra
8	PARA LIMBIC	delta	-0.111156438619302	8	-0.70361890971293	intra
8	THAL	delta	-0.00804642147114785	8	-0.0509337504236722	intra
8	PFC	delta	-0.10506643113757	8	-0.665069236138774	intra
8	VIS	delta	-0.0406294162411112	8	-0.257183712549057	intra
8	AUD	delta	-0.0552782520315615	8	-0.349910665620497	intra
8	PCC	delta	-0.0225610681274686	8	-0.142811287901878	intra
8	SSM	delta	-0.0321514806786742	8	-0.203518483155656	intra
8	PCUN	delta	-0.00682580349407622	8	-0.0432072534175509	intra
9	LIMBIC	delta	-0.0362135659497629	9	-0.229231433706305	intra
9	PARA LIMBIC	delta	-0.0413737991918555	9	-0.261895647608486	intra
9	THAL	delta	0.00485854399999999	9	0.0307545246549368	intra
9	PFC	delta	-0.0217083120102953	9	-0.137413352011979	intra
9	VIS	delta	-0.0573501467113518	9	-0.363025733840944	intra
9	AUD	delta	-0.05555994519952	9	-0.351693779960741	intra
9	PCC	delta	-0.0238571480894223	9	-0.151015458358022	intra
9	SSM	delta	-0.0529873280720382	9	-0.335409144713051	intra
9	PCUN	delta	-0.0587886952763506	9	-0.372131728828245	intra
10	LIMBIC	delta	-0.0144773107502951	10	-0.0916412016454174	intra
10	PARA LIMBIC	delta	-0.00428588052268833	10	-0.0271295717818202	intra
10	THAL	delta	0.0423786962175118	10	0.268256633605777	intra
10	PFC	delta	-0.0409050972967953	10	-0.258928770291446	intra
10	VIS	delta	-0.118703167588445	10	-0.751389612653077	intra
10	AUD	delta	-0.0480087657770438	10	-0.303894905704915	intra
10	PCC	delta	-0.036932570212188	10	-0.233782721976156	intra
10	SSM	delta	-0.00901723596427997	10	-0.0570789944030211	intra
10	PCUN	delta	-0.0525167077129351	10	-0.332430123541863	intra
11	LIMBIC	delta	-0.0336240527006031	11	-0.212839846213103	intra
11	PARA LIMBIC	delta	-0.0989810217640392	11	-0.626548668533821	intra
11	THAL	delta	-0.00641806967070528	11	-0.0406263032556272	intra
11	PFC	delta	-0.0274716265220233	11	-0.173895063044151	intra
11	VIS	delta	-0.0858831250029294	11	-0.543639140727266	intra
11	AUD	delta	-0.0546016961028948	11	-0.345628074789041	intra
11	PCC	delta	-0.0121712586470878	11	-0.0770439197717413	intra
11	SSM	delta	0.00573741828478644	11	0.0363177882293852	intra
11	PCUN	delta	0.0171521963062671	11	0.108573194806388	intra
12	LIMBIC	delta	-0.101258981644207	12	-0.640968126976016	intra
12	PARA LIMBIC	delta	-0.11479656403219	12	-0.726660859473543	intra
12	THAL	delta	0.0005512340283952	12	0.00348930472110993	intra
12	PFC	delta	-0.0776407907890419	12	-0.491465265015689	intra
12	VIS	delta	-0.0460351817693738	12	-0.291402142847879	intra
12	AUD	delta	-0.057803592459006	12	-0.365896039929745	intra
12	PCC	delta	-0.0198600027611281	12	-0.125713576858464	intra
12	SSM	delta	-0.0206645982383456	12	-0.130806656480947	intra
12	PCUN	delta	-0.00818996340553108	12	-0.0518423691291951	intra
13	LIMBIC	delta	0.00273385205446919	13	0.0173052503820327	intra
13	PARA LIMBIC	delta	-0.0676774119833552	13	-0.428397197889824	intra
13	THAL	delta	0.0418963760306594	13	0.265203552666688	intra
13	PFC	delta	-0.0178758787848032	13	-0.113154096127542	intra
13	VIS	delta	-0.0863785142443149	13	-0.546774948623208	intra
13	AUD	delta	0.015215592082149	13	0.0963145135311965	intra
13	PCC	delta	0.016035855543567	13	0.101506771303839	intra
13	SSM	delta	0.0336320694810472	13	0.212890592336185	intra
13	PCUN	delta	0.0154474930536146	13	0.097782443870912	intra
14	LIMBIC	delta	-0.00202432760933161	14	-0.0128139692407557	intra
14	PARA LIMBIC	delta	-0.0243257281572106	14	-0.153981564509908	intra
14	THAL	delta	0.0467213942497153	14	0.29574585953444	intra
14	PFC	delta	-0.00824459394389088	14	-0.0521881797751209	intra
14	VIS	delta	-0.026048059085257	14	-0.164883898417054	intra
14	AUD	delta	-0.0030793386308966	14	-0.0194921762249779	intra
14	PCC	delta	0.00220271212153338	14	0.013943141041725	intra
14	SSM	delta	0.0722201990956235	14	0.457152985271061	intra
14	PCUN	delta	-0.0217386420314528	14	-0.137605340678434	intra
17	LIMBIC	delta	-0.00483249238872799	17	-0.0305896182712207	intra
17	PARA LIMBIC	delta	-0.0983251767019566	17	-0.622397177236914	intra
17	THAL	delta	0.00282292855501716	17	0.0178691035512698	intra
17	PFC	delta	-0.098555714985148	17	-0.623856481776364	intra
17	VIS	delta	-0.020804388600929	17	-0.13169152778243	intra
17	AUD	delta	NA	17	NA	intra
17	PCC	delta	-0.0385418267553752	17	-0.243969296397129	intra
17	SSM	delta	-0.134729700010473	17	-0.852837368710531	intra
17	PCUN	delta	-0.0928613263004762	17	-0.587811070394367	intra
18	LIMBIC	delta	0.0226823102477604	18	0.143578749054382	intra
18	PARA LIMBIC	delta	-0.00681073985301814	18	-0.043111900752161	intra
18	THAL	delta	0.0519834175824176	18	0.329054403476914	intra
18	PFC	delta	0.0257292206355088	18	0.162865654893125	intra
18	VIS	delta	-0.0359463733697521	18	-0.227540107912084	intra
18	AUD	delta	-0.000497107187926893	18	-0.00314668247673459	intra
18	PCC	delta	0.0135094482629267	18	0.085514643826787	intra
18	SSM	delta	0.00789106673680065	18	0.0499503568374986	intra
18	PCUN	delta	-0.00147643165685568	18	-0.00934579449977139	intra
19	LIMBIC	delta	-0.0284355491961436	19	-0.179996681892655	intra
19	PARA LIMBIC	delta	-0.0576089894242695	19	-0.364664205077631	intra
19	THAL	delta	0.00385993999999999	19	0.0244333734338058	intra
19	PFC	delta	-0.0299799798228605	19	-0.189772909047787	intra
19	VIS	delta	-0.0227487764712457	19	-0.143999479443754	intra
19	AUD	delta	-0.0343023291759192	19	-0.217133328084004	intra
19	PCC	delta	-0.0142189582401119	19	-0.0900058333861006	intra
19	SSM	delta	-0.0189700046813164	19	-0.120079899796279	intra
19	PCUN	delta	-0.0243544770929497	19	-0.15416354492482	intra
20	LIMBIC	delta	-0.0224343969689218	20	-0.142009461002997	intra
20	PARA LIMBIC	delta	-0.0715021145656481	20	-0.452607518896473	intra
20	THAL	delta	-0.00156653312895826	20	-0.00991613572653087	intra
20	PFC	delta	-0.053703054499474	20	-0.339939684327134	intra
20	VIS	delta	-0.0805660476716844	20	-0.509982105641039	intra
20	AUD	delta	-0.0528272835679248	20	-0.334396064941078	intra
20	PCC	delta	-0.0357399428845298	20	-0.226233405441693	intra
20	SSM	delta	-0.0498173986526063	20	-0.315343529894223	intra
20	PCUN	delta	-0.0519900935119362	20	-0.329096662029883	intra
21	LIMBIC	delta	0.0072544106719436	21	0.04592033166054	intra
21	PARA LIMBIC	delta	-0.0613536893282116	21	-0.388368110099614	intra
21	THAL	delta	0.000181845	21	0.0011510766468055	intra
21	PFC	delta	-0.0372542006231304	21	-0.235818638580618	intra
21	VIS	delta	-0.0409356621193996	21	-0.259122245248214	intra
21	AUD	delta	-0.035404019565885	21	-0.224107014904646	intra
21	PCC	delta	-0.0394490310508445	21	-0.249711888595959	intra
21	SSM	delta	-0.0249965359290115	21	-0.158227769578046	intra
21	PCUN	delta	-0.0401079702259572	21	-0.253882965590859	intra
22	LIMBIC	delta	-0.0202534448960629	22	-0.128204060805742	intra
22	PARA LIMBIC	delta	-0.0306606230818343	22	-0.194081372630566	intra
22	THAL	delta	0.0405998137818093	22	0.256996329340333	intra
22	PFC	delta	-0.0512446106231429	22	-0.32437776437593	intra
22	VIS	delta	-0.115598309372836	22	-0.73173589776606	intra
22	AUD	delta	-0.0470327932185083	22	-0.297717011234057	intra
22	PCC	delta	-0.019645356212176	22	-0.124354866804208	intra
22	SSM	delta	-0.038313588411133	22	-0.242524550443362	intra
22	PCUN	delta	-0.0839777821956027	22	-0.531578343841608	intra
23	LIMBIC	delta	-0.0625268332199846	23	-0.395794096720981	intra
23	PARA LIMBIC	delta	-0.110258489242055	23	-0.697934901034316	intra
23	THAL	delta	-0.007697756	23	-0.0487267022156613	intra
23	PFC	delta	-0.0518277812921671	23	-0.328069227645284	intra
23	VIS	delta	-0.0574924943571785	23	-0.363926792714374	intra
23	AUD	delta	-0.0476810990122772	23	-0.301820779053882	intra
23	PCC	delta	-0.0190684713511735	23	-0.120703192623474	intra
23	SSM	delta	-0.0190057919549514	23	-0.120306432804798	intra
23	PCUN	delta	-0.0421976289536807	23	-0.267110480019498	intra
24	LIMBIC	delta	0.00571295812721534	24	0.0361629557283141	intra
24	PARA LIMBIC	delta	-0.0184268940466071	24	-0.11664201605878	intra
24	THAL	delta	0.0643902828648917	24	0.407589710396092	intra
24	PFC	delta	0.0024771391425667	24	0.0156802607599677	intra
24	VIS	delta	-0.0370486769887961	24	-0.234517676465361	intra
24	AUD	delta	0.0215756755972116	24	0.136573765124153	intra
24	PCC	delta	0.0301997708054179	24	0.191164183304436	intra
24	SSM	delta	0.0646614287747806	24	0.409306060720544	intra
24	PCUN	delta	0.0160085982377363	24	0.101334232888174	intra
26	LIMBIC	delta	-0.0290054255727466	26	-0.183603992452054	intra
26	PARA LIMBIC	delta	-0.0911247405970986	26	-0.576818503932082	intra
26	THAL	delta	0.0702568911600052	26	0.444725269825609	intra
26	PFC	delta	-0.0546710524394135	26	-0.346067099558898	intra
26	VIS	delta	-0.0915483280637647	26	-0.579499807463985	intra
26	AUD	delta	-0.000351734555451344	26	-0.00222647547446758	intra
26	PCC	delta	0.0168455905926197	26	0.106632384353768	intra
26	SSM	delta	0.017169361384646	26	0.108681849544558	intra
26	PCUN	delta	0.031030825652175	26	0.196424750415528	intra
27	LIMBIC	delta	0.00470168279804736	27	0.0297615951470729	intra
27	PARA LIMBIC	delta	-0.0678190711144873	27	-0.429293898473579	intra
27	THAL	delta	0.0604890593483237	27	0.382895012802593	intra
27	PFC	delta	0.00097081073726793	27	0.0061452202047741	intra
27	VIS	delta	-0.0293294884022524	27	-0.185655306236551	intra
27	AUD	delta	-0.00579314685282664	27	-0.0366705493898844	intra
27	PCC	delta	0.00868427255220125	27	0.0549713400386751	intra
27	SSM	delta	0.01694262306812	27	0.107246598748061	intra
27	PCUN	delta	0.0370070623175195	27	0.234254256100375	intra
28	LIMBIC	delta	0.0200761984068566	28	0.127082092676546	intra
28	PARA LIMBIC	delta	-0.0299880438999206	28	-0.189823954557875	intra
28	THAL	delta	0.0837422823629118	28	0.530087632753939	intra
28	PFC	delta	0.00409368339945243	28	0.0259129663203555	intra
28	VIS	delta	-0.0502270839462013	28	-0.317936832839022	intra
28	AUD	delta	-0.0262539571028716	28	-0.166187230373939	intra
28	PCC	delta	0.036318469470625	28	0.229895471722374	intra
28	SSM	delta	0.0482141009431631	28	0.305194674818654	intra
28	PCUN	delta	0.00401578882027398	28	0.0254198945779097	intra
30	LIMBIC	delta	-0.0232324880591475	30	-0.147061367934628	intra
30	PARA LIMBIC	delta	-0.024038872904574	30	-0.152165774236194	intra
30	THAL	delta	-0.016407213377872	30	-0.103857461895698	intra
30	PFC	delta	-0.0263098284924098	30	-0.16654089559279	intra
30	VIS	delta	-0.091925944736174	30	-0.581890116425214	intra
30	AUD	delta	-0.0505022741347345	30	-0.319678783398292	intra
30	PCC	delta	NA	30	NA	intra
30	SSM	delta	-0.0499311392562302	30	-0.316063506537106	intra
30	PCUN	delta	-0.0379979573035736	30	-0.240526609356629	intra
31	LIMBIC	delta	-0.0805216638547536	31	-0.509701156617612	intra
31	PARA LIMBIC	delta	-0.0744299434924832	31	-0.4711406405304	intra
31	THAL	delta	-0.0117278691267713	31	-0.0742372694801489	intra
31	PFC	delta	-0.0928396543151055	31	-0.587673886989544	intra
31	VIS	delta	-0.0367026692444235	31	-0.232327451635637	intra
31	AUD	delta	-0.0363234929743079	31	-0.229927270439823	intra
31	PCC	delta	-0.0323431556413505	31	-0.204731783347104	intra
31	SSM	delta	-0.0558921477638229	31	-0.353796618167884	intra
31	PCUN	delta	-0.00177856071959898	31	-0.0112582678064064	intra
32	LIMBIC	delta	-0.0264595758700188	32	-0.167488794678748	intra
32	PARA LIMBIC	delta	-0.0562882401056151	32	-0.35630387789246	intra
32	THAL	delta	-0.0402002577419518	32	-0.254467144448969	intra
32	PFC	delta	-0.0623820445938046	32	-0.394877586471489	intra
32	VIS	delta	-0.0549737229107761	32	-0.347982999975534	intra
32	AUD	delta	-0.0455814038653767	32	-0.288529734213452	intra
32	PCC	delta	-0.0786933711174671	32	-0.498128085741786	intra
32	SSM	delta	-0.0494313786239825	32	-0.312900027789969	intra
32	PCUN	delta	-0.052535823518512	32	-0.332551126359561	intra
33	LIMBIC	delta	-0.104091942384767	33	-0.658900734140225	intra
33	PARA LIMBIC	delta	-0.104278423986648	33	-0.660081160420761	intra
33	THAL	delta	-0.0470276079338712	33	-0.297684188445128	intra
33	PFC	delta	-0.0839331954188782	33	-0.531296110085145	intra
33	VIS	delta	-0.0301255840707937	33	-0.190694582173095	intra
33	AUD	delta	-0.0631805843686699	33	-0.399932333571452	intra
33	PCC	delta	-0.0316011370538432	33	-0.200034814678319	intra
33	SSM	delta	-0.0104621485016134	33	-0.0662252732580954	intra
33	PCUN	delta	0.0223368911855756	33	0.141392250575775	intra
34	LIMBIC	delta	-0.0422470431716261	34	-0.2674232714204	intra
34	PARA LIMBIC	delta	-0.101251639042286	34	-0.640921648394818	intra
34	THAL	delta	0.00408297754815795	34	0.0258451984113712	intra
34	PFC	delta	-0.0684497400508302	34	-0.433286025199582	intra
34	VIS	delta	0.040160649155521	34	0.254216422576751	intra
34	AUD	delta	-0.0150804454433704	34	-0.0954590369451352	intra
34	PCC	delta	0.00318701540795127	34	0.0201737689191455	intra
34	SSM	delta	-0.016904460268749	34	-0.107005028690415	intra
34	PCUN	delta	0.0327122097921853	34	0.207067891650509	intra
35	LIMBIC	delta	0.0441022979994803	35	0.279167012002853	intra
35	PARA LIMBIC	delta	0.0357976883455302	35	0.226598933510195	intra
35	THAL	delta	0.0756002828666484	35	0.478548874589288	intra
35	PFC	delta	-0.0447664535554565	35	-0.283371108625418	intra
35	VIS	delta	0.00904207608568622	35	0.0572362320705651	intra
35	AUD	delta	-0.0063323306346974	35	-0.0400835761964928	intra
35	PCC	delta	0.0173401659180822	35	0.109763040171779	intra
35	SSM	delta	0.00234426278352565	35	0.014839155017139	intra
35	PCUN	delta	0.0834971574602385	35	0.528535995089897	intra
36	LIMBIC	delta	-0.040018717255707	36	-0.253317995370545	intra
36	PARA LIMBIC	delta	-0.091392766768517	36	-0.578515106349814	intra
36	THAL	delta	0.0273582644459006	36	0.173177482475765	intra
36	PFC	delta	-0.0241010949315747	36	-0.15255963891324	intra
36	VIS	delta	-0.0397781961831231	36	-0.25179549989519	intra
36	AUD	delta	-0.0437715823758933	36	-0.277073586112426	intra
36	PCC	delta	-0.00722894735774854	36	-0.0457591491901932	intra
36	SSM	delta	-0.0138297083618245	36	-0.0875418863726083	intra
36	PCUN	delta	-0.0284785859919593	36	-0.180269104288744	intra
37	LIMBIC	delta	-0.0292127276866641	37	-0.184916212321524	intra
37	PARA LIMBIC	delta	-0.0818457437958703	37	-0.518082566602616	intra
37	THAL	delta	-0.0199910694470812	37	-0.126543227392571	intra
37	PFC	delta	-0.0896953306310957	37	-0.567770356165704	intra
37	VIS	delta	0.0512967545302719	37	0.324707834676292	intra
37	AUD	delta	-0.0540307258316546	37	-0.342013839889843	intra
37	PCC	delta	-0.0274318011478141	37	-0.173642968907923	intra
37	SSM	delta	-0.0918013381733774	37	-0.581101358392418	intra
37	PCUN	delta	0.000392618317706622	37	0.00248526919420471	intra
38	LIMBIC	delta	0.00956586847479196	38	0.0605518315474497	intra
38	PARA LIMBIC	delta	-0.0199406273534753	38	-0.126223929551192	intra
38	THAL	delta	0.040999734698554	38	0.259527823897972	intra
38	PFC	delta	-0.081973664290741	38	-0.51889230178529	intra
38	VIS	delta	0.0334927966155375	38	0.212008996784908	intra
38	AUD	delta	0.00716237552144874	38	0.0453377502729854	intra
38	PCC	delta	0.0126784991317543	38	0.0802547458940648	intra
38	SSM	delta	-0.0809801688122846	38	-0.512603487443636	intra
38	PCUN	delta	-0.00327952026688852	38	-0.0207593235554496	intra
39	LIMBIC	delta	-0.0700998044826768	39	-0.443730913061349	intra
39	PARA LIMBIC	delta	-0.0775051778681097	39	-0.490606836869244	intra
39	THAL	delta	-0.00806590524282408	39	-0.0510570824623216	intra
39	PFC	delta	-0.157978185470673	39	-1	intra
39	VIS	delta	-0.042120047450388	39	-0.266619390043616	intra
39	AUD	delta	-0.0648890292494803	39	-0.410746768967835	intra
39	PCC	delta	-0.0531853835287235	39	-0.336662833354272	intra
39	SSM	delta	NA	39	NA	intra
39	PCUN	delta	-0.019624266305427	39	-0.124221367950008	intra
41	LIMBIC	delta	NA	41	NA	intra
41	PARA LIMBIC	delta	-0.132689938551312	41	-0.839925703387348	intra
41	THAL	delta	-0.065034710397632	41	-0.411668928870594	intra
41	PFC	delta	-0.138734276009205	41	-0.878186286263932	intra
41	VIS	delta	-0.0828385242252374	41	-0.524366854692197	intra
41	AUD	delta	NA	41	NA	intra
41	PCC	delta	-0.0851123211493738	41	-0.538759961673151	intra
41	SSM	delta	NA	41	NA	intra
41	PCUN	delta	-0.0842540204463583	41	-0.533326928622048	intra
42	LIMBIC	delta	-0.0281095564799413	42	-0.177933151948751	intra
42	PARA LIMBIC	delta	-0.0783650632931474	42	-0.496049901191548	intra
42	THAL	delta	0.0175480469955854	42	0.111078924873732	intra
42	PFC	delta	-0.133042427387921	42	-0.842156953452405	intra
42	VIS	delta	0.0329679395973788	42	0.208686658219017	intra
42	AUD	delta	-0.047068646629354	42	-0.297943962890318	intra
42	PCC	delta	0.0010631332662083	42	0.00672962069440695	intra
42	SSM	delta	-0.0222189212654039	42	-0.140645502410386	intra
42	PCUN	delta	-0.00318427727127421	42	-0.0201564365471544	intra
43	LIMBIC	delta	-0.0780130208122216	43	-0.493821476552558	intra
43	PARA LIMBIC	delta	-0.147925486726494	43	-0.93636653874566	intra
43	THAL	delta	-0.019045210878411	43	-0.120555954112706	intra
43	PFC	delta	-0.135205745140083	43	-0.855850728613303	intra
43	VIS	delta	0.0122579399626234	43	0.0775926114488697	intra
43	AUD	delta	-0.0959288155057106	43	-0.607228239898469	intra
43	PCC	delta	-0.0276694932603779	43	-0.175147557100625	intra
43	SSM	delta	-0.0717653711305162	43	-0.454273929762529	intra
43	PCUN	delta	0.000967917924682427	43	0.00612690873615656	intra
44	LIMBIC	delta	-0.0265948051257069	44	-0.168344794228846	intra
44	PARA LIMBIC	delta	-0.0847430580447679	44	-0.536422530694908	intra
44	THAL	delta	-0.0245039552182712	44	-0.155109739647061	intra
44	PFC	delta	-0.0725342583501041	44	-0.459140976546849	intra
44	VIS	delta	-0.0195230749327288	44	-0.123580827786841	intra
44	AUD	delta	-0.0851659644427745	44	-0.539099523070447	intra
44	PCC	delta	-0.06334712615942	44	-0.400986541089116	intra
44	SSM	delta	-0.0797215355030775	44	-0.504636353845683	intra
44	PCUN	delta	-0.0206726287172705	44	-0.130857489315246	intra
45	LIMBIC	delta	-0.0866715261563002	45	-0.548629710476007	intra
45	PARA LIMBIC	delta	-0.0842223043323244	45	-0.533126166004479	intra
45	THAL	delta	-0.0353619466833124	45	-0.223840694067707	intra
45	PFC	delta	-0.113702573181169	45	-0.719735910641135	intra
45	VIS	delta	-0.113374607997746	45	-0.717659895003623	intra
45	AUD	delta	-0.100236463874573	45	-0.634495601882836	intra
45	PCC	delta	NA	45	NA	intra
45	SSM	delta	-0.0898706752317171	45	-0.568880285363201	intra
45	PCUN	delta	-0.0582662447563574	45	-0.368824623366585	intra
46	LIMBIC	delta	-0.0507736607877934	46	-0.321396657624093	intra
46	PARA LIMBIC	delta	-0.0986855234672841	46	-0.624678167895554	intra
46	THAL	delta	0.0281366592941404	46	0.17810471243426	intra
46	PFC	delta	-0.127663592336129	46	-0.808108992743358	intra
46	VIS	delta	0.0508100328817051	46	0.321626892537878	intra
46	AUD	delta	-0.0456109823945348	46	-0.288716965944656	intra
46	PCC	delta	0.0182614799654732	46	0.115594946929323	intra
46	SSM	delta	0.0076752603955243	46	0.048584305311882	intra
46	PCUN	delta	0.0293307546726329	46	0.185663321712717	intra
47	LIMBIC	delta	-0.0315229238641627	47	-0.199539726135256	intra
47	PARA LIMBIC	delta	-0.0435725453766776	47	-0.27581368431888	intra
47	THAL	delta	0.0192175301786816	47	0.121646733195636	intra
47	PFC	delta	-0.0772074704761739	47	-0.488722352685249	intra
47	VIS	delta	-0.0324658349405686	47	-0.205508341824799	intra
47	AUD	delta	-0.0274463615763945	47	-0.173735136244426	intra
47	PCC	delta	-0.0116849509372688	47	-0.0739655978605856	intra
47	SSM	delta	-0.138480331451736	47	-0.87657882029189	intra
47	PCUN	delta	0.00042982503150818	47	0.00272078724178012	intra
48	LIMBIC	delta	-0.0381136328658091	48	-0.241258834264079	intra
48	PARA LIMBIC	delta	-0.0789320769709823	48	-0.499639090902429	intra
48	THAL	delta	-0.0120085227519691	48	-0.0760138035273127	intra
48	PFC	delta	-0.0949320588952199	48	-0.600918782630549	intra
48	VIS	delta	0.0152886085318798	48	0.096776706773341	intra
48	AUD	delta	-0.0413094139155211	48	-0.261488089589368	intra
48	PCC	delta	-0.0277284886563406	48	-0.175520997242294	intra
48	SSM	delta	-0.0305265201082353	48	-0.193232502432446	intra
48	PCUN	delta	0.0221611432285558	48	0.140279768137163	intra
50	LIMBIC	delta	-0.0389513275408886	50	-0.246561431408006	intra
50	PARA LIMBIC	delta	-0.0928910021050501	50	-0.587998917877775	intra
50	THAL	delta	-0.00329046857260498	50	-0.0208286261979874	intra
50	PFC	delta	-0.0780761404822528	50	-0.494221023299111	intra
50	VIS	delta	0.00177879000285644	50	0.0112597191666482	intra
50	AUD	delta	-0.0448778293508	50	-0.284076116060537	intra
50	PCC	delta	-0.0119361238430416	50	-0.075555519310971	intra
50	SSM	delta	-0.0256259557851966	50	-0.162211989641784	intra
50	PCUN	delta	0.0285335169881524	50	0.180616816829114	intra
51	LIMBIC	delta	-0.060301031621657	51	-0.381704799570896	intra
51	PARA LIMBIC	delta	-0.10136667044276	51	-0.641649795766123	intra
51	THAL	delta	-0.00920098393156304	51	-0.0582421168096725	intra
51	PFC	delta	-0.118686536017288	51	-0.751284335009158	intra
51	VIS	delta	0.00342518710271636	51	0.0216813928613721	intra
51	AUD	delta	-0.102319629758097	51	-0.647682016686358	intra
51	PCC	delta	-0.0261727629437908	51	-0.165673272330688	intra
51	SSM	delta	-0.151668668492191	51	-0.960060833970945	intra
51	PCUN	delta	-0.0276939827802141	51	-0.175302575464479	intra
