# Supplementary material for: Regional BOLD variability reflects microstructural maturation and neuronal ensheathment in the preterm infant cortex
Source: Nat Commun. 2026 Apr 9;17:4849. doi: 10.1038/s41467-026-71415-x (PMC13222875; doi:10.1038/s41467-026-71415-x)
Supplement: Supplementary file 4 — Source Data [file 41467_2026_71415_MOESM4_ESM.zip › SourceData/S1.1_BOLD_data_subjects_scaled.csv]

subject	region	timepoint	value	ID	scaled	Measure
5	LIMBIC	delta	1.15701004941784	5	0.0474666437416674	BOLD
5	PARA LIMBIC	delta	1.13550321711084	5	0.0465843202496271	BOLD
5	THAL	delta	0.928713763262026	5	0.038100728131897	BOLD
5	PFC	delta	0.801864936150403	5	0.0328967214004211	BOLD
5	VIS	delta	6.26267941445594	5	0.256928081812105	BOLD
5	AUD	delta	0.916351111892873	5	0.0375935470849067	BOLD
5	PCC	delta	3.01476271691537	5	0.12368143900002	BOLD
5	SSM	delta	1.10877714847063	5	0.0454878762045658	BOLD
5	PCUN	delta	3.30533545664838	5	0.135602262613339	BOLD
6	LIMBIC	delta	-6.93421203658832	6	-0.284477885508023	BOLD
6	PARA LIMBIC	delta	-0.785308954023435	6	-0.0322175078483784	BOLD
6	THAL	delta	-2.02195924309875	6	-0.0829514135167892	BOLD
6	PFC	delta	-0.489710272490402	6	-0.020090493641462	BOLD
6	VIS	delta	-6.2943460464504	6	-0.258227213777412	BOLD
6	AUD	delta	2.93803348957151	6	0.120533602124501	BOLD
6	PCC	delta	2.56404191518802	6	0.105190498723991	BOLD
6	SSM	delta	5.43703338826608	6	0.223055734893773	BOLD
6	PCUN	delta	0.11002958184398	6	0.00451399273935495	BOLD
7	LIMBIC	delta	-0.0362798476720734	7	-0.00148839036041109	BOLD
7	PARA LIMBIC	delta	-0.155777410274538	7	-0.00639080951822461	BOLD
7	THAL	delta	-4.82972458672375	7	-0.198140730448917	BOLD
7	PFC	delta	-8.13970446724518	7	-0.333933531781845	BOLD
7	VIS	delta	-0.0380412989525256	7	-0.00156065436575797	BOLD
7	AUD	delta	-1.34811785565636	7	-0.0553068921124916	BOLD
7	PCC	delta	-1.10599797878902	7	-0.0453738600322422	BOLD
7	SSM	delta	0.606369781086087	7	0.0248764808819148	BOLD
7	PCUN	delta	0.110651241956701	7	0.00453949651014223	BOLD
9	LIMBIC	delta	-0.518036396426339	9	-0.0212525803788469	BOLD
9	PARA LIMBIC	delta	3.00751102627843	9	0.123383936470841	BOLD
9	THAL	delta	6.22580024180246	9	0.255415103985585	BOLD
9	PFC	delta	-4.06238603368888	9	-0.166660463061024	BOLD
9	VIS	delta	12.5476465282507	9	0.514770522393064	BOLD
9	AUD	delta	5.1209747367587	9	0.210089344999302	BOLD
9	PCC	delta	-0.508929010848666	9	-0.0208789474731941	BOLD
9	SSM	delta	0.900392140237715	9	0.0369388260456038	BOLD
9	PCUN	delta	2.32657059510122	9	0.0954481749169551	BOLD
10	LIMBIC	delta	-1.43587078754794	10	-0.0589069793869974	BOLD
10	PARA LIMBIC	delta	-2.88048165653066	10	-0.118172522929895	BOLD
10	THAL	delta	-2.08978240949107	10	-0.0857338768827694	BOLD
10	PFC	delta	-2.58793243629308	10	-0.106170613680354	BOLD
10	VIS	delta	-4.37217157915527	10	-0.179369497118567	BOLD
10	AUD	delta	1.20420623129844	10	0.0494028796044593	BOLD
10	PCC	delta	2.98097144230948	10	0.122295143008813	BOLD
10	SSM	delta	-0.0278410100388413	10	-0.00114218481126141	BOLD
10	PCUN	delta	-1.55571175978409	10	-0.0638234870159938	BOLD
12	LIMBIC	delta	-2.99661785816276	12	-0.122937041363555	BOLD
12	PARA LIMBIC	delta	-8.26598660740664	12	-0.339114290031088	BOLD
12	THAL	delta	9.77465093042441	12	0.401007643492003	BOLD
12	PFC	delta	-7.47150820518351	12	-0.30652060314155	BOLD
12	VIS	delta	-4.7998571142613	12	-0.196915409479965	BOLD
12	AUD	delta	-0.234204886325495	12	-0.0096083174967785	BOLD
12	PCC	delta	2.48556212910299	12	0.101970844712434	BOLD
12	SSM	delta	3.02986642892039	12	0.124301072785639	BOLD
12	PCUN	delta	3.16457671419574	12	0.129827597920594	BOLD
13	LIMBIC	delta	5.3386683303175	13	0.21902028233688	BOLD
13	PARA LIMBIC	delta	7.43548697359089	13	0.3050428225743	BOLD
13	THAL	delta	2.9903615277036	13	0.122680373749316	BOLD
13	PFC	delta	-6.15399717390452	13	-0.252469364106156	BOLD
13	VIS	delta	3.96307432730111	13	0.162586174001169	BOLD
13	AUD	delta	5.4744074091763	13	0.2245890140011	BOLD
13	PCC	delta	7.36036674126762	13	0.301960995145684	BOLD
13	SSM	delta	2.14967534462305	13	0.0881910004107655	BOLD
13	PCUN	delta	3.26267348587798	13	0.133852043962347	BOLD
18	LIMBIC	delta	1.2873589561378	18	0.0528142421661628	BOLD
18	PARA LIMBIC	delta	-3.63239249755622	18	-0.149019864346174	BOLD
18	THAL	delta	-7.14235321856852	18	-0.293016932630383	BOLD
18	PFC	delta	14.4066415865239	18	0.591036287062068	BOLD
18	VIS	delta	3.63705090660415	18	0.149210976811267	BOLD
18	AUD	delta	1.99168207119796	18	0.0817092845198603	BOLD
18	PCC	delta	-1.94145802545087	18	-0.0796488297399369	BOLD
18	SSM	delta	3.15784126285258	18	0.129551274245181	BOLD
18	PCUN	delta	2.62128642160732	18	0.107538969762544	BOLD
19	LIMBIC	delta	-5.35769096323073	19	-0.219800690890786	BOLD
19	PARA LIMBIC	delta	-2.24894971812384	19	-0.0922637578790435	BOLD
19	THAL	delta	-2.6752559219233	19	-0.109753082808238	BOLD
19	PFC	delta	-6.01531689668548	19	-0.246779969000155	BOLD
19	VIS	delta	9.13203760335153	19	0.374644261535931	BOLD
19	AUD	delta	5.89412476320007	19	0.241808029623017	BOLD
19	PCC	delta	8.86110000517065	19	0.363528974805668	BOLD
19	SSM	delta	9.34903058303209	19	0.383546456003578	BOLD
19	PCUN	delta	11.8383815933404	19	0.485672740571045	BOLD
21	LIMBIC	delta	6.96556223887019	21	0.285764035860555	BOLD
21	PARA LIMBIC	delta	5.10431364686363	21	0.209405819373233	BOLD
21	THAL	delta	11.7887231230705	21	0.48363548867488	BOLD
21	PFC	delta	-11.1686375992334	21	-0.458196315813633	BOLD
21	VIS	delta	8.53955370721441	21	0.350337452762086	BOLD
21	AUD	delta	6.70264554581217	21	0.274977808887504	BOLD
21	PCC	delta	4.63450633071379	21	0.190131849787459	BOLD
21	SSM	delta	5.14158137771051	21	0.210934737902557	BOLD
21	PCUN	delta	5.13506088920691	21	0.210667233134575	BOLD
22	LIMBIC	delta	4.24248285108004	22	0.174048982697838	BOLD
22	PARA LIMBIC	delta	8.56302404718548	22	0.351300329676132	BOLD
22	THAL	delta	-0.0149567468812144	22	-0.000613604502486487	BOLD
22	PFC	delta	12.8889535404431	22	0.528772732972325	BOLD
22	VIS	delta	8.42818095016054	22	0.345768355903971	BOLD
22	AUD	delta	2.12045225541898	22	0.0869921154356708	BOLD
22	PCC	delta	11.8814881741623	22	0.487441199467166	BOLD
22	SSM	delta	5.16160971190106	22	0.211756405617751	BOLD
22	PCUN	delta	3.20817437878518	22	0.131616203658355	BOLD
23	LIMBIC	delta	-3.40671461695256	23	-0.139761369517734	BOLD
23	PARA LIMBIC	delta	-11.1160113525341	23	-0.45603731010336	BOLD
23	THAL	delta	-11.2571928197717	23	-0.461829317192377	BOLD
23	PFC	delta	-3.74778170432045	23	-0.153753737117519	BOLD
23	VIS	delta	3.59926809295305	23	0.147660926873466	BOLD
23	AUD	delta	1.86843449369639	23	0.0766530200075217	BOLD
23	PCC	delta	6.3020864999728	23	0.258544767933429	BOLD
23	SSM	delta	-1.14379359812147	23	-0.0469244353265119	BOLD
23	PCUN	delta	-0.174019113054028	23	-0.00713918020654414	BOLD
24	LIMBIC	delta	0.960355465474859	24	0.0393988373463089	BOLD
24	PARA LIMBIC	delta	2.48668180843425	24	0.102016779853575	BOLD
24	THAL	delta	-3.32115471263293	24	-0.136251251780248	BOLD
24	PFC	delta	NA	24	NA	BOLD
24	VIS	delta	3.44661762436792	24	0.141398400966302	BOLD
24	AUD	delta	1.31921685711952	24	0.0541212209923342	BOLD
24	PCC	delta	0.429086184204425	24	0.0176033743616582	BOLD
24	SSM	delta	-5.21992494126981	24	-0.214148803348914	BOLD
24	PCUN	delta	-4.84917873335196	24	-0.198938841967278	BOLD
26	LIMBIC	delta	-3.66198395436376	26	-0.150233861699773	BOLD
26	PARA LIMBIC	delta	-5.70788798278701	26	-0.234167616376901	BOLD
26	THAL	delta	-2.13063030587773	26	-0.0874096726516633	BOLD
26	PFC	delta	-22.7827631824531	26	-0.93466889416942	BOLD
26	VIS	delta	-1.12582040256509	26	-0.0461870802181416	BOLD
26	AUD	delta	0.691810167637265	26	0.0283816953712926	BOLD
26	PCC	delta	4.76254242989171	26	0.195384564669935	BOLD
26	SSM	delta	-1.80922539381781	26	-0.0742239510019279	BOLD
26	PCUN	delta	-1.89056699060665	26	-0.0775610115556344	BOLD
30	LIMBIC	delta	-3.22383626183282	30	-0.132258736558842	BOLD
30	PARA LIMBIC	delta	-2.89455020718099	30	-0.118749688946748	BOLD
30	THAL	delta	-3.17418045765446	30	-0.13022159403979	BOLD
30	PFC	delta	8.90638268448314	30	0.365386708718762	BOLD
30	VIS	delta	11.5906681451664	30	0.475510230746336	BOLD
30	AUD	delta	1.26868825904241	30	0.0520482718724032	BOLD
30	PCC	delta	4.11444762226484	30	0.168796303522223	BOLD
30	SSM	delta	3.58078734011912	30	0.146902749093345	BOLD
30	PCUN	delta	11.6219965474312	30	0.476795486747394	BOLD
31	LIMBIC	delta	-5.35496973111046	31	-0.219689051622263	BOLD
31	PARA LIMBIC	delta	-0.421866699177924	31	-0.017307193076177	BOLD
31	THAL	delta	-4.19585491306774	31	-0.172136059190257	BOLD
31	PFC	delta	-0.862129029078675	31	-0.0353690717753209	BOLD
31	VIS	delta	1.67688315108357	31	0.0687945754394596	BOLD
31	AUD	delta	1.9956798434829	31	0.0818732941867642	BOLD
31	PCC	delta	-1.51240816535215	31	-0.0620469455843366	BOLD
31	SSM	delta	0.533761842357122	31	0.0218977209634519	BOLD
31	PCUN	delta	9.76724662645912	31	0.400703879960604	BOLD
32	LIMBIC	delta	2.31539860111922	32	0.0949898409046494	BOLD
32	PARA LIMBIC	delta	2.26859377124172	32	0.0930696603614445	BOLD
32	THAL	delta	2.23798905548961	32	0.0918140937912567	BOLD
32	PFC	delta	6.1854142982133	32	0.253758259952569	BOLD
32	VIS	delta	4.23388464472497	32	0.173696239004662	BOLD
32	AUD	delta	-0.314684405602653	32	-0.0129100110922245	BOLD
32	PCC	delta	-0.387942362379981	32	-0.0159154381732957	BOLD
32	SSM	delta	0.513612436023336	32	0.0210710862315123	BOLD
32	PCUN	delta	7.00691650801714	32	0.287460605706066	BOLD
33	LIMBIC	delta	1.20017422163675	33	0.0492374653401055	BOLD
33	PARA LIMBIC	delta	6.42045907757603	33	0.263401034283667	BOLD
33	THAL	delta	5.59813910566188	33	0.229665139622989	BOLD
33	PFC	delta	-24.3752234877771	33	-1	BOLD
33	VIS	delta	2.52428760250474	33	0.103559567516193	BOLD
33	AUD	delta	1.32740837987416	33	0.0544572803830819	BOLD
33	PCC	delta	1.13104703075792	33	0.0464015040241613	BOLD
33	SSM	delta	2.11845124361435	33	0.0869100233963657	BOLD
33	PCUN	delta	12.3443782663973	33	0.506431388109625	BOLD
35	LIMBIC	delta	-9.53722578794009	35	-0.39126721413334	BOLD
35	PARA LIMBIC	delta	-0.254748963123795	35	-0.0104511436890635	BOLD
35	THAL	delta	-11.7472682898381	35	-0.481934793161127	BOLD
35	PFC	delta	-8.09428097404285	35	-0.332070020941622	BOLD
35	VIS	delta	5.92718254504081	35	0.24316423387925	BOLD
35	AUD	delta	1.82699075784525	35	0.0749527797667738	BOLD
35	PCC	delta	2.61396505565932	35	0.107238608785273	BOLD
35	SSM	delta	1.684744168518	35	0.0691170757619027	BOLD
35	PCUN	delta	3.67942821367706	35	0.150949517058668	BOLD
38	LIMBIC	delta	1.43790098460489	38	0.0589902687590094	BOLD
38	PARA LIMBIC	delta	5.05242904813058	38	0.20727723996722	BOLD
38	THAL	delta	0.919476801361579	38	0.0377217793232808	BOLD
38	PFC	delta	-2.69845247492048	38	-0.110704727539159	BOLD
38	VIS	delta	7.37679452148225	38	0.302634949180315	BOLD
38	AUD	delta	2.48692272873049	38	0.102026663672542	BOLD
38	PCC	delta	5.56970013128994	38	0.228498423166575	BOLD
38	SSM	delta	3.93549733138732	38	0.161454820439319	BOLD
38	PCUN	delta	7.42286608396747	38	0.304525047234527	BOLD
39	LIMBIC	delta	6.34669327907574	39	0.260374772861397	BOLD
39	PARA LIMBIC	delta	5.27150616486756	39	0.216264936709645	BOLD
39	THAL	delta	5.71415430197574	39	0.234424693781417	BOLD
39	PFC	delta	NA	39	NA	BOLD
39	VIS	delta	4.11892805127033	39	0.168980114308932	BOLD
39	AUD	delta	4.43081114263511	39	0.181775200742546	BOLD
39	PCC	delta	8.31425199107026	39	0.341094390180235	BOLD
39	SSM	delta	10.5457731274232	39	0.432643135875712	BOLD
39	PCUN	delta	17.6224416442846	39	0.722965336220254	BOLD
41	LIMBIC	delta	4.00647234880387	41	0.164366589328418	BOLD
41	PARA LIMBIC	delta	5.42900579059031	41	0.222726400572806	BOLD
41	THAL	delta	3.56595226761945	41	0.14629413631459	BOLD
41	PFC	delta	-2.96633190858198	41	-0.12169455225998	BOLD
41	VIS	delta	-1.53374013089696	41	-0.0629220951211402	BOLD
41	AUD	delta	8.71452438120153	41	0.357515671007956	BOLD
41	PCC	delta	8.23015846641286	41	0.337644431056801	BOLD
41	SSM	delta	4.6186775869872	41	0.18948247138342	BOLD
41	PCUN	delta	10.6406898168629	41	0.436537118201138	BOLD
42	LIMBIC	delta	-4.10216279784545	42	-0.168292315346461	BOLD
42	PARA LIMBIC	delta	2.98786891003317	42	0.122578113449152	BOLD
42	THAL	delta	4.33028642304904	42	0.177651147494933	BOLD
42	PFC	delta	NA	42	NA	BOLD
42	VIS	delta	-1.00323366142981	42	-0.0411579266927698	BOLD
42	AUD	delta	3.43518732418648	42	0.140929469873745	BOLD
42	PCC	delta	3.75033813620703	42	0.153858615412803	BOLD
42	SSM	delta	8.07765040293383	42	0.331387747356833	BOLD
42	PCUN	delta	13.5026861816444	42	0.553951277140712	BOLD
43	LIMBIC	delta	-2.01055197246105	43	-0.0824834272173642	BOLD
43	PARA LIMBIC	delta	2.5142891741364	43	0.103149379344037	BOLD
43	THAL	delta	-2.64678720720956	43	-0.108585146246425	BOLD
43	PFC	delta	NA	43	NA	BOLD
43	VIS	delta	3.85346037193633	43	0.158089232448213	BOLD
43	AUD	delta	7.77902363528212	43	0.319136505114831	BOLD
43	PCC	delta	6.6051158840849	43	0.270976628681867	BOLD
43	SSM	delta	9.31664143253851	43	0.382217682525468	BOLD
43	PCUN	delta	3.42208504669163	43	0.140391945469039	BOLD
44	LIMBIC	delta	NA	44	NA	BOLD
44	PARA LIMBIC	delta	2.875700996	44	0.117976395065342	BOLD
44	THAL	delta	2.49312803632146	44	0.1022812380601	BOLD
44	PFC	delta	NA	44	NA	BOLD
44	VIS	delta	-7.1945244514047	44	-0.2951572712764	BOLD
44	AUD	delta	4.7900075566063	44	0.196511328768257	BOLD
44	PCC	delta	2.50539007918275	44	0.102784291616406	BOLD
44	SSM	delta	4.72117144918157	44	0.193687309228118	BOLD
44	PCUN	delta	12.4979005378802	44	0.512729679961591	BOLD
49	LIMBIC	delta	-0.581641415477021	49	-0.02386199313285	BOLD
49	PARA LIMBIC	delta	-2.91962279303572	49	-0.119778298422567	BOLD
49	THAL	delta	-4.3520719043273	49	-0.178544902634827	BOLD
49	PFC	delta	-7.76363308716421	49	-0.318505103801705	BOLD
49	VIS	delta	NA	49	NA	BOLD
49	AUD	delta	-3.36385271527044	49	-0.138002948648132	BOLD
49	PCC	delta	-7.32862798645198	49	-0.300658904322535	BOLD
49	SSM	delta	-2.76136422187844	49	-0.113285698621927	BOLD
49	PCUN	delta	-8.0078956024726	49	-0.328526038191533	BOLD
50	LIMBIC	delta	7.9063012030709	50	0.32435810104615	BOLD
50	PARA LIMBIC	delta	3.18216586783336	50	0.130549197607523	BOLD
50	THAL	delta	NA	50	NA	BOLD
50	PFC	delta	20.5482467102266	50	0.842997264026337	BOLD
50	VIS	delta	NA	50	NA	BOLD
50	AUD	delta	9.79278971093131	50	0.401751791766828	BOLD
50	PCC	delta	NA	50	NA	BOLD
50	SSM	delta	4.22701443943135	50	0.173414387012738	BOLD
50	PCUN	delta	24.150611899609	50	0.990785250101164	BOLD
51	LIMBIC	delta	NA	51	NA	BOLD
51	PARA LIMBIC	delta	0.932276105779417	51	0.0382468741772524	BOLD
51	THAL	delta	NA	51	NA	BOLD
51	PFC	delta	6.71711068659483	51	0.275571245119583	BOLD
51	VIS	delta	1.08341819837322	51	0.04444751855984	BOLD
51	AUD	delta	-2.57117509923534	51	-0.105483139488943	BOLD
51	PCC	delta	6.10991174984631	51	0.250660747906993	BOLD
51	SSM	delta	2.74617253894226	51	0.112662455805557	BOLD
51	PCUN	delta	5.38707767881509	51	0.221006288681473	BOLD
63	LIMBIC	delta	5.09218042780208	63	0.208908050847433	BOLD
63	PARA LIMBIC	delta	7.97455174870427	63	0.327158097758697	BOLD
63	THAL	delta	3.69855823639497	63	0.151734331307756	BOLD
63	PFC	delta	-2.31609961861289	63	-0.09501860033301	BOLD
63	VIS	delta	NA	63	NA	BOLD
63	AUD	delta	1.6495064495057	63	0.0676714390057938	BOLD
63	PCC	delta	NA	63	NA	BOLD
63	SSM	delta	9.48810741616171	63	0.389252119920849	BOLD
63	PCUN	delta	-7.46929004625199	63	-0.306429602583847	BOLD
65	LIMBIC	delta	NA	65	NA	BOLD
65	PARA LIMBIC	delta	-0.155605192902109	65	-0.00638374425490445	BOLD
65	THAL	delta	-3.31692999870621	65	-0.136077931772379	BOLD
65	PFC	delta	NA	65	NA	BOLD
65	VIS	delta	6.28664989263506	65	0.25791147702861	BOLD
65	AUD	delta	6.0716985951459	65	0.249093043113658	BOLD
65	PCC	delta	1.76165627003528	65	0.072272415098826	BOLD
65	SSM	delta	9.14527650150332	65	0.375187390839276	BOLD
65	PCUN	delta	17.3658554065942	65	0.712438817855445	BOLD
69	LIMBIC	delta	-10.5497746708639	69	-0.43280730025528	BOLD
69	PARA LIMBIC	delta	-7.51253848410343	69	-0.30820388120218	BOLD
69	THAL	delta	-5.30683882202592	69	-0.217714468328343	BOLD
69	PFC	delta	-0.105636082269321	69	-0.00433374825557156	BOLD
69	VIS	delta	NA	69	NA	BOLD
69	AUD	delta	-3.87143432456003	69	-0.15882661861547	BOLD
69	PCC	delta	NA	69	NA	BOLD
69	SSM	delta	-0.32798092455042	69	-0.0134555043039866	BOLD
69	PCUN	delta	-3.96715458974606	69	-0.162753567848737	BOLD
