# Supplementary material for: Regional BOLD variability reflects microstructural maturation and neuronal ensheathment in the preterm infant cortex
Source: Nat Commun. 2026 Apr 9;17:4849. doi: 10.1038/s41467-026-71415-x (PMC13222875; doi:10.1038/s41467-026-71415-x)
Supplement: Supplementary file 4 — Source Data [file 41467_2026_71415_MOESM4_ESM.zip › SourceData/TableS5.4_RK_noOutliers_TEA.csv]

Subject	Group	limbic	paralimbic	thalamus	PFC	visual	auditory	PCC	SSM	PCUN
4	PT	0.318632664	0.401054829	NA	0.325556422	0.254949291	NA	0.2029031	NA	NA
8	PT	0.372374658	0.421340347	0.298899333	0.435194404	0.332728614	0.429018323	0.353768753	0.430599715	0.369470217
9	PT	0.254284144	0.289214456	0.225930639	0.282260098	0.259605068	0.283985305	0.329003656	0.322107355	0.321655749
10	PT	0.337664389	0.400285638	0.310691825	0.358832823	0.38282876	0.395096646	0.355689067	0.410761864	0.389677042
11	PT	0.360948303	0.41411748	0.224581425	0.420097374	0.345519682	0.389638396	0.354724651	0.436440697	0.38632216
12	PT	0.350263498	0.371113779	0.270518239	0.419786675	0.400520814	0.38834983	0.375222058	0.418528392	0.408874836
13	PT	0.340647816	0.382433018	0.2564822	0.411735574	0.37528396	0.454010203	0.342957705	0.445453229	0.405870804
14	PT	0.362871527	0.399059086	0.259249624	0.409867287	0.280145582	0.402501363	0.333776103	0.53811219	0.351016615
17	PT	0.417129496	0.400578507	0.274544151	0.416765801	0.393238549	0.357421472	0.384324487	0.359834239	0.355162632
18	PT	0.374388301	0.373473653	0.252832113	0.395218822	0.328941369	0.411651856	0.337844741	0.341984418	0.292136391
19	PT	0.300990174	0.346123094	0.237270223	0.37735889	0.278683084	0.374711826	0.322822784	0.372597912	0.329121745
20	PT	0.35535768	0.396610051	0.235975518	0.393586351	0.328808426	0.408397883	0.33898323	0.359519382	0.327613467
21	PT	0.370903474	0.408688804	0.218906287	0.434933634	0.367226199	0.460214348	0.350005778	0.391722706	0.376549604
22	PT	0.338603567	0.363412872	0.223213828	0.407035598	0.213563882	0.40182092	0.275657846	0.406332963	0.234760581
23	PT	0.225265924	NA	0.201847774	0.298981916	0.269294196	0.344756297	0.29193157	0.324860391	0.289298749
24	PT	0.452221047	0.494661954	0.379717935	0.540987479	0.43411019	0.505272081	0.446999566	0.522539813	0.471735841
26	PT	0.442240305	0.491023991	0.459775931	0.559019198	0.419090794	0.504606271	0.438172997	0.51367648	0.467131072
27	PT	0.467486425	0.503206741	0.444664863	0.522206824	0.366156317	0.514851208	0.420490481	0.511839129	0.454365112
28	PT	0.479037127	0.479152435	0.482524146	0.514377315	0.448262876	0.532125438	0.467088369	0.565978238	0.495869552
30	PT	0.437743467	0.457951548	0.402496958	0.4923827	0.420566616	0.497128748	0.447577742	0.517840763	0.464934053
31	PT	0.476820638	0.478888908	0.415635265	0.512156356	0.465195863	0.497028311	0.465509352	0.513677945	0.468613084
32	PT	0.41930609	0.452910152	0.329922191	0.497619866	0.396755185	0.497947942	0.444666711	0.505930505	0.473366405
33	PT	0.477777377	0.5040821	0.428147576	0.531706048	0.438410626	0.527863379	0.467999653	0.543201176	0.495334931
34	PT	0.423625368	0.462409302	0.388749031	0.499069479	0.425116193	0.482004519	0.446279276	0.466046508	0.457816722
35	PT	0.446917436	0.468808651	0.353323531	0.512472704	0.379178146	0.436430446	0.429279068	0.366413382	0.43240485
36	PT	0.37139438	0.364151154	0.255604652	0.486988992	0.463475335	0.393335266	0.402689369	0.348738187	0.360031033
37	PT	0.46976026	0.476034099	0.332443007	0.52911831	0.478539102	0.470864772	0.425224522	0.469019643	0.408202004
38	PT	0.477178629	0.494813114	0.389547755	0.541552593	0.427122567	0.495749223	0.451826857	0.504397341	0.455233337
39	PT	0.465338143	0.48235594	0.370245993	0.531252248	0.446781365	0.496669846	0.465033779	0.491144423	0.463545549
41	PT	0.4179895	0.464630587	0.375388417	0.424584291	NA	0.458129672	NA	0.478681811	0.41114783
42	PT	0.437066587	0.437319661	0.344875088	0.425056837	0.424674573	0.434288846	0.415407364	0.422729029	0.420114412
43	PT	0.435113199	0.447091202	0.348242269	0.443101977	0.459821877	0.459294584	0.451439962	0.451341598	0.456956178
44	PT	0.470335871	0.477318655	0.41666744	0.466989319	0.440136465	0.476378844	0.461400611	0.476645104	0.469892229
45	PT	0.340515056	0.420234306	0.35118266	0.359721744	0.381001473	0.436867323	0.406450018	0.414977869	0.38222056
46	PT	0.484274508	0.512051218	0.373155326	0.510183392	0.488445273	0.511928765	0.470477289	0.502081579	0.475489048
47	PT	0.444750665	0.462611099	0.349429682	0.47417629	0.454000224	0.461697559	0.459852651	0.469601009	0.479709792
48	PT	0.427557516	0.455270771	0.359005786	0.467676987	0.411075605	0.480571288	0.438399265	0.450929417	0.463648584
50	PT	0.471086082	0.462475228	0.387569028	0.443340839	0.42702799	0.476866972	0.436395428	0.418574447	0.436861419
51	PT	0.349564661	0.397396176	0.372302243	0.358783633	0.324253102	0.438169797	0.428607035	0.434481628	0.439377485
102	FT	NA	NA	NA	0.102007333301786	0.165655388580396	0.110863984379067	NA	NA	NA
103	FT	0.313409904291737	0.293553324	0.336140192189977	0.215541386422048	0.186515956215525	0.237741207626269	0.306840462051135	0.304955813565491	0.225619937495382
104	FT	0.251998655247266	0.259294269590213	0.167630668	0.373435017698923	0.172160424341425	0.285890038851272	0.178894252252134	0.350800576263659	0.284423995745289
105	FT	0.291736087903043	0.32949925943549	0.235236337103428	0.324473987151334	0.311492409609477	0.391006094865833	0.361959569998689	0.368669404098345	0.331592007
107	FT	0.346765367270995	0.346749172058246	0.29051258498493	0.351696704685501	0.284613248738764	0.390752614271876	0.307397627025359	0.413278171540084	0.348501614354037
109	FT	0.422999453375048	0.432491573305406	0.348813168734268	0.487633946644162	0.304939456411187	0.436970035633826	0.339888464554252	0.464424556326221	0.334191482012094
110	FT	0.2850408278494	0.28101279358593	0.2011344886426	0.27447833806665	0.376204481694093	0.31413522422181	0.344615891324628	0.262257450213642	0.33262437882412
111	FT	0.263421855624575	0.27866343125037	0.215086123298198	0.230957507792109	0.362217348241367	0.220845445824801	0.281522395705621	0.279405745602867	0.287012259892291
113	FT	0.182781888706981	0.213671410662271	0.167301349025113	0.086570974	0.190682846165906	0.235415451785975	0.216104787612143	0.175724415967761	0.217420382995632
114	FT	0.30712897901839	0.393890437783212	0.375675188206828	0.31347278404996	0.186462106971627	0.217515391809227	0.339134928650431	0.38680709099	0.216660264773372
115	FT	0.311010004719604	0.351599806052319	0.238935115845771	0.341351666775499	0.321615373511342	0.415618499864582	0.321241015904202	0.368104478141865	0.362114781231523
116	FT	0.31174569892423	0.35584703704152	0.215162368356644	0.338846103866933	0.204652544078676	0.3660994780743	0.273269063973944	0.337192978190522	0.26811705802864
117	FT	0.311137435609277	0.355563703923768	0.231547162046263	0.364413814808042	0.311113610775623	0.370182942581093	0.348325387303136	0.3055074764972	0.364897745881913
118	FT	0.394046117882731	0.449480006615782	0.403593177407804	0.486044668769219	0.377560976861119	0.500739967989733	0.429282162214544	0.452934186642981	0.438670024359087
119	FT	0.469135155642561	0.487752565430799	0.384628582168874	0.482317328	0.532015424	0.534580828336979	0.477013777196859	0.516915243279655	0.50341046139449
120	FT	0.463761461417939	0.482595614162628	0.382250782464207	0.491763666172815	0.47721946202506	0.506000462217352	NA	0.484938312	0.486399326938843
121	FT	0.43557458429119	0.461923650937203	0.4009281253675	0.535891125	0.324611370425484	0.462451750744209	0.365424539163798	0.442029362403399	0.42990610366992
123	FT	0.38914546514315	0.410072163074058	0.322488968131214	0.417395600037644	0.424732844323835	0.446154955597075	0.437279123554495	0.427006678631274	0.426974695153695
