# Supplementary material for: Regional BOLD variability reflects microstructural maturation and neuronal ensheathment in the preterm infant cortex
Source: Nat Commun. 2026 Apr 9;17:4849. doi: 10.1038/s41467-026-71415-x (PMC13222875; doi:10.1038/s41467-026-71415-x)
Supplement: Supplementary file 4 — Source Data [file 41467_2026_71415_MOESM4_ESM.zip › SourceData/Fig4.5_MD_noOutliers_TEA.csv]

Subject	Group	limbic	paralimbic	thalamus	PFC	visual	auditory	PCC	SSM	PCUN
4	PT	0.001365442	0.001558212	NA	0.001654972	0.001264795	0.001210822	0.001185098	NA	0.0012759
8	PT	0.001548535	0.001717376	0.001184748	0.001970965	0.001468345	0.001560481	0.001471132	0.001913765	0.001805463
9	PT	0.00136996	0.001488468	0.001194046	0.001561122	0.001286781	0.001445974	0.001354783	0.001507983	0.001507519
10	PT	0.001456388	0.001525462	0.001171241	0.001584441	0.001350365	0.001490153	0.001346596	0.001645629	0.001683291
11	PT	0.001549017	0.001611321	0.001211586	0.001752432	0.001318088	0.001463932	0.001365025	0.00176632	0.001582151
12	PT	0.001398273	0.001524437	0.001138494	0.001753465	0.001365097	0.001438385	0.001351725	0.001638675	0.001522243
13	PT	0.001471138	0.001646007	0.001169978	0.001853899	0.001449715	0.001664488	0.001399589	0.001870015	0.001815244
14	PT	0.001485238	0.001591379	0.001170391	0.001669972	0.001457457	0.001536985	0.001411032	0.001590525	0.001657096
17	PT	0.001432213	0.001539209	0.00117595	0.001716466	0.001409512	0.001430229	0.001414725	0.001629718	0.001608432
18	PT	0.00152348	0.001549457	0.001189069	0.001764996	0.001406645	0.001470407	0.001357654	0.001520824	0.001545017
19	PT	0.001344987	0.001464085	0.001140125	0.001626525	0.001389948	0.001442247	0.001396831	0.001494951	0.001554727
20	PT	0.001374287	0.001362012	0.001142093	0.001473734	0.001306479	0.00140027	0.001308396	0.001481066	0.001605005
21	PT	0.001411082	0.001494552	0.001154048	0.001648888	0.001368385	0.001474973	0.001363226	0.001528049	0.001496127
22	PT	0.001467928	0.001677351	0.00113885	0.002034943	0.001306973	0.00166857	0.001318312	0.001634856	0.001501288
23	PT	0.00141248	0.001499232	0.001126893	0.001765633	0.001352128	0.001493807	0.001349613	0.001700202	0.001615799
24	PT	0.001579561	0.001716106	0.00129506	0.001840663	0.001503025	0.001654262	0.00149243	0.001633115	0.001687148
26	PT	0.001545453	0.001722475	0.001297994	0.001990207	0.00149163	0.001768872	0.001501157	0.002060907	0.001933697
27	PT	0.001529052	0.001687428	0.001263104	0.001782633	0.001404908	0.001602842	0.00143469	0.001826012	0.001826688
28	PT	0.001596519	0.001649912	0.001304527	0.001950632	0.001489203	0.001651703	0.001459652	0.001903915	0.001930406
30	PT	0.001651745	0.001703266	0.00130057	0.001886167	0.001430635	0.001616221	0.001444903	0.001682177	0.001668543
31	PT	0.001817817	0.001978977	0.00133185	NA	0.001597358	NA	0.001553958	0.002149355	0.002051265
32	PT	0.001518903	0.00167357	0.00122579	0.001834316	0.001464814	0.001625223	0.001458503	0.001780876	0.001703094
33	PT	0.001568525	0.001766439	0.001309374	0.001952302	0.001542407	0.001639846	0.001467399	0.001777142	0.001723557
34	PT	0.001649722	0.001796845	0.001267751	0.002186564	0.001473095	0.001776214	0.001494214	0.002171575	0.001879721
35	PT	0.001512127	0.001650165	0.001221368	0.001744611	0.001496993	0.001551698	0.001446314	0.001568362	0.001638572
36	PT	0.001485711	0.001607156	0.001211571	0.001818107	0.001605795	0.001560101	0.001482541	0.001558864	0.001571069
37	PT	0.001680674	0.001847726	0.001263536	0.001939547	0.001664618	0.001739315	0.001560225	0.001858339	0.00178436
38	PT	0.001511204	0.001629623	0.001274182	0.001749344	0.001469493	0.001585176	0.001396481	0.001591833	0.001551816
39	PT	0.001681421	0.001705987	0.001234701	0.001926644	0.001515627	0.00164111	0.001453571	0.001724681	0.001644718
41	PT	0.001692667	0.001777669	0.001272793	0.001913641	NA	0.001703015	0.001358331	0.002246973	0.002083406
42	PT	0.00174131	0.001946973	0.00123116	0.002274909	0.001487302	0.001862803	0.001478071	0.002286884	0.001985916
43	PT	0.001755445	0.001831766	0.001258237	0.002197625	0.001492859	0.001772536	0.001510081	0.002025705	0.001882582
44	PT	0.001909771	0.00195768	0.001260471	NA	0.001441368	0.00179749	0.00146161	0.002220777	0.001817275
45	PT	0.001508136	0.001728175	0.001222372	0.00176001	0.001367815	0.001515186	0.001333341	0.001439604	0.001407127
46	PT	0.001613394	0.001697529	0.001306913	0.001878969	0.001512975	0.001698488	0.001489149	0.00187321	0.001776791
47	PT	0.001636547	0.001728605	0.001258923	0.001977271	0.001642408	0.00164104	0.001464782	0.001871192	0.001791108
48	PT	0.001722028	0.00187377	0.001303198	0.002077089	0.00149283	0.001774988	0.001540407	0.001824443	0.001849155
50	PT	0.001679821	0.001641487	0.001255131	0.001933768	0.001585719	0.00157395	0.00149773	0.001759983	0.001827055
51	PT	0.00160481	0.001774435	0.001260572	0.001927863	0.00137359	0.001623926	0.001384121	0.001907278	0.001711099
102	FT	0.001213677	0.001242637	0.001063682	0.001346987	0.001294403	0.001319351	0.001232878	0.001214178	0.001313184
103	FT	0.001402	0.001493997	0.001252717	0.001400631	0.001225893	0.001362304	0.001373029	0.00132153	0.001381618
104	FT	0.001291628	0.001380999	0.001114566	0.001459778	0.001217543	0.001338531	0.001238147	0.001330334	0.001364806
105	FT	0.00140185	0.001449642	0.001163186	0.001449456	0.001336048	0.001430399	0.001320959	0.001364262	0.001425248
107	FT	0.001381152	0.001481304	0.001131541	0.001476392	0.001327967	0.001527297	0.001301187	0.001420188	0.001513784
109	FT	0.001343285	0.00140704	0.001119656	0.001434053	0.001317084	0.001360313	0.001303948	0.001371342	0.001398072
110	FT	0.001370027	0.001469492	0.001185909	0.001521895	NA	0.001402812	0.001481551	0.001339664	0.001574399
111	FT	0.001445071	0.00145977	0.001188928	0.001381393	0.001520112	0.001358404	0.001306452	0.00128018	0.001401723
113	FT	0.001260866	0.001338949	0.001105216	0.001250236	0.001398524	0.001390262	0.001220407	0.001211658	0.001290298
114	FT	0.001446802	0.001551964	NA	0.001483486	0.001385816	0.001365673	0.001415276	0.001439773	0.001388872
115	FT	0.001264473	0.001326336	0.001091359	0.001284422	0.001180191	0.001329039	0.001197677	0.001271285	0.001297348
116	FT	0.001276228	0.001323945	0.001065763	0.001336081	0.001158369	0.001310633	0.00120104	0.001250231	0.001272806
117	FT	0.001296734	0.001421045	0.001152034	0.001433104	0.001234859	0.001341468	0.00124068	0.00126945	0.001388152
118	FT	0.00141366	0.001558749	0.001196881	0.001550991	0.001318382	0.001530905	0.001350644	0.001356222	0.001481559
119	FT	0.001425115	0.001510162	0.001180041	0.001453429	0.001387705	0.001457203	0.001345138	0.001438106	0.001508072
120	FT	0.001444683	0.001561639	0.001275961	0.001557697	0.001560217	0.001524678	0.001473338	0.001492391	0.001597994
121	FT	0.001488409	0.001552434	0.001257002	0.001589069	0.001291456	0.00151811	0.00133735	0.001424716	0.001466228
123	FT	0.001329185	0.001362851	0.001171342	0.001387369	0.001351691	0.001384441	0.001328043	0.001307977	0.001341577
