# Supplementary material for: Regional BOLD variability reflects microstructural maturation and neuronal ensheathment in the preterm infant cortex
Source: Nat Commun. 2026 Apr 9;17:4849. doi: 10.1038/s41467-026-71415-x (PMC13222875; doi:10.1038/s41467-026-71415-x)
Supplement: Supplementary file 4 — Source Data [file 41467_2026_71415_MOESM4_ESM.zip › SourceData/Fig2.18_S2.18_DKI_AK_data_results_scaled.csv]

Region	mean_delta	sd_delta	CI_low	CI_high	t_value	p_value	p_FDR	significance	max_abs_mean	scaled_mean_delta	Measure	Color
LIMBIC	-0.00851794042731365	0.0567366393838551	-0.0269098312939097	0.00987395043928243	-0.937569117535493	0.354386978326449	0.572942684423052	ns	0.028181169746871	-0.30225645364701	AK	#003366
PARA LIMBIC	0.00722012731848067	0.0621330990628098	-0.0129210934090159	0.0273613480459772	0.725695021368765	0.472471746688631	0.607463674313954	ns	0.028181169746871	0.256203961131966	AK	#003366
THAL	0.0104100189425082	0.0734955529911915	-0.0134144832570135	0.0342345211420299	0.884550762779412	0.381961789615368	0.572942684423052	ns	0.028181169746871	0.369396268359799	AK	#003366
PFC	0.00684046514119829	0.0752463745410012	-0.0178924027180679	0.0315733330004645	0.560391904067712	0.578589848759923	0.650913579854913	ns	0.028181169746871	0.242731767440484	AK	#003366
VIS	9.54636314489194e-05	0.0593861255143939	-0.0194242700963332	0.019615197359231	0.00990934063100907	0.992146857934394	0.992146857934394	ns	0.028181169746871	0.00338749712330585	AK	#003366
AUD	-0.0149323021252582	0.0539792933642662	-0.0326748543486547	0.0028102500981382	-1.70526301069441	0.0965289693043192	0.217190180934718	ns	0.028181169746871	-0.529868073588966	AK	#003366
PCC	-0.0164976726110576	0.0518449439951008	-0.0335386816540007	0.000543336431885499	-1.9615892355793	0.0573673861004156	0.172102158301247	ns	0.028181169746871	-0.585414755996399	AK	#003366
SSM	-0.028181169746871	0.0731479231187477	-0.0525699015644253	-0.00379243792931668	-2.34346179751351	0.0247466319650813	0.111359843842866	ns	0.028181169746871	-1	AK	#003366
PCUN	-0.0229929590642171	0.0580895596072372	-0.0420865221831406	-0.00389939594529354	-2.43999300017922	0.01959857497798	0.111359843842866	ns	0.028181169746871	-0.815897965582853	AK	#003366
