# Supplementary material for: Regional BOLD variability reflects microstructural maturation and neuronal ensheathment in the preterm infant cortex
Source: Nat Commun. 2026 Apr 9;17:4849. doi: 10.1038/s41467-026-71415-x (PMC13222875; doi:10.1038/s41467-026-71415-x)
Supplement: Supplementary file 4 — Source Data [file 41467_2026_71415_MOESM4_ESM.zip › SourceData/Fig2.17_S2.17_DKI_AK_data_subjects_scaled.csv]

subject	region	timepoint	value	ID	scaled	Measure
4	LIMBIC	delta	0.0852966255635563	4	0.440253346173404	AK
4	PARA LIMBIC	delta	0.123784411018657	4	0.638905710454645	AK
4	THAL	delta	0.0893154361873302	4	0.460996192834265	AK
4	PFC	delta	0.11566289812008	4	0.596987015477376	AK
4	VIS	delta	0.0530291723686305	4	0.273706848610324	AK
4	AUD	delta	0.0144079099356018	4	0.0743655510239069	AK
4	PCC	delta	0.0294558172745943	4	0.152034409728785	AK
4	SSM	delta	0.062066411822632	4	0.320352010520391	AK
4	PCUN	delta	0.000524748343595949	4	0.00270845666684584	AK
8	LIMBIC	delta	-0.0389654132231967	8	-0.201117610962927	AK
8	PARA LIMBIC	delta	0.00675927848602409	8	0.0348876048909189	AK
8	THAL	delta	0.010049836262767	8	0.0518716187650498	AK
8	PFC	delta	-0.0125065287809163	8	-0.0645516878121951	AK
8	VIS	delta	-0.0700541165099655	8	-0.361580062551866	AK
8	AUD	delta	-0.0477825470542128	8	-0.246626711084023	AK
8	PCC	delta	-0.0445460653003248	8	-0.229921807313631	AK
8	SSM	delta	-0.0636400608698284	8	-0.328474304387862	AK
8	PCUN	delta	-0.0471735186030256	8	-0.243483247766706	AK
9	LIMBIC	delta	0.0064472091993753	9	0.0332768782440282	AK
9	PARA LIMBIC	delta	0.061312066865094	9	0.316458504891875	AK
9	THAL	delta	0.0564206500905807	9	0.291211754644955	AK
9	PFC	delta	0.0518943529654232	9	0.267849547266178	AK
9	VIS	delta	-0.0555354300935773	9	-0.286642745458419	AK
9	AUD	delta	-0.0450580226195572	9	-0.232564243886015	AK
9	PCC	delta	-0.0174338281840781	9	-0.0899836440649526	AK
9	SSM	delta	-0.0602706754416995	9	-0.311083426384413	AK
9	PCUN	delta	-0.0701754103102389	9	-0.362206113126407	AK
10	LIMBIC	delta	0.0352869817848274	10	0.182131610769931	AK
10	PARA LIMBIC	delta	0.0413840705965068	10	0.213601363922806	AK
10	THAL	delta	0.0998145077848256	10	0.515186512462646	AK
10	PFC	delta	0.0378063929931185	10	0.195135398522478	AK
10	VIS	delta	-0.0235660746135858	10	-0.121634861124402	AK
10	AUD	delta	0.00840003890736074	10	0.0433562900351408	AK
10	PCC	delta	-0.0141757293518077	10	-0.07316716505897	AK
10	SSM	delta	0.0204854523113433	10	0.105734416436257	AK
10	PCUN	delta	-0.00911418604642222	10	-0.0470423170679184	AK
11	LIMBIC	delta	-0.00217264898363861	11	-0.0112139956157401	AK
11	PARA LIMBIC	delta	-0.0173425252206241	11	-0.0895123893709879	AK
11	THAL	delta	-0.0399403156884905	11	-0.206149510756178	AK
11	PFC	delta	0.0213856623416893	11	0.110380795768384	AK
11	VIS	delta	0.0546256648096372	11	0.281947047265897	AK
11	AUD	delta	-0.0421659506631095	11	-0.217636990342419	AK
11	PCC	delta	-0.00655107429629115	11	-0.0338129716259845	AK
11	SSM	delta	-0.0107093201644708	11	-0.0552755048221394	AK
11	PCUN	delta	0.00640178223466376	11	0.0330424097279689	AK
12	LIMBIC	delta	-0.0576749951374458	12	-0.297685980330787	AK
12	PARA LIMBIC	delta	-0.0415473455142833	12	-0.214444097482573	AK
12	THAL	delta	-0.102919548936371	12	-0.531212993556619	AK
12	PFC	delta	0.0159511102636105	12	0.0823306856788	AK
12	VIS	delta	0.00405454460003463	12	0.0209272854064372	AK
12	AUD	delta	-0.0759392346215969	12	-0.391955741825847	AK
12	PCC	delta	-0.0597259493669264	12	-0.308271855872892	AK
12	SSM	delta	-0.0435982777069934	12	-0.225029859283227	AK
12	PCUN	delta	-0.0564346468396196	12	-0.291283998014012	AK
13	LIMBIC	delta	0.0336480952164734	13	0.173672597403935	AK
13	PARA LIMBIC	delta	0.0166132572847718	13	0.085748317265032	AK
13	THAL	delta	0.0634224885728275	13	0.327351318206915	AK
13	PFC	delta	0.076276229494406	13	0.393695120370042	AK
13	VIS	delta	0.0528550672953135	13	0.272808215861289	AK
13	AUD	delta	0.0525495405659784	13	0.271231258226137	AK
13	PCC	delta	0.028278255146942	13	0.145956494411494	AK
13	SSM	delta	0.0331878990598199	13	0.171297322924737	AK
13	PCUN	delta	0.0552527118538985	13	0.285183512455701	AK
14	LIMBIC	delta	0.0478846849490551	14	0.247153889617504	AK
14	PARA LIMBIC	delta	0.0513928643839476	14	0.265261144447149	AK
14	THAL	delta	0.116795835339939	14	0.60283460204662	AK
14	PFC	delta	0.10364367984655	14	0.534950551216931	AK
14	VIS	delta	0.0839745892878612	14	0.433429736326099	AK
14	AUD	delta	0.031091707180538	14	0.16047795600397	AK
14	PCC	delta	0.0800611872699774	14	0.413230949774908	AK
14	SSM	delta	0.124388006578698	14	0.642021132234671	AK
14	PCUN	delta	0.0190024471026906	14	0.0980799752296068	AK
17	LIMBIC	delta	-0.0428239435996796	17	-0.221033180873633	AK
17	PARA LIMBIC	delta	-0.0351307549065052	17	-0.181325255237234	AK
17	THAL	delta	-0.0861674433006395	17	-0.444748018971126	AK
17	PFC	delta	0.0223492833576278	17	0.115354467046785	AK
17	VIS	delta	-0.0332346586536307	17	-0.171538669724858	AK
17	AUD	delta	-0.130321831203041	17	-0.672648207212292	AK
17	PCC	delta	-0.105869441656767	17	-0.546438685457399	AK
17	SSM	delta	-0.193744411723245	17	-1	AK
17	PCUN	delta	-0.137295778651579	17	-0.708643812899748	AK
18	LIMBIC	delta	0.0576616387591307	18	0.297617042196281	AK
18	PARA LIMBIC	delta	0.0633636082460812	18	0.327047410980778	AK
18	THAL	delta	0.0901285050730649	18	0.465192798447314	AK
18	PFC	delta	0.100052324497892	18	0.516413988966103	AK
18	VIS	delta	0.098936193782975	18	0.510653148150156	AK
18	AUD	delta	0.0598592013503013	18	0.308959627882364	AK
18	PCC	delta	0.101459593515548	18	0.523677522428251	AK
18	SSM	delta	0.0491954484634244	18	0.253919315792694	AK
18	PCUN	delta	0.0743814814698163	18	0.383915493655976	AK
19	LIMBIC	delta	-0.0204512571925705	19	-0.105557920410031	AK
19	PARA LIMBIC	delta	0.00826504569045688	19	0.0426595307546889	AK
19	THAL	delta	-0.0145340564521169	19	-0.0750166485982477	AK
19	PFC	delta	0.0515064603097615	19	0.265847462910755	AK
19	VIS	delta	0.0218091063599404	19	0.112566376320024	AK
19	AUD	delta	0.000648352646702544	19	0.00334643276126429	AK
19	PCC	delta	-0.017915159232911	19	-0.0924680050049752	AK
19	SSM	delta	-0.0202243236202345	19	-0.104386616575677	AK
19	PCUN	delta	-0.0456284992763727	19	-0.23550872446092	AK
20	LIMBIC	delta	-0.0359208134632495	20	-0.1854030944364	AK
20	PARA LIMBIC	delta	-0.0305578627673512	20	-0.15772255052704	AK
20	THAL	delta	-0.0261192737232508	20	-0.134813043075333	AK
20	PFC	delta	-0.00692377401842398	20	-0.0357366385788421	AK
20	VIS	delta	-0.0382316389461217	20	-0.197330279650769	AK
20	AUD	delta	-0.0344734944801872	20	-0.177932845513144	AK
20	PCC	delta	-0.0592979042957965	20	-0.306062527266597	AK
20	SSM	delta	-0.096442946211532	20	-0.497784402418256	AK
20	PCUN	delta	-0.0482765052121583	20	-0.249176246079908	AK
21	LIMBIC	delta	-0.0203108686293557	21	-0.104833313377672	AK
21	PARA LIMBIC	delta	-0.00692687054946012	21	-0.0357526211354929	AK
21	THAL	delta	-0.00514561634546279	21	-0.0265587858751408	AK
21	PFC	delta	0.0425779515742603	21	0.219763507992586	AK
21	VIS	delta	-0.0195072120226151	21	-0.100685288670314	AK
21	AUD	delta	-0.0343038967278201	21	-0.177057477027114	AK
21	PCC	delta	-0.0348961891178654	21	-0.180114558182525	AK
21	SSM	delta	-0.074440020876073	21	-0.384217641241736	AK
21	PCUN	delta	-0.0684116754627644	21	-0.35310270295944	AK
22	LIMBIC	delta	0.0113387768007882	22	0.0585244069748196	AK
22	PARA LIMBIC	delta	0.0354528801316108	22	0.182987884998993	AK
22	THAL	delta	0.0732180553369365	22	0.377910540416129	AK
22	PFC	delta	0.00673626935713212	22	0.0347688446712702	AK
22	VIS	delta	-0.0484283209066387	22	-0.249959833555439	AK
22	AUD	delta	-0.0227332285266713	22	-0.117336176690065	AK
22	PCC	delta	-0.0232552900642976	22	-0.120030765571276	AK
22	SSM	delta	-0.0358751779131	22	-0.185167549319286	AK
22	PCUN	delta	-0.0691278917722107	22	-0.356799409889338	AK
23	LIMBIC	delta	-0.0455954714616519	23	-0.235338253403577	AK
23	PARA LIMBIC	delta	-0.0321906806784381	23	-0.166150240887572	AK
23	THAL	delta	-0.0250642732058904	23	-0.1293677220569	AK
23	PFC	delta	0.0573718031431117	23	0.296121073288373	AK
23	VIS	delta	-0.0276999731065525	23	-0.142971726823897	AK
23	AUD	delta	-0.0185347940508423	23	-0.0956662124392955	AK
23	PCC	delta	-0.0585873245624563	23	-0.302394913181525	AK
23	SSM	delta	-0.029709695146183	23	-0.153344784925317	AK
23	PCUN	delta	-0.0592671128949416	23	-0.305903599323432	AK
24	LIMBIC	delta	0.0671569418092249	24	0.346626471503888	AK
24	PARA LIMBIC	delta	0.138749652101937	24	0.71614789230739	AK
24	THAL	delta	0.106232325419313	24	0.548311687931732	AK
24	PFC	delta	0.102483354696137	24	0.528961603509523	AK
24	VIS	delta	0.0837387461902928	24	0.432212446519024	AK
24	AUD	delta	0.108506602573733	24	0.560050231171208	AK
24	PCC	delta	0.0745078778504883	24	0.384567880888969	AK
24	SSM	delta	0.121812711141054	24	0.628728901430498	AK
24	PCUN	delta	0.0884422831167476	24	0.456489466354691	AK
26	LIMBIC	delta	0.0992394870117267	26	0.512218577707861	AK
26	PARA LIMBIC	delta	0.151317648362116	26	0.781016840776117	AK
26	THAL	delta	0.112605460394063	26	0.581206236569624	AK
26	PFC	delta	0.142413191797385	26	0.735057029674826	AK
26	VIS	delta	0.0822244654806825	26	0.424396578715965	AK
26	AUD	delta	0.0660083985893359	26	0.34069833551445	AK
26	PCC	delta	0.0423722304726029	26	0.218701691035764	AK
26	SSM	delta	0.0112692464262608	26	0.0581655301746633	AK
26	PCUN	delta	0.0566715122888666	26	0.292506564627109	AK
27	LIMBIC	delta	0.0311091836462137	27	0.160568159718855	AK
27	PARA LIMBIC	delta	0.057078270171389	27	0.294606020703827	AK
27	THAL	delta	0.0663418493999615	27	0.342419421597191	AK
27	PFC	delta	0.0934543799209065	27	0.482359099236378	AK
27	VIS	delta	-0.023706727022209	27	-0.122360829978792	AK
27	AUD	delta	0.0205021082304684	27	0.105820384950017	AK
27	PCC	delta	0.0375227887632278	27	0.193671592535156	AK
27	SSM	delta	-0.0113731729171448	27	-0.058701940437853	AK
27	PCUN	delta	0.0442693134847534	27	0.22849336964614	AK
28	LIMBIC	delta	0.0817708726020768	28	0.422055386654882	AK
28	PARA LIMBIC	delta	0.0893248946036101	28	0.461045011874751	AK
28	THAL	delta	0.155992726723853	28	0.805146973460486	AK
28	PFC	delta	0.10748011386792	28	0.554752072134346	AK
28	VIS	delta	0.0348608444003063	28	0.179932128572066	AK
28	AUD	delta	0.0849356407582038	28	0.438390145051154	AK
28	PCC	delta	0.057606438908361	28	0.297332131523097	AK
28	SSM	delta	0.125827112377215	28	0.649448989305319	AK
28	PCUN	delta	0.0489802128943719	28	0.252808390490962	AK
30	LIMBIC	delta	-0.0348229172267329	30	-0.179736369771923	AK
30	PARA LIMBIC	delta	-0.0449292162870641	30	-0.23189941783324	AK
30	THAL	delta	-0.023990785530553	30	-0.123826980696727	AK
30	PFC	delta	-0.00858825941216712	30	-0.0443277787254842	AK
30	VIS	delta	-0.138072293155292	30	-0.712651745292772	AK
30	AUD	delta	-0.0670966803775344	30	-0.346315435788563	AK
30	PCC	delta	-0.107370766328669	30	-0.55418768145965	AK
30	SSM	delta	-0.0609337393304056	30	-0.314505790326725	AK
30	PCUN	delta	-0.0738941490725856	30	-0.381400157121125	AK
31	LIMBIC	delta	-0.0617818960006298	31	-0.318883499405817	AK
31	PARA LIMBIC	delta	-0.04439059657737	31	-0.229119364953762	AK
31	THAL	delta	-0.0386903095898186	31	-0.199697680287605	AK
31	PFC	delta	-0.0367553866046681	31	-0.189710692957542	AK
31	VIS	delta	-0.015889729665396	31	-0.0820138734535154	AK
31	AUD	delta	-0.0260162409930702	31	-0.134281245903666	AK
31	PCC	delta	-0.041017884005391	31	-0.211711314099646	AK
31	SSM	delta	-0.0470769493427153	31	-0.242984811401748	AK
31	PCUN	delta	-0.011263188503659	31	-0.0581342625755211	AK
32	LIMBIC	delta	-0.0169173426656171	32	-0.0873178354675992	AK
32	PARA LIMBIC	delta	-0.00946303261566644	32	-0.0488428674225915	AK
32	THAL	delta	-0.0779583939688209	32	-0.402377510016552	AK
32	PFC	delta	0.0458406173695873	32	0.23660355910068	AK
32	VIS	delta	-0.114006410079784	32	-0.588437153184252	AK
32	AUD	delta	-0.0351592492238556	32	-0.181472326923571	AK
32	PCC	delta	-0.0649457342212782	32	-0.335213457996663	AK
32	SSM	delta	-0.0433531107551745	32	-0.223764444969398	AK
32	PCUN	delta	-0.0760654977125274	32	-0.392607441091945	AK
33	LIMBIC	delta	-0.0784556385556057	33	-0.404944007715051	AK
33	PARA LIMBIC	delta	-0.0806308084916249	33	-0.416171015073211	AK
33	THAL	delta	-0.0787278785699099	33	-0.406349157994653	AK
33	PFC	delta	-0.0782412690616834	33	-0.40383755260744	AK
33	VIS	delta	-0.0679521526131963	33	-0.350730903713821	AK
33	AUD	delta	-0.0570916428392908	33	-0.294675042916043	AK
33	PCC	delta	-0.0423866683724921	33	-0.218776211378109	AK
33	SSM	delta	-0.0118674663894427	33	-0.061253206138378	AK
33	PCUN	delta	-0.00452188403183329	33	-0.0233394294659326	AK
34	LIMBIC	delta	-0.0141082290731827	34	-0.0728187664753689	AK
34	PARA LIMBIC	delta	0.0143108243594277	34	0.0738644497260135	AK
34	THAL	delta	0.0230482677647452	34	0.118962232560641	AK
34	PFC	delta	0.000794138059934557	34	0.00409889530681766	AK
34	VIS	delta	0.00840657547369883	34	0.0433900281248227	AK
34	AUD	delta	-0.00908968380964281	34	-0.0469158502627008	AK
34	PCC	delta	-0.00762814757939645	34	-0.0393722198826199	AK
34	SSM	delta	-0.0133852157749894	34	-0.0690869773013612	AK
34	PCUN	delta	0.0264099387215932	34	0.136313292789671	AK
35	LIMBIC	delta	0.119689663970531	35	0.617770922556993	AK
35	PARA LIMBIC	delta	0.133755717850117	35	0.69037200433518	AK
35	THAL	delta	0.112988780025442	35	0.583184717538286	AK
35	PFC	delta	NA	35	NA	AK
35	VIS	delta	0.0830964171973771	35	0.428897104480497	AK
35	AUD	delta	0.074232586310481	35	0.383146980345007	AK
35	PCC	delta	0.0378072979267908	35	0.195140069282601	AK
35	SSM	delta	0.0422625157781691	35	0.218135405311918	AK
35	PCUN	delta	NA	35	NA	AK
36	LIMBIC	delta	0.0165223459998636	36	0.0852790841960645	AK
36	PARA LIMBIC	delta	0.0127378515931071	36	0.0657456464411605	AK
36	THAL	delta	0.0733947335659978	36	0.378822454352071	AK
36	PFC	delta	0.0254624562091192	36	0.13142291941556	AK
36	VIS	delta	0.09768790506429	36	0.504210181833955	AK
36	AUD	delta	0.0124440131242634	36	0.0642290170518007	AK
36	PCC	delta	0.0230418495820026	36	0.118929105500688	AK
36	SSM	delta	-0.0134062123264774	36	-0.0691953497251191	AK
36	PCUN	delta	-0.0362457617704363	36	-0.187080295364657	AK
37	LIMBIC	delta	-0.0504553355839131	37	-0.260422146554535	AK
37	PARA LIMBIC	delta	-0.0425330286176587	37	-0.219531640883739	AK
37	THAL	delta	-0.0806401764670221	37	-0.41621936730858	AK
37	PFC	delta	-0.0561443182397442	37	-0.289785484599906	AK
37	VIS	delta	-0.0223905495109746	37	-0.115567459787994	AK
37	AUD	delta	-0.0724272138748254	37	-0.373828660298519	AK
37	PCC	delta	-0.0884536718665302	37	-0.456548248694172	AK
37	SSM	delta	-0.0991344670451715	37	-0.511676523536485	AK
37	PCUN	delta	-0.112638602627789	37	-0.581377298193705	AK
38	LIMBIC	delta	-0.0627107346023669	38	-0.323677643368348	AK
38	PARA LIMBIC	delta	-0.0399418016818772	38	-0.206157180620684	AK
38	THAL	delta	0.0240147131826097	38	0.123950481817838	AK
38	PFC	delta	-0.0469014004067044	38	-0.242078726243216	AK
38	VIS	delta	0.0269181943623221	38	0.138936623373548	AK
38	AUD	delta	-0.01633451284287	38	-0.0843095947779031	AK
38	PCC	delta	-0.0797074542381137	38	-0.411405178240558	AK
38	SSM	delta	-0.0825857331961548	38	-0.426261240061596	AK
38	PCUN	delta	-0.0460308027709342	38	-0.237585189485037	AK
39	LIMBIC	delta	-0.100601249475054	39	-0.51924723185698	AK
39	PARA LIMBIC	delta	-0.0849247978413904	39	-0.438334179995352	AK
39	THAL	delta	-0.0318638985996579	39	-0.164463575058743	AK
39	PFC	delta	-0.167199173867296	39	-0.862988368955551	AK
39	VIS	delta	-0.072908681150173	39	-0.376313724363414	AK
39	AUD	delta	-0.0599226475126654	39	-0.309287101391405	AK
39	PCC	delta	-0.0638679016459014	39	-0.329650290699139	AK
39	SSM	delta	NA	39	NA	AK
39	PCUN	delta	-0.0434690592191351	39	-0.224362905915597	AK
41	LIMBIC	delta	-0.146166998361237	41	-0.754432073994629	AK
41	PARA LIMBIC	delta	-0.115909403442847	41	-0.59825933771147	AK
41	THAL	delta	-0.152760740746776	41	-0.788465274368727	AK
41	PFC	delta	-0.181131400693894	41	-0.934898710537426	AK
41	VIS	delta	NA	41	NA	AK
41	AUD	delta	NA	41	NA	AK
41	PCC	delta	NA	41	NA	AK
41	SSM	delta	NA	41	NA	AK
41	PCUN	delta	-0.15551789485194	41	-0.802696157626937	AK
42	LIMBIC	delta	0.00266394065513337	42	0.0137497677039516	AK
42	PARA LIMBIC	delta	0.0306664954360472	42	0.158283251440836	AK
42	THAL	delta	0.0345184667868918	42	0.178164967339548	AK
42	PFC	delta	-0.0341138106271175	42	-0.176076359176994	AK
42	VIS	delta	0.0435969175568973	42	0.225022838951213	AK
42	AUD	delta	0.039657867891642	42	0.204691673627684	AK
42	PCC	delta	0.0141833645903121	42	0.0732065738782308	AK
42	SSM	delta	-0.008995844291181	42	-0.0464315032943048	AK
42	PCUN	delta	0.0326512975942895	42	0.168527687089785	AK
43	LIMBIC	delta	-0.0155388499808513	43	-0.0802028292978475	AK
43	PARA LIMBIC	delta	-0.0341150456994232	43	-0.176082733927598	AK
43	THAL	delta	-0.0523550664492992	43	-0.270227491898378	AK
43	PFC	delta	-0.0459337595424109	43	-0.237084306761968	AK
43	VIS	delta	0.0213576113771593	43	0.110236012420671	AK
43	AUD	delta	-0.0740351514077415	43	-0.382127932100036	AK
43	PCC	delta	-0.0290559861177171	43	-0.149970705525289	AK
43	SSM	delta	-0.0984253024967287	43	-0.508016213842207	AK
43	PCUN	delta	-0.0297864213578301	43	-0.153740802601206	AK
44	LIMBIC	delta	-0.0526120559105284	44	-0.271553927375631	AK
44	PARA LIMBIC	delta	-0.0244331408511982	44	-0.126110170785725	AK
44	THAL	delta	-0.0481127250269095	44	-0.248330904612807	AK
44	PFC	delta	-0.0541494276418477	44	-0.279488978083134	AK
44	VIS	delta	-0.0308873432896325	44	-0.159423144207915	AK
44	AUD	delta	-0.0924765624462068	44	-0.477312153799333	AK
44	PCC	delta	-0.0543650399172445	44	-0.280601847731755	AK
44	SSM	delta	-0.122602465370284	44	-0.632805169861704	AK
44	PCUN	delta	-0.0466514792437068	44	-0.24078877335748	AK
45	LIMBIC	delta	-0.0708349439505681	45	-0.365610255906387	AK
45	PARA LIMBIC	delta	-0.0233944704839693	45	-0.120749136844201	AK
45	THAL	delta	-0.0800125965325031	45	-0.412980151638115	AK
45	PFC	delta	-0.0608908776321349	45	-0.314284562277413	AK
45	VIS	delta	-0.0634771891576043	45	-0.327633651949036	AK
45	AUD	delta	-0.0809342291297891	45	-0.417737102246851	AK
45	PCC	delta	-0.0772505319910272	45	-0.398723923461473	AK
45	SSM	delta	-0.0933664292422507	45	-0.481905147156556	AK
45	PCUN	delta	-0.108571848575623	45	-0.560386994442518	AK
46	LIMBIC	delta	0.0341554220154079	46	0.176291133827371	AK
46	PARA LIMBIC	delta	0.0450866401286607	46	0.232711951419094	AK
46	THAL	delta	0.0769524226723098	46	0.397185250340189	AK
46	PFC	delta	0.0574610372598303	46	0.296581649755714	AK
46	VIS	delta	0.0360832730249158	46	0.186241619585184	AK
46	AUD	delta	0.0299634757336167	46	0.154654657995598	AK
46	PCC	delta	0.0200091857303848	46	0.103276195439211	AK
46	SSM	delta	0.0487747410189721	46	0.251747859900313	AK
46	PCUN	delta	0.0148391052080848	46	0.0765911392029298	AK
47	LIMBIC	delta	-0.0488243045073946	47	-0.252003678831975	AK
47	PARA LIMBIC	delta	-0.034996708	47	-0.180633380280362	AK
47	THAL	delta	-0.00125139003941932	47	-0.00645897359458746	AK
47	PFC	delta	-0.0601423020962056	47	-0.310420835167706	AK
47	VIS	delta	-0.0238331279159509	47	-0.123013240505721	AK
47	AUD	delta	-0.0181602550334845	47	-0.0937330520759772	AK
47	PCC	delta	-0.0208972909213524	47	-0.107860096378951	AK
47	SSM	delta	-0.13480245275232	47	-0.695774662883589	AK
47	PCUN	delta	-0.000327296751486128	47	-0.00168932228070483	AK
48	LIMBIC	delta	-0.00904767032436116	48	-0.0466990002131537	AK
48	PARA LIMBIC	delta	-0.00438876334353666	48	-0.0226523351280232	AK
48	THAL	delta	-0.00443822304807923	48	-0.0229076183854997	AK
48	PFC	delta	-0.00995621474980768	48	-0.0513883970187985	AK
48	VIS	delta	-0.0501100726964665	48	-0.258640093155546	AK
48	AUD	delta	-0.0338831412722521	48	-0.174885773328279	AK
48	PCC	delta	-0.0458521859422099	48	-0.236663269584816	AK
48	SSM	delta	-0.0562565342360571	48	-0.290364680641303	AK
48	PCUN	delta	0.00931384557809439	48	0.0480728475998512	AK
50	LIMBIC	delta	-0.0297880145815583	50	-0.153749025928599	AK
50	PARA LIMBIC	delta	-0.0159358917338783	50	-0.0822521361629877	AK
50	THAL	delta	0.00470246557930898	50	0.0242714901425195	AK
50	PFC	delta	-0.0581583414875997	50	-0.300180743126033	AK
50	VIS	delta	0.0517726635406117	50	0.267221454699641	AK
50	AUD	delta	-0.017595829455983	50	-0.0908198037790005	AK
50	PCC	delta	0.012837721342796	50	0.0662611180813519	AK
50	SSM	delta	-0.0184923497705616	50	-0.0954471388675565	AK
50	PCUN	delta	0.0436561667066869	50	0.225328649835061	AK
51	LIMBIC	delta	-0.00548995415822728	51	-0.0283360645574099	AK
51	PARA LIMBIC	delta	-0.0360877665846402	51	-0.186264812820459	AK
51	THAL	delta	-0.0132740751839576	51	-0.0685133318989299	AK
51	PFC	delta	-0.100929787217325	51	-0.520942959436159	AK
51	VIS	delta	0.00409136693148071	51	0.021117341631123	AK
51	AUD	delta	-0.0590988843917898	51	-0.305035298133966	AK
51	PCC	delta	-0.0210019490173743	51	-0.108400282777573	AK
51	SSM	delta	-0.137260470701396	51	-0.708461573061866	AK
51	PCUN	delta	-0.0386401794795851	51	-0.19943893677192	AK
