# Supplementary material for: Regional BOLD variability reflects microstructural maturation and neuronal ensheathment in the preterm infant cortex
Source: Nat Commun. 2026 Apr 9;17:4849. doi: 10.1038/s41467-026-71415-x (PMC13222875; doi:10.1038/s41467-026-71415-x)
Supplement: Supplementary file 4 — Source Data [file 41467_2026_71415_MOESM4_ESM.zip › SourceData/Fig4.8_RK_results_noOut_TEA.csv]

Region	mean_PT	mean_FT	sd_PT	sd_FT	t_value	CI_low	CI_high	p_value	p_FDR	significance
limbic	0.401677588512821	0.338284643701066	0.0660529864006988	0.0795626387540069	2.88079161310999	0.0181659098833215	0.108619979740188	0.00783340616637956	0.0117501092495693	*
paralimbic	0.434588279105263	0.363744718759366	0.0520148265147347	0.082331181251739	3.26801568597511	0.0258771594060037	0.115809961285791	0.00353039946244845	0.0117501092495693	*
thalamus	0.331619998736842	0.289239081292566	0.0762602887232067	0.0847089864567847	1.76719471476847	-0.00673553919236868	0.0914973740809213	0.0880529590160947	0.0880529590160947	ns
PFC	0.446967617692308	0.345460664069035	0.0706747348585782	0.129609519649923	3.11580437445931	0.033908617131758	0.169105290114788	0.00507202210900927	0.0117501092495693	*
visual	0.385014085078947	0.306359181831717	0.0700608931075799	0.1080724350998	2.81984001882157	0.0210864143606977	0.136223392133763	0.00948034581668558	0.0119807519781077	*
auditory	0.44704330968421	0.357942465259738	0.0563016289310754	0.118894409290943	3.02298370404311	0.027750460623977	0.150451228224969	0.00654435627188393	0.0117501092495693	*
PCC	0.398339023526316	0.333012090530336	0.0642619982273846	0.076741177766129	2.99190105270956	0.0202925638715909	0.110361302120369	0.00627266885304232	0.0117501092495693	*
SSM	0.445245854657895	0.372997172962057	0.0654953202055999	0.0895924208134587	2.98698770880926	0.0223244787040457	0.12217288468763	0.00640537567819299	0.0117501092495693	*
PCUN	0.411619254578947	0.344619795279431	0.0647429134521945	0.089750094500806	2.77213779913462	0.0170906523874109	0.116908266211622	0.0106495573138736	0.0119807519781077	*
