# Supplementary material for: Regional BOLD variability reflects microstructural maturation and neuronal ensheathment in the preterm infant cortex
Source: Nat Commun. 2026 Apr 9;17:4849. doi: 10.1038/s41467-026-71415-x (PMC13222875; doi:10.1038/s41467-026-71415-x)
Supplement: Supplementary file 4 — Source Data [file 41467_2026_71415_MOESM4_ESM.zip › SourceData/Fig2.4_S2.4_SMT_extraMD_data_results_scaled.csv]

Region	mean_delta	sd_delta	CI_low	CI_high	t_value	p_value	p_FDR	significance	max_abs_mean	scaled_mean_delta	Measure	Color
LIMBIC	-0.000161793882352941	0.000104191632390358	-0.000198148061531095	-0.000125439703174787	-9.05458838907261	1.83165930446026e-10	5.49497791338078e-10	***	0.0003183295	-0.508259153967637	extraMD	#F08080
PARA LIMBIC	-0.000127893351351351	0.000141203206264395	-0.000174972844282006	-8.08138584206968e-05	-5.50939958132117	3.14646128378407e-06	4.71969192567611e-06	***	0.0003183295	-0.401764056901264	extraMD	#F08080
THAL	-0.000144058263157895	0.000143587735871814	-0.000191254377511467	-9.68621488043229e-05	-6.18461437017643	3.53232498409839e-07	6.3581849713771e-07	***	0.0003183295	-0.452544496058	extraMD	#F08080
PFC	2.76513421052632e-05	0.000201585072955835	-3.86080225781544e-05	9.39107067886807e-05	0.84557015048388	0.403227821637858	0.403227821637858	ns	0.0003183295	0.0868639007860195	extraMD	#F08080
VIS	-0.000253529857142857	0.000165442218177818	-0.000310361247493894	-0.00019669846679182	-9.0660224383772	1.35025371711946e-10	5.49497791338078e-10	***	0.0003183295	-0.796438461226047	extraMD	#F08080
AUD	-0.000124694210526316	0.000198058123509667	-0.000189794295774272	-5.95941252783594e-05	-3.88101595550088	0.000413184920771109	0.00053123775527714	***	0.0003183295	-0.391714278841	extraMD	#F08080
PCC	-0.00022819827027027	0.000167170838147296	-0.000283935802731328	-0.000172460737809212	-8.30333749152959	6.95535515188057e-10	1.56495490917313e-09	***	0.0003183295	-0.716861837405173	extraMD	#F08080
SSM	-0.000130451657894737	0.000215174745558528	-0.000201177836810512	-5.97254789789615e-05	-3.73723238082372	0.000626749476805914	0.000705093161406654	***	0.0003183295	-0.409800718735577	extraMD	#F08080
PCUN	-0.0003183295	0.000221437340213794	-0.000391114142556179	-0.000245544857443821	-8.8617160297515	1.11047194959254e-10	5.49497791338078e-10	***	0.0003183295	-1	extraMD	#F08080
