# Supplementary material for: Regional BOLD variability reflects microstructural maturation and neuronal ensheathment in the preterm infant cortex
Source: Nat Commun. 2026 Apr 9;17:4849. doi: 10.1038/s41467-026-71415-x (PMC13222875; doi:10.1038/s41467-026-71415-x)
Supplement: Supplementary file 4 — Source Data [file 41467_2026_71415_MOESM4_ESM.zip › SourceData/S4.3_data_ALFF_noOutliers_TEA.csv]

Subject	Group	limbic	paralimbic	thalamus	PFC	visual	auditory	PCC	SSM	PCUN
5	PT	17.52167317	16.27610082	13.20793256	16.90898718	23.11497813	14.07078491	20.77833058	13.1652633	25.53383237
6	PT	10.98378459	12.50807442	27.1643825	11.53317336	28.3028066	16.93069675	19.32772087	22.36256323	27.80224292
7	PT	15.10322516	10.47408717	13.61896762	21.47073716	13.57998139	16.42642299	18.15772269	17.92462529	19.09772819
9	PT	20.47534658	26.00971854	33.3036962	32.16305162	42.38272613	25.89992332	27.45281491	20.02611685	29.90818525
10	PT	22.87087901	18.94382806	16.99026573	30.21861481	25.08729286	19.20602715	29.76959789	18.33211681	22.01478989
12	PT	19.59853676	21.77173318	36.44095097	34.75093181	34.50025009	18.46255428	37.45438323	26.87252628	36.97757044
13	PT	38.19918045	45.39064439	22.03765752	36.8465037	55.53170872	30.85543555	41.48976485	19.92570761	41.58753299
18	PT	34.15745272	27.55203879	25.83539682	56.61590911	57.09824607	33.77811594	39.7371188	22.02648487	51.56626132
19	PT	32.13198361	31.12223322	34.81799026	39.67931888	60.935995	33.15285664	46.06196909	31.72789267	47.79334241
21	PT	41.26599417	34.44433824	35.55776228	89.01857974	40.84927637	26.04360679	38.24131363	26.08566929	30.12061513
22	PT	33.03695516	34.34865513	34.35160447	75.78989317	50.6969638	25.31213834	39.13655703	28.862609	32.81870462
23	PT	24.08463903	26.20601205	14.05565774	27.5667209	38.82727791	26.41071873	34.56273089	17.85540407	34.78686392
24	PT	24.32605288	19.30120813	16.5318246	82.06215444	25.36432076	15.92715884	17.91441054	14.95786603	15.66933602
26	PT	17.22940978	21.93787148	23.99940251	37.5229538	42.85291192	17.35088801	34.446836	17.76043954	33.56870831
30	PT	23.3096546	27.2870113	23.83882608	61.50258192	51.60350878	20.98848523	39.97295204	21.36492365	37.49657354
31	PT	15.9367337	20.78403138	23.42906557	24.78195306	45.78848003	24.76888645	31.20507017	19.92520187	34.69593435
32	PT	21.06004842	25.73607559	23.07488643	30.92585526	34.89527931	14.04065975	26.27785875	11.04208058	22.01962459
33	PT	35.68089289	36.72619641	32.18107883	33.12861727	55.2248936	20.27915351	37.14452509	21.61565665	41.23879093
35	PT	22.64093113	26.16673007	18.9155318	18.32417795	42.25866178	26.6167507	40.84182126	18.63536412	30.57879178
38	PT	17.67767685	25.27717445	24.22683296	26.13435766	39.10079833	20.86793251	37.8235485	25.06526452	39.75119155
39	PT	28.44141872	30.62844497	26.59635181	66.17923878	33.8441851	21.5245312	39.47172768	31.14287015	42.78453016
41	PT	21.06106619	20.30758564	23.6527317	27.83888817	24.70182727	28.80587128	29.34046896	19.68461967	33.93845786
42	PT	16.86610377	26.94624075	31.23643809	75.02527996	28.49155669	25.57226574	39.48227145	29.17500779	48.02579568
43	PT	25.8718323	31.44005932	23.95961492	36.11592312	42.95525059	42.47548258	48.97507428	NA	44.37065873
44	PT	26.49260565	23.11670351	22.45365726	28.09037908	33.44859208	32.32017563	32.45023799	26.60966725	43.96689188
49	PT	10.01546617	7.72923122	NA	11.97459959	8.400222281	8.928840882	NA	9.734519764	NA
50	PT	NA	45.31856973	NA	83.96396514	74.08546188	NA	54.04830732	37.8661453	58.37643592
51	PT	24.69997645	31.63180408	27.4737553	58.32195467	46.56551546	26.62360361	41.82244111	26.93767067	42.38943274
63	PT	37.09650853	41.48298072	38.93226481	32.96937902	38.84049659	37.11077298	35.72234899	37.32870149	41.12881351
65	PT	28.02149645	16.46252801	21.77249674	13.79150596	38.31924561	30.40070166	32.60916618	39.6951955	53.84593934
69	PT	23.32209234	20.98023902	24.48652625	62.45557353	NA	22.58604685	NA	25.52761577	43.24392894
102	FT	11.96696274	15.41853197	26.49460706	22.43585541	23.94071046	19.94384175	21.14768563	41.00019913	20.20510424
103	FT	22.6767863	27.31607039	37.15132329	39.19262751	52.50685079	29.43566704	37.95577226	21.24237624	27.55345085
107	FT	31.8117204	46.36114513	57.08374077	50.44749374	74.50126273	63.34409268	49.60671059	52.50966891	54.60924177
109	FT	14.14607156	16.80885997	33.33288105	24.02706576	32.98402166	35.90150071	31.84440503	30.48882548	29.97433852
110	FT	10.57010484	9.468270202	11.02667959	16.90017257	16.97237692	13.99066596	18.04187791	10.51374772	12.23256677
111	FT	28.5489298	25.8799313	46.73414904	28.44304256	65.31422523	46.82349354	53.88521338	30.04402745	59.72817842
112	FT	21.5046509	20.18234123	49.18118675	45.28336389	36.70619261	26.65862857	25.23426857	26.97962112	21.39161785
113	FT	35.0315081	27.84082617	48.69869098	42.17872709	71.0840433	44.09306453	41.87783953	24.79785637	33.12777078
114	FT	24.26596606	18.64786595	36.31875052	28.30469512	31.84705297	24.31155502	30.81541694	25.19648603	36.97626108
115	FT	41.03772224	36.04400035	52.79753698	47.76037209	62.80987076	46.78567499	63.75569351	35.32288416	46.75116842
116	FT	39.0717676	48.74882482	57.77958656	72.24197609	104.1342553	71.58258519	NA	55.75339821	73.62990745
117	FT	24.22311409	38.79145441	33.59711238	65.91282633	44.62279586	39.15957135	48.01103819	19.01091895	38.43648272
118	FT	43.18998591	38.98895642	53.73698178	56.51175934	59.15561561	39.66122084	61.9190375	42.08411754	46.53493264
119	FT	29.72813069	31.01967259	47.43903914	46.00870065	66.63802725	32.62924453	54.85940077	29.63548313	47.79349217
120	FT	33.41638577	29.2310801	78.37814916	31.50602352	60.28336515	33.2158814	45.29215981	21.78477172	32.09097786
121	FT	NA	37.16848938	NA	29.62977497	84.08949168	47.30450883	NA	39.22779311	64.30579381
122	FT	20.69241476	17.03018456	31.66290627	13.59920942	54.0358505	23.44664127	37.51260355	21.30556272	26.9573532
123	FT	47.80834884	48.76034771	65.49094242	NA	67.55298045	38.56855641	71.94242133	52.67028796	56.70929457
124	FT	32.78371172	23.88754152	58.76390368	51.84619165	61.44148281	27.47642983	45.67585416	22.5763	37.09178155
