# Supplementary material for: Regional BOLD variability reflects microstructural maturation and neuronal ensheathment in the preterm infant cortex
Source: Nat Commun. 2026 Apr 9;17:4849. doi: 10.1038/s41467-026-71415-x (PMC13222875; doi:10.1038/s41467-026-71415-x)
Supplement: Supplementary file 4 — Source Data [file 41467_2026_71415_MOESM4_ESM.zip › SourceData/Fig4.3_extraMD_noOutliers_TEA.csv]

Subject	Group	limbic	paralimbic	thalamus	PFC	visual	auditory	PCC	SSM	PCUN
4	PT	NA	0.002290748	NA	NA	NA	0.00224661	NA	0.002317372	0.002277729
8	PT	0.001861201	0.002040665	0.001233941	0.002054752	0.001570713	0.001666596	0.001573664	0.001916249	0.001871887
9	PT	0.001504519	0.001597655	0.001232399	0.001730741	0.001435142	0.00157093	0.001445705	0.001696142	0.001601399
10	PT	0.001550493	0.001624777	0.001236104	0.001701121	0.001443553	0.001596339	0.001423141	0.001737157	0.001743354
11	PT	0.001726649	0.001740321	0.001275769	0.001823809	0.001415513	0.001589038	0.001473963	0.001878401	0.001667025
12	PT	0.001592714	0.001636341	0.001206722	0.001861937	0.001497873	0.001555499	0.001463483	0.001729509	0.001619246
13	PT	0.001557297	0.00176143	0.001261831	0.001932861	0.001569992	0.001788099	0.001500591	0.001924593	0.001892233
14	PT	0.001655542	0.001707926	0.001250665	0.001809208	0.001506618	0.001630498	0.001501527	0.001716082	0.001696378
17	PT	0.001678329	0.001668471	0.001254119	0.001823501	0.001508119	0.001559758	0.001523617	0.001699021	0.00168909
18	PT	0.001631307	0.001680565	0.001269603	0.001805099	0.001486606	0.001645685	0.001461246	0.001664575	0.001632228
19	PT	0.001447621	0.001545877	0.001178824	0.001706768	0.001649416	0.001561094	0.001509183	0.001590152	0.001627616
20	PT	0.001526843	0.00151577	0.001207537	0.001633447	0.001404901	0.001511769	0.001419599	0.00152888	0.001601629
21	PT	0.001645147	0.001695884	0.001186249	0.001818767	0.001477485	0.00160145	0.001461771	0.001629761	0.001560072
22	PT	0.001756795	0.001812564	0.001228854	0.002091636	0.001431461	0.001836751	0.001452168	0.001832286	0.001596238
23	PT	0.001554405	0.001675687	0.001210989	0.001897059	0.001563412	0.001656877	0.001457609	0.001809738	0.001661694
24	PT	0.001885948	0.001965705	0.001437126	0.002087266	0.001729028	0.001910502	0.001708429	0.001906667	0.001863017
26	PT	0.001816034	0.001962752	0.001488105	0.002177271	0.001652812	0.002011641	0.001672266	0.002190231	0.002109717
27	PT	0.001827757	0.001938611	0.001424524	0.001983937	0.001584467	0.00190142	0.001633512	0.00198651	0.002014895
28	PT	0.001850473	0.001855353	0.001508338	0.002083328	0.00174505	0.001921814	0.001689283	0.002085511	0.002111093
30	PT	0.001868204	0.001912693	0.001454518	0.002046249	0.001628881	0.001881461	0.001635364	0.001886517	0.001885529
31	PT	0.002064553	0.002120201	0.001484443	0.002329803	0.00187068	0.002151185	0.00179466	0.002205775	0.002161981
32	PT	0.00176236	0.00190405	0.001342023	0.002040956	0.001621028	0.001894561	0.00165114	0.001977091	0.001911903
33	PT	0.001869887	0.002057072	0.001481245	0.002194322	0.001714718	0.001963453	0.001672181	0.002070094	0.001974913
34	PT	0.001866934	0.00195435	0.001429802	0.002196406	0.001721835	0.001976337	0.001691695	0.002192516	0.002054273
35	PT	0.001716419	0.00188403	0.001356697	0.001946615	0.001636984	0.001762793	0.001622749	0.001711769	0.001871995
36	PT	0.001818331	0.001900463	0.001381933	0.00207465	0.001771035	0.001800401	0.001664066	0.001850972	0.001778495
37	PT	0.001918793	0.002003059	0.001392996	0.002110102	0.001905489	0.001914798	0.001705832	0.001969777	0.001869256
38	PT	0.001803461	0.001874232	0.001416134	0.001981306	0.001690337	0.001852055	0.001578301	0.001817188	0.001773346
39	PT	0.001880879	0.001907778	0.001392442	0.002096244	0.001748124	0.001915284	0.001684151	0.001905981	0.001886653
41	PT	0.001784103	0.001850393	0.001396197	0.00198992	0.001788386	0.001851087	0.001646065	0.002140765	0.002113906
42	PT	0.001928737	0.002039344	0.001400751	0.002250841	0.001725709	0.001938047	0.001616063	0.0021936	0.002031341
43	PT	0.001883472	0.002007703	0.001402302	0.002177023	0.001714135	0.001945939	0.001685938	0.002107995	0.001989813
44	PT	0.002015227	0.002040261	0.001443449	0.002322733	0.001695281	0.00195686	0.001676934	0.002193034	0.001985928
45	PT	0.001726031	0.001916721	0.001348418	0.001847086	0.001590067	0.001727234	0.001501279	0.001599964	0.001538921
46	PT	0.00183022	0.001932884	0.001421724	0.002051019	0.001734421	0.001905052	0.001669676	0.002015742	0.001948518
47	PT	0.001826903	0.001939846	0.001391022	0.002073708	0.001814022	0.001825915	0.00165919	0.001962002	0.001936972
48	PT	0.00187192	0.002001893	0.001468806	0.002085024	0.001673269	0.001961242	0.001728044	0.001930723	0.002015852
50	PT	0.001850101	0.001825496	0.00140248	0.001950343	0.001804771	0.001799559	0.001721445	0.00186536	0.002014114
51	PT	0.001881502	0.001957111	0.001432297	0.00208453	0.001568701	0.001834913	0.001586775	0.001965239	0.001881115
102	FT	NA	NA	0.00107223	0.001378147	0.001369662	0.00140646	0.001296915	0.001274806	0.001358286
103	FT	0.0015293	0.001639667	0.001284083	0.001514563	0.001417745	0.00146544	0.001500534	0.00142366	0.001455879
104	FT	0.001583036	0.001591963	0.001181903	0.001583782	0.001473116	0.001476892	0.001388891	0.001465742	0.001442348
105	FT	0.001611265	0.001592701	0.001225025	0.001594567	0.00142335	0.001567568	0.001434786	0.001498813	0.001518624
107	FT	0.001522084	0.001554628	0.001193478	0.001557513	0.001460476	0.001628633	0.001377486	0.001549584	0.001598016
109	FT	0.001491197	0.001512512	0.001193451	0.001542246	0.001525601	0.001491039	0.00147591	0.001457053	0.001463387
110	FT	0.001525807	0.001607506	0.001245702	0.001565477	0.001781617	0.001534737	0.001596452	0.001421036	0.001679181
111	FT	0.001647805	0.001596338	0.001210668	0.00153069	0.001614638	0.001442812	0.001378296	0.001388589	0.001511409
113	FT	0.001433648	0.001467253	0.001130592	NA	0.001382456	0.001413045	0.001263876	0.001268419	0.0013191
114	FT	0.001649693	0.001690812	0.001398734	0.001590162	0.001463326	0.001550452	0.001511232	0.001553435	0.001476536
115	FT	0.001389824	0.001436041	0.001133767	0.001401173	0.001333014	0.001473919	0.001275772	0.001466185	0.001422907
116	FT	0.001453147	0.001434712	0.001088719	0.001438674	0.001185844	0.001430196	0.001274096	0.001347637	0.001342498
117	FT	0.001595047	0.001573717	0.001210477	0.001618461	0.001310905	0.001457089	0.001333688	0.001368155	0.001524186
118	FT	0.001629761	0.001748139	0.00133596	NA	0.001646425	0.00176163	0.001577437	0.001564629	0.001640574
119	FT	0.001678902	0.001749165	0.001334209	0.001661616	0.001662246	0.001766291	0.001575207	0.001735721	0.00175941
120	FT	0.001727953	0.001817392	0.001402106	NA	0.001839497	0.001800419	0.001724385	0.001735555	0.001813241
121	FT	0.001730263	0.001774747	0.001396576	NA	0.001545659	0.001768276	0.001568389	0.001643625	0.001699376
123	FT	0.001587777	0.001540883	0.001239025	0.00152017	0.00161154	0.001518997	0.001503151	0.001444172	0.001498056
