# Supplementary material for: Regional BOLD variability reflects microstructural maturation and neuronal ensheathment in the preterm infant cortex
Source: Nat Commun. 2026 Apr 9;17:4849. doi: 10.1038/s41467-026-71415-x (PMC13222875; doi:10.1038/s41467-026-71415-x)
Supplement: Supplementary file 4 — Source Data [file 41467_2026_71415_MOESM4_ESM.zip › SourceData/TableS5.6_dataAK_noOutliers_TEA.csv]

Subject	Group	limbic	paralimbic	thalamus	PFC	visual	auditory	PCC	SSM	PCUN
4	PT	NA	NA	NA	0.592758265	NA	0.559348279	NA	NA	NA
8	PT	0.451802659	0.457371574	0.387080891	0.462531875	0.414128849	0.46662336	0.428921204	0.490527666	0.422054043
9	PT	0.480603238	0.477431931	0.426825209	0.472890815	0.399509122	0.442675714	0.472990112	0.492552174	0.393729263
10	PT	0.472135894	0.449867051	0.395990375	0.457065832	0.434523289	0.452713598	0.426891385	0.505880643	0.435169502
11	PT	0.479429635	0.457005024	0.390887227	0.481815723	0.398630968	0.44351456	0.458695985	0.505814686	0.4146143
12	PT	0.447563079	0.432309509	0.358140346	0.486139719	0.443471988	0.441589684	0.446959348	0.499956095	0.433185564
13	PT	0.445341892	0.444222538	0.388793759	0.497988885	0.432123896	0.486286843	0.452969609	0.53762975	0.441492151
14	PT	0.520919619	0.500922101	0.449936928	0.518105572	0.441746605	0.493638766	0.483809047	NA	0.452633201
17	PT	0.49666409	0.466998228	0.377515122	0.471578516	0.464181775	0.445334311	0.438764619	0.453236423	0.402232953
18	PT	0.47927289	0.477474771	0.410919359	0.510333758	0.471591867	0.486527384	0.513378848	0.515952051	0.428553999
19	PT	0.423969015	0.413039332	0.366017211	0.464196725	0.39124253	0.44893207	0.428420368	0.50447155	0.397402159
20	PT	0.460177018	0.441101715	0.39850184	0.467936772	0.410368984	0.473791016	0.439261502	0.479156688	0.390983538
21	PT	0.467810729	0.431824894	0.36512005	0.486159814	0.441184844	0.481217878	0.442669941	0.480914072	0.410028153
22	PT	0.478746495	0.438632433	0.394200851	0.468092124	0.441202235	0.491061363	0.483280207	0.536672329	0.422762116
23	PT	0.417251035	0.392518371	0.355043833	0.414425054	0.42202286	0.461138399	0.446916925	0.479542172	0.408250692
24	PT	0.530983814	0.542540735	0.482612261	0.572705113	0.500087901	0.542011476	0.532104035	0.578557047	0.486568657
26	PT	0.567496641	0.554840538	0.52115198	0.595334266	0.498565629	0.5371232	0.511577746	0.559097579	0.492480378
27	PT	0.540336873	0.541251107	0.494217629	0.586143772	0.50418852	0.55815968	0.552038064	0.574905999	0.522542196
28	PT	0.541016406	0.524403023	0.500708323	0.560501023	0.485469448	0.559124443	0.531626424	0.615396702	0.498742034
30	PT	0.522257549	0.483929289	0.499418292	0.526173292	0.447665517	0.518708193	0.502639356	0.577385003	0.478368086
31	PT	0.533876799	0.51330562	0.467914559	0.544221594	0.497213734	0.512801801	0.511553208	0.53511878	0.475344778
32	PT	0.513539644	0.486766665	0.454924221	0.548702138	0.445301537	0.535913272	0.498579607	0.571318276	0.476776134
33	PT	0.550195315	0.520883308	0.493872615	0.566298872	0.463624708	0.543961391	0.505134135	0.580127123	0.492682008
34	PT	0.512155456	0.506099629	0.472459999	0.538024154	0.486265999	0.503565983	0.503779711	0.511052288	0.461978084
35	PT	0.525580908	0.517901591	0.458520497	0.585432807	0.450547715	0.488968545	0.502047092	0.486775951	0.490936279
36	PT	0.536897687	0.518289897	0.500114397	0.570341963	0.536637559	0.508477923	0.519576734	0.507323154	0.435992728
37	PT	0.545843196	0.518072936	0.432720115	0.577663086	0.522390921	0.497270359	0.471087324	0.530845783	0.418130728
38	PT	0.570884901	0.544367422	0.489288246	0.603206104	0.504997831	0.530993972	0.506347278	0.550421411	0.466653784
39	PT	0.546091542	0.520768567	0.484364126	0.571712237	0.495048316	0.526522549	0.520347255	0.531558117	0.481150854
41	PT	0.486852321	0.488419855	0.431576903	0.456429278	NA	0.465890444	0.366885231	0.494228762	0.440513832
42	PT	0.485971988	0.472870912	0.40566258	0.465580741	0.505400977	0.4620189	0.495037771	0.460184607	0.43861982
43	PT	0.504308609	0.490260913	0.426560863	0.476124861	0.54044055	0.47687697	0.516969631	0.485988945	0.470994504
44	PT	0.507899275	0.506176179	0.458395879	0.476452697	0.541764585	0.496073545	0.541927281	0.490699792	0.482546734
45	PT	0.480058646	0.506467299	0.430019972	0.466364168	0.532439802	0.52013276	0.519147538	0.508036631	0.458963894
46	PT	0.562785763	0.559600386	0.464347689	0.566885971	0.530214834	0.539180876	0.52258956	0.547594492	0.472696379
47	PT	0.510399147	0.496643695	0.440911469	0.505695894	0.491620438	0.48814811	0.501976634	0.515441685	0.469002153
48	PT	0.527774992	0.521472133	0.459788897	0.526556461	0.482054458	0.528060809	0.511822632	0.513349704	0.477038782
50	PT	0.53776896	0.521820987	0.469340664	0.511146499	0.524904427	0.5235283	0.513386594	0.525596295	0.493430313
51	PT	0.50792818	0.513393738	0.470150291	0.483139556	0.511195064	0.534663752	0.550141295	0.520423403	0.495801238
102	FT	0.370320184975707	NA	0.304920644298901	0.333031805805023	0.46261617989925	0.378263063372717	0.441768914107599	NA	NA
103	FT	0.550424889	0.52113826251585	0.557697570404832	0.517073893	0.457252522601615	0.493487064651821	0.538865024330356	0.600802681280346	0.461429807902468
104	FT	0.49774884364437	0.500066978490733	0.448045832983106	0.542576140139096	0.474497666234564	0.507961701354813	0.502262194486476	0.567908480546413	0.4925523043812
105	FT	0.457427274925729	0.429598657716039	0.37761311201536	0.474612075912371	0.433637328314053	0.451984196902529	0.458448010509077	0.504798737021041	0.394882834472938
107	FT	0.433297594720644	0.388969968414101	0.385380924335454	0.464896545281207	0.426298701882193	0.457654194283582	0.43956684430365	0.509061968	0.429656876165194
109	FT	0.518849170290536	0.499644633327258	0.473726805376303	0.549671739648052	0.453892789778311	0.528097520899437	0.500744248954032	0.572177795516458	0.444733272860339
110	FT	0.465918030794341	0.419607448022494	0.419619966037165	0.418381036900076	0.517872407597224	0.477069887181397	0.503765023122327	0.49178667254771	0.475026858390708
111	FT	0.516716844036194	0.490757875801125	0.475761785513538	0.498510132159244	0.481140267907137	0.457377104750532	0.520397583398522	0.5770503647544	0.458433229205445
113	FT	0.434969801105924	0.45199987731856	0.412344424669286	0.435189000008788	0.436643236809138	0.471466112258652	0.460768856659203	0.500436543615836	0.397238880443955
114	FT	0.557609519075189	0.564887966246761	NA	0.558445985	0.47769258170407	0.529376915	0.553033160878872	0.63088660768595	0.475039743245519
115	FT	0.417920156734712	0.415458679289695	0.34246387699295	0.428843076184121	0.401612558949671	0.451217890259219	0.403713916657423	0.46576939862713	0.397673923093607
116	FT	0.441687945026665	0.430420534133663	0.348978335701048	0.47591133990643	0.421657944712344	0.464712990678003	0.469094815012965	0.473330561795341	0.421172559900938
117	FT	0.487153096278647	0.471049755	0.402528723999443	0.556439458510778	0.424711230009656	0.455370044813285	0.449290807855132	0.485445976595493	0.454943978470529
118	FT	0.510306170322363	0.509604221883715	0.452080744636839	0.591345896135222	0.460601565952275	0.5157211	0.480964222	0.522278711939386	0.448656948282397
119	FT	0.527503965242255	0.506287785410452	0.458358275866573	0.541517375	0.543907587073351	0.556304748716113	0.530601242526322	0.610209908388678	0.523504015539346
120	FT	0.542341152271988	0.506320967	0.467230761000172	0.554530827	0.512142061840415	0.516289112020903	0.528482572093446	0.564891986729115	0.495994303296494
121	FT	0.533217694906936	0.548174581052378	0.465006589	0.619320062	0.506574961	0.539304352212561	0.530893689469691	0.548618493657508	0.540841314
123	FT	0.460242690652824	0.444143543	0.375231736352161	0.458513341	0.488253756245011	0.469895950250874	0.482489867370202	0.463587538407343	0.447559791596916
