# Supplementary material for: Regional BOLD variability reflects microstructural maturation and neuronal ensheathment in the preterm infant cortex
Source: Nat Commun. 2026 Apr 9;17:4849. doi: 10.1038/s41467-026-71415-x (PMC13222875; doi:10.1038/s41467-026-71415-x)
Supplement: Supplementary file 4 — Source Data [file 41467_2026_71415_MOESM4_ESM.zip › SourceData/S4.2_BOLD_results_noOut_TEA.csv]

Region	mean_PT	mean_FT	sd_PT	sd_FT	t_value	CI_low	CI_high	p_value	p_FDR	significance
limbic	10.0553569222414	13.5060330287895	2.9531873547441	5.71632407689908	-2.42756068505671	-6.38208782371887	-0.51926438937732	0.0229454053968755	0.0431171201105124	*
paralimbic	11.382617381	13.1538275951579	2.98866360215908	5.62711323268679	-1.26047980733879	-4.66687905471899	1.1244586264032	0.219262428160424	0.28190883620626	ns
thalamus	10.7848949539615	19.5183980571667	2.72129279013949	6.07558130447807	-5.71473134711332	-11.9048744217071	-5.56213178470311	9.90831182831829e-06	8.91748064548646e-05	***
PFC	17.6618545826774	19.8117289337895	9.14576462746959	8.77448968778835	-0.827461325514588	-7.4032025454957	3.10345384327159	0.412952453411985	0.412952453411985	ns
visual	16.239530953069	23.0828736047368	5.0695072647173	8.59841327408974	-3.13092405891954	-11.3340280927544	-2.35265721058131	0.00424261356422802	0.0127278406926841	*
auditory	10.4221681714828	14.8458303472105	2.89366686421262	5.3636693764998	-3.29455939516561	-7.18939770168806	-1.65792664976747	0.00295106257133544	0.0127278406926841	*
PCC	14.4275709854583	18.6403497218333	2.07302824916275	7.06598626868359	-2.4515918847164	-7.80678398692036	-0.618773485829645	0.0239539556169513	0.0431171201105124	*
SSM	10.0419922068387	12.9838799340526	3.97607372333435	5.47829450672052	-2.03517187889986	-5.89552246162592	0.0117470071980824	0.0508602976015643	0.0762904464023464	ns
PCUN	15.9161005592667	17.6331029785789	5.25719816921469	5.6360330624774	-1.06625418462428	-4.98151003510481	1.54750519648025	0.293323265578132	0.329988673775398	ns
