# Supplementary material for: Regional BOLD variability reflects microstructural maturation and neuronal ensheathment in the preterm infant cortex
Source: Nat Commun. 2026 Apr 9;17:4849. doi: 10.1038/s41467-026-71415-x (PMC13222875; doi:10.1038/s41467-026-71415-x)
Supplement: Supplementary file 4 — Source Data [file 41467_2026_71415_MOESM4_ESM.zip › SourceData/S3.2_data_ConsensusMatrix_k3.csv]

	LIMBIC	PARALIMBIC	THAL	PFC	VIS	AUD	PCC	SSM	PCUN
LIMBIC	1	0.212121212121212	0	0.1	0.52	1	0.5	0.666666666666667	0.333333333333333
PARALIMBIC	0.212121212121212	1	0.0277777777777778	1	0.0303030303030303	0.162162162162162	0	0.0333333333333333	0
THAL	0	0.0277777777777778	1	0.0303030303030303	0	0	0	0	0
PFC	0.1	1	0.0303030303030303	1	0	0.0833333333333333	0	0	0
VIS	0.52	0.0303030303030303	0	0	1	0.645161290322581	0.862068965517241	0.636363636363636	0.888888888888889
AUD	1	0.162162162162162	0	0.0833333333333333	0.645161290322581	1	0.575757575757576	0.76	0.357142857142857
PCC	0.5	0	0	0	0.862068965517241	0.575757575757576	1	0.923076923076923	1
SSM	0.666666666666667	0.0333333333333333	0	0	0.636363636363636	0.76	0.923076923076923	1	0.666666666666667
PCUN	0.333333333333333	0	0	0	0.888888888888889	0.357142857142857	1	0.666666666666667	1
