# Supplementary material for: Regional BOLD variability reflects microstructural maturation and neuronal ensheathment in the preterm infant cortex
Source: Nat Commun. 2026 Apr 9;17:4849. doi: 10.1038/s41467-026-71415-x (PMC13222875; doi:10.1038/s41467-026-71415-x)
Supplement: Supplementary file 4 — Source Data [file 41467_2026_71415_MOESM4_ESM.zip › SourceData/Fig2.11_S2.11_DTI_MD_data_subjects_scaled.csv]

subject	region	timepoint	value	ID	scaled	Measure
4	LIMBIC	delta	-4.14180000000001e-05	4	-0.0498829945212773	MD
4	PARA LIMBIC	delta	1.65759999999999e-05	4	0.0199637963490435	MD
4	THAL	delta	NA	4	NA	MD
4	PFC	delta	4.0785e-05	4	0.0491206222306796	MD
4	VIS	delta	-0.000424235	4	-0.510939982151094	MD
4	AUD	delta	-0.000358868	4	-0.432213300445741	MD
4	PCC	delta	-0.000285736	4	-0.344134611099803	MD
4	SSM	delta	-0.000495612	4	-0.596904985288503	MD
4	PCUN	delta	-0.000504859	4	-0.608041883505178	MD
8	LIMBIC	delta	-4.1466e-05	8	-0.0499408047423651	MD
8	PARA LIMBIC	delta	9.3587e-05	8	0.112714274186652	MD
8	THAL	delta	-0.000316623	8	-0.381334283990302	MD
8	PFC	delta	0.000168604	8	0.203063219089898	MD
8	VIS	delta	-0.0004763	8	-0.573646006337445	MD
8	AUD	delta	-0.000310878	8	-0.374415123153837	MD
8	PCC	delta	-0.000355201	8	-0.427796840430542	MD
8	SSM	delta	-0.000335753	8	-0.404374065853068	MD
8	PCUN	delta	-0.000830303	8	-1	MD
9	LIMBIC	delta	-0.00014007	9	-0.168697451412316	MD
9	PARA LIMBIC	delta	-0.000102959	9	-0.124001719854077	MD
9	THAL	delta	-0.000221206	9	-0.266415995124671	MD
9	PFC	delta	3.8036e-05	9	0.0458097826937877	MD
9	VIS	delta	-0.000359717	9	-0.433235818731234	MD
9	AUD	delta	-0.000162774	9	-0.196041685986923	MD
9	PCC	delta	-0.000123809	9	-0.149113034639162	MD
9	SSM	delta	-8.33279999999999e-05	9	-0.100358543808706	MD
9	PCUN	delta	-0.000285317	9	-0.34362997604489	MD
10	LIMBIC	delta	3.47440000000002e-05	10	0.0418449650308384	MD
10	PARA LIMBIC	delta	-0.000123529	10	-0.148775808349482	MD
10	THAL	delta	-5.7388e-05	10	-0.0691169368290853	MD
10	PFC	delta	-4.07960000000001e-05	10	-0.0491338704063458	MD
10	VIS	delta	-8.67419999999999e-05	10	-0.104470295783587	MD
10	AUD	delta	-0.000107216	10	-0.129128763836816	MD
10	PCC	delta	-5.65119999999999e-05	10	-0.0680619002942298	MD
10	SSM	delta	8.3716e-05	10	0.100825843095834	MD
10	PCUN	delta	-6.39240000000001e-05	10	-0.0769887619338965	MD
11	LIMBIC	delta	9.84390000000001e-05	11	0.118557924034961	MD
11	PARA LIMBIC	delta	5.57450000000001e-05	11	0.0671381411364286	MD
11	THAL	delta	-0.000151577	11	-0.182556247538549	MD
11	PFC	delta	0.000107983	11	0.130052522994618	MD
11	VIS	delta	-0.00048625	11	-0.585629583417138	MD
11	AUD	delta	-0.00017105	11	-0.206009131606173	MD
11	PCC	delta	-0.000255786	11	-0.308063441900126	MD
11	SSM	delta	-4.9234e-05	11	-0.0592964255217674	MD
11	PCUN	delta	-0.000633646	11	-0.763150319823004	MD
12	LIMBIC	delta	-2.5597e-05	12	-0.030828504774763	MD
12	PARA LIMBIC	delta	2.38300000000012e-06	12	0.00287003660109637	MD
12	THAL	delta	-0.000175887	12	-0.211834715760391	MD
12	PFC	delta	0.000154155	12	0.185661138162815	MD
12	VIS	delta	-9.202e-05	12	-0.110827011344052	MD
12	AUD	delta	-0.000153279	12	-0.18460610162796	MD
12	PCC	delta	-0.000124962	12	-0.150501684324879	MD
12	SSM	delta	-0.000165769	12	-0.199648802906891	MD
12	PCUN	delta	-0.000361558	12	-0.435453081585879	MD
13	LIMBIC	delta	0.000107909	13	0.129963398903774	MD
13	PARA LIMBIC	delta	0.000141341	13	0.170228217891541	MD
13	THAL	delta	-7.15160000000002e-05	13	-0.086132411902643	MD
13	PFC	delta	0.000302643	13	0.364497057098433	MD
13	VIS	delta	-6.33679999999998e-05	13	-0.0763191268729606	MD
13	AUD	delta	NA	13	NA	MD
13	PCC	delta	-3.50770000000001e-05	13	-0.042246023439636	MD
13	SSM	delta	0.000236994	13	0.285430740344188	MD
13	PCUN	delta	-2.65810000000001e-05	13	-0.0320136143070663	MD
14	LIMBIC	delta	-5.12609999999999e-05	14	-0.0617377029831277	MD
14	PARA LIMBIC	delta	7.52099999999992e-06	14	0.0090581390167203	MD
14	THAL	delta	-0.000141843	14	-0.170832816453752	MD
14	PFC	delta	0.000100364	14	0.120876354776509	MD
14	VIS	delta	1.77999999999984e-07	14	0.000214379569867848	MD
14	AUD	delta	-1.44769999999999e-05	14	-0.0174358035560511	MD
14	PCC	delta	-4.65120000000001e-05	14	-0.0560181042342375	MD
14	SSM	delta	-3.62229999999999e-05	14	-0.0436262424681109	MD
14	PCUN	delta	-8.96689999999999e-05	14	-0.107995514890347	MD
17	LIMBIC	delta	NA	17	NA	MD
17	PARA LIMBIC	delta	-7.20290000000001e-05	17	-0.0867502586405205	MD
17	THAL	delta	-0.000200863	17	-0.241915300799828	MD
17	PFC	delta	-1.49740000000001e-05	17	-0.018034380220233	MD
17	VIS	delta	-0.000472347	17	-0.56888509375493	MD
17	AUD	delta	-0.000263943	17	-0.317887566346262	MD
17	PCC	delta	-0.000341078	17	-0.410787387255014	MD
17	SSM	delta	-9.78939999999998e-05	17	-0.117901537149691	MD
17	PCUN	delta	-0.000666991	17	-0.80331035778505	MD
18	LIMBIC	delta	2.62980000000001e-05	18	0.0316727748785685	MD
18	PARA LIMBIC	delta	1.41939999999999e-05	18	0.0170949641275533	MD
18	THAL	delta	-4.96119999999999e-05	18	-0.059751681012835	MD
18	PFC	delta	0.000117269	18	0.141236392015927	MD
18	VIS	delta	-7.3348e-05	18	-0.0883388353408334	MD
18	AUD	delta	-4.4245e-05	18	-0.0532877756674371	MD
18	PCC	delta	-1.5337e-05	18	-0.0184715700172106	MD
18	SSM	delta	-5.89869999999999e-05	18	-0.071042739819078	MD
18	PCUN	delta	-7.36459999999999e-05	18	-0.0886977404634211	MD
19	LIMBIC	delta	-0.000190023	19	-0.228859825870797	MD
19	PARA LIMBIC	delta	-9.24390000000001e-05	19	-0.111331646398965	MD
19	THAL	delta	-0.000179249	19	-0.215883839995761	MD
19	PFC	delta	-7.91909999999999e-05	19	-0.0953760253786869	MD
19	VIS	delta	-0.000379799	19	-0.457422169978911	MD
19	AUD	delta	-0.000177791	19	-0.214127854530214	MD
19	PCC	delta	-0.000201055	19	-0.24214654168418	MD
19	SSM	delta	-0.000345948	19	-0.41665271593623	MD
19	PCUN	delta	-0.000427607	19	-0.515001150182524	MD
20	LIMBIC	delta	-0.000116992	20	-0.140902778865065	MD
20	PARA LIMBIC	delta	-0.000179337	20	-0.215989825401089	MD
20	THAL	delta	-0.000161312	20	-0.194280883002952	MD
20	PFC	delta	-0.000137422	20	-0.16550825421563	MD
20	VIS	delta	-0.000291764	20	-0.351394611364767	MD
20	AUD	delta	-0.000109168	20	-0.131479712827727	MD
20	PCC	delta	-0.000147493	20	-0.177637561227648	MD
20	SSM	delta	-0.000193635	20	-0.233210045007666	MD
20	PCUN	delta	-0.000358156	20	-0.431355782166269	MD
21	LIMBIC	delta	-0.000100694	21	-0.121273800046489	MD
21	PARA LIMBIC	delta	-9.0732e-05	21	-0.109275770411524	MD
21	THAL	delta	-0.000143259	21	-0.172538217975847	MD
21	PFC	delta	2.5771e-05	21	0.0310380668262068	MD
21	VIS	delta	-0.000200882	21	-0.241938184012342	MD
21	AUD	delta	-0.000174288	21	-0.209908912770398	MD
21	PCC	delta	-0.000163322	21	-0.19670168601101	MD
21	SSM	delta	-0.000228784	21	-0.275542783778934	MD
21	PCUN	delta	-0.000361754	21	-0.435689139988655	MD
22	LIMBIC	delta	-0.000116737	22	-0.140595662065535	MD
22	PARA LIMBIC	delta	2.85000000000001e-05	22	0.0343248187709789	MD
22	THAL	delta	-0.000157262	22	-0.189403145598655	MD
22	PFC	delta	0.000310877	22	0.374413918774231	MD
22	VIS	delta	-0.00045328	22	-0.545921187807343	MD
22	AUD	delta	-0.000105779	22	-0.127398070342995	MD
22	PCC	delta	-0.000259076	22	-0.312025850803863	MD
22	SSM	delta	-8.79349999999999e-05	22	-0.105907120653544	MD
22	PCUN	delta	-0.000491287	22	-0.591696043492556	MD
23	LIMBIC	delta	-2.0602e-05	23	-0.0248126286427967	MD
23	PARA LIMBIC	delta	4.71920000000002e-05	23	0.0568370823663171	MD
23	THAL	delta	-0.000156345	23	-0.188298729499954	MD
23	PFC	delta	0.00028231	23	0.34000840656965	MD
23	VIS	delta	-0.000347631	23	-0.418679686813127	MD
23	AUD	delta	-2.65840000000001e-05	23	-0.0320172274458843	MD
23	PCC	delta	-0.000208899	23	-0.251593695313639	MD
23	SSM	delta	0.000108307	23	0.130442741986961	MD
23	PCUN	delta	-0.000244964	23	-0.295029645804002	MD
24	LIMBIC	delta	8.9609e-05	24	0.107923252113987	MD
24	PARA LIMBIC	delta	0.000153849	24	0.18529259800338	MD
24	THAL	delta	-3.5284e-05	24	-0.0424953300180777	MD
24	PFC	delta	0.00025398	24	0.305888332331691	MD
24	VIS	delta	-6.7824e-05	24	-0.0816858423972935	MD
24	AUD	delta	8.64470000000001e-05	24	0.104115003799818	MD
24	PCC	delta	-9.26599999999996e-06	24	-0.0111597814291891	MD
24	SSM	delta	5.8180000000001e-06	24	0.00700708054770379	MD
24	PCUN	delta	-0.000108738	24	-0.130961829597147	MD
26	LIMBIC	delta	-2.66399999999988e-06	26	-0.00320846727038187	MD
26	PARA LIMBIC	delta	5.4068e-05	26	0.0651183965371677	MD
26	THAL	delta	-3.04190000000001e-05	26	-0.0366360232348915	MD
26	PFC	delta	0.000107686	26	0.129694822251636	MD
26	VIS	delta	-0.000234813	26	-0.282803988423503	MD
26	AUD	delta	0.000105284	26	0.126801902438026	MD
26	PCC	delta	-7.3891e-05	26	-0.088992813466891	MD
26	SSM	delta	0.000210882	26	0.253981980072335	MD
26	PCUN	delta	-0.000173529	26	-0.208994788649445	MD
27	LIMBIC	delta	1.45529999999998e-05	27	0.0175273364061069	MD
27	PARA LIMBIC	delta	0.000115273	27	0.138832450322352	MD
27	THAL	delta	-0.000125813	27	-0.151526611369584	MD
27	PFC	delta	0.000221016	27	0.266187162999531	MD
27	VIS	delta	-0.000372388	27	-0.448496512718851	MD
27	AUD	delta	-2.32920000000001e-05	27	-0.0280524097829348	MD
27	PCC	delta	-0.000154963	27	-0.186634276884463	MD
27	SSM	delta	-0.000100694	27	-0.121273800046489	MD
27	PCUN	delta	-0.00043918	27	-0.528939435362753	MD
28	LIMBIC	delta	0.000238216	28	0.286902492222719	MD
28	PARA LIMBIC	delta	0.000201399	28	0.242560848268644	MD
28	THAL	delta	-5.2784e-05	28	-0.0635719731230647	MD
28	PFC	delta	0.000516574	28	0.62215119058946	MD
28	VIS	delta	-0.000174282	28	-0.209901686492762	MD
28	AUD	delta	NA	28	NA	MD
28	PCC	delta	-4.0277e-05	28	-0.048508797390832	MD
28	SSM	delta	0.000277776	28	0.334547749436049	MD
28	PCUN	delta	-7.26600000000013e-06	28	-0.00875102221719075	MD
30	LIMBIC	delta	-2.93170000000001e-05	30	-0.0353087969090803	MD
30	PARA LIMBIC	delta	-0.000124889	30	-0.150413764613641	MD
30	THAL	delta	-0.000238113	30	-0.286778441123301	MD
30	PFC	delta	0.000103255	30	0.124358216217453	MD
30	VIS	delta	-0.000276981	30	-0.33359026764928	MD
30	AUD	delta	-0.000187493	30	-0.225812745467618	MD
30	PCC	delta	-0.000202426	30	-0.243797746124005	MD
30	SSM	delta	-0.000215688	30	-0.259770228458767	MD
30	PCUN	delta	-0.000341113	30	-0.410829540541224	MD
31	LIMBIC	delta	-4.0914e-05	31	-0.0492759871998536	MD
31	PARA LIMBIC	delta	1.56059999999996e-05	31	0.0187955481312239	MD
31	THAL	delta	-0.000265248	31	-0.319459281732091	MD
31	PFC	delta	0.000357384	31	0.430426001110438	MD
31	VIS	delta	-0.000229231	31	-0.276081141462815	MD
31	AUD	delta	7.58959999999998e-05	31	0.0914075945769193	MD
31	PCC	delta	-0.000238435	31	-0.287166251356433	MD
31	SSM	delta	1.19669999999999e-05	31	0.014412810744993	MD
31	PCUN	delta	-0.000413583	31	-0.49811093058799	MD
32	LIMBIC	delta	-0.000254173	32	-0.306120777595649	MD
32	PARA LIMBIC	delta	NA	32	NA	MD
32	THAL	delta	-0.000335229	32	-0.403742970939524	MD
32	PFC	delta	-0.000135572	32	-0.163280151944531	MD
32	VIS	delta	-0.000707253	32	-0.851801089481792	MD
32	AUD	delta	-0.000378985	32	-0.456441804979628	MD
32	PCC	delta	NA	32	NA	MD
32	SSM	delta	-0.000295543	32	-0.355945961895838	MD
32	PCUN	delta	-0.000628323	32	-0.75673940718027	MD
33	LIMBIC	delta	-0.000310614	33	-0.374097166937853	MD
33	PARA LIMBIC	delta	NA	33	NA	MD
33	THAL	delta	-0.000335714	33	-0.404327095048434	MD
33	PFC	delta	-0.000176987	33	-0.21315953332699	MD
33	VIS	delta	-0.000235403	33	-0.283514572391043	MD
33	AUD	delta	-0.00018171	33	-0.218847818206125	MD
33	PCC	delta	-0.000212544	33	-0.255983658977506	MD
33	SSM	delta	-0.000193017	33	-0.232465738411158	MD
33	PCUN	delta	-0.000310063	33	-0.373433553774947	MD
34	LIMBIC	delta	9.14539999999999e-05	34	0.110145332487056	MD
34	PARA LIMBIC	delta	4.235e-06	34	0.00510054763140685	MD
34	THAL	delta	-0.000272289	34	-0.327939318537931	MD
34	PFC	delta	0.000298358	34	0.359336290486726	MD
34	VIS	delta	-0.000317327	34	-0.382182167232926	MD
34	AUD	delta	-4.84020000000001e-05	34	-0.0582943816895761	MD
34	PCC	delta	-0.000242459	34	-0.292012674890974	MD
34	SSM	delta	1.36749999999999e-05	34	0.0164698911120397	MD
34	PCUN	delta	-0.000284443	34	-0.342577348269246	MD
35	LIMBIC	delta	8.43810000000001e-05	35	0.101626755533823	MD
35	PARA LIMBIC	delta	9.30920000000001e-05	35	0.112118106281683	MD
35	THAL	delta	-7.956e-05	35	-0.0958204414533008	MD
35	PFC	delta	0.000258432	35	0.3112502303376	MD
35	VIS	delta	5.05620000000001e-05	35	0.0608958416385345	MD
35	AUD	delta	1.00600000000001e-05	35	0.0121160588363526	MD
35	PCC	delta	-6.4978e-05	35	-0.0782581780386196	MD
35	SSM	delta	1.36299999999999e-05	35	0.0164156940297697	MD
35	PCUN	delta	-1.6715e-05	35	-0.0201312051142776	MD
36	LIMBIC	delta	4.1229e-05	36	0.0496553667757433	MD
36	PARA LIMBIC	delta	-1.7979999999999e-06	36	-0.00216547453158654	MD
36	THAL	delta	-0.000109334	36	-0.131679639842323	MD
36	PFC	delta	0.000179697	36	0.216423402059248	MD
36	VIS	delta	2.28819999999999e-05	36	0.0275586141444748	MD
36	AUD	delta	-5.3233e-05	36	-0.0641127395661584	MD
36	PCC	delta	-7.79789999999999e-05	36	-0.0939163172962158	MD
36	SSM	delta	-0.00013134	36	-0.158183217451942	MD
36	PCUN	delta	-0.000507329	36	-0.611016701131996	MD
37	LIMBIC	delta	-0.000293528	37	-0.35351913698975	MD
37	PARA LIMBIC	delta	2.44570000000001e-05	37	0.0294555120239239	MD
37	THAL	delta	-0.000300523	37	-0.361943772333714	MD
37	PFC	delta	1.43300000000001e-05	37	0.0172587597539695	MD
37	VIS	delta	-0.000229221	37	-0.276069097666755	MD
37	AUD	delta	-0.000113959	37	-0.137249895520069	MD
37	PCC	delta	-0.000273508	37	-0.329407457277644	MD
37	SSM	delta	-0.000132565	37	-0.159658582469291	MD
37	PCUN	delta	-0.000461073	37	-0.555306918076895	MD
38	LIMBIC	delta	-0.00015812	38	-0.190436503300602	MD
38	PARA LIMBIC	delta	-0.000164533	38	-0.198160189713876	MD
38	THAL	delta	-6.66810000000001e-05	38	-0.0803092365076365	MD
38	PFC	delta	-0.000239866	38	-0.288889718572617	MD
38	VIS	delta	-0.000233385	38	-0.281084134346136	MD
38	AUD	delta	-3.75390000000001e-05	38	-0.0452112060296062	MD
38	PCC	delta	-0.000202872	38	-0.244334899428281	MD
38	SSM	delta	-0.000129532	38	-0.156005699124296	MD
38	PCUN	delta	-7.07590000000001e-05	38	-0.0852206965409014	MD
39	LIMBIC	delta	-1.21699999999999e-05	39	-0.0146572998050108	MD
39	PARA LIMBIC	delta	-6.95350000000001e-05	39	-0.0837465359031584	MD
39	THAL	delta	-0.000186991	39	-0.225208146905407	MD
39	PFC	delta	0.000151479	39	0.182438218337161	MD
39	VIS	delta	-0.000169903	39	-0.204627708198092	MD
39	AUD	delta	-7.82579999999999e-05	39	-0.0942523392062896	MD
39	PCC	delta	-0.000144921	39	-0.174539896881018	MD
39	SSM	delta	6.41230000000001e-05	39	0.0772284334754904	MD
39	PCUN	delta	-0.000231683	39	-0.279034280256726	MD
41	LIMBIC	delta	-7.58620000000001e-05	41	-0.0913666456703156	MD
41	PARA LIMBIC	delta	-5.0972e-05	41	-0.0613896372769941	MD
41	THAL	delta	-0.000293802	41	-0.353849137001793	MD
41	PFC	delta	-0.00011313	41	-0.136251464826696	MD
41	VIS	delta	NA	41	NA	MD
41	AUD	delta	-0.000105932	41	-0.127582340422713	MD
41	PCC	delta	-0.000358603	41	-0.431894139850151	MD
41	SSM	delta	NA	41	NA	MD
41	PCUN	delta	6.67499999999982e-06	41	0.00803923387004482	MD
42	LIMBIC	delta	4.605e-05	42	0.0554616808562657	MD
42	PARA LIMBIC	delta	NA	42	NA	MD
42	THAL	delta	-0.000174545	42	-0.21021843832914	MD
42	PFC	delta	0.000559843	42	0.674263491761441	MD
42	VIS	delta	-0.000273923	42	-0.329907274814134	MD
42	AUD	delta	NA	42	NA	MD
42	PCC	delta	-0.000212782	42	-0.256270301323734	MD
42	SSM	delta	0.000213874	42	0.257585483853485	MD
42	PCUN	delta	-0.000202475	42	-0.243856760724699	MD
43	LIMBIC	delta	0.000127586	43	0.153661976411021	MD
43	PARA LIMBIC	delta	-4.14279999999998e-05	43	-0.0498950383173369	MD
43	THAL	delta	-0.000108081	43	-0.130170552196006	MD
43	PFC	delta	0.000386604	43	0.465617973197736	MD
43	VIS	delta	-0.000383073	43	-0.461365308808953	MD
43	AUD	delta	-8.36720000000001e-05	43	-0.10077285039317	MD
43	PCC	delta	-0.000133543	43	-0.160836465723959	MD
43	SSM	delta	-0.000111299	43	-0.134046245768111	MD
43	PCUN	delta	-0.00034252	43	-0.412524102646865	MD
44	LIMBIC	delta	0.000153601	44	0.184993911861092	MD
44	PARA LIMBIC	delta	0.000149187	44	0.179677780280211	MD
44	THAL	delta	-0.000141992	44	-0.171012269015046	MD
44	PFC	delta	0.000629673	44	0.758365319648369	MD
44	VIS	delta	NA	44	NA	MD
44	AUD	delta	-9.70680000000001e-05	44	-0.116906719595136	MD
44	PCC	delta	-0.000304164	44	-0.366328918479158	MD
44	SSM	delta	2.31990000000002e-05	44	0.027940402479577	MD
44	PCUN	delta	-0.000571607	44	-0.688431813446417	MD
45	LIMBIC	delta	-4.29650000000001e-05	45	-0.0517461697717581	MD
45	PARA LIMBIC	delta	-3.4744e-05	45	-0.0418449650308381	MD
45	THAL	delta	-0.000319666	45	-0.384999211131358	MD
45	PFC	delta	6.6534e-05	45	0.0801321927055545	MD
45	VIS	delta	-0.00042581	45	-0.512836880030543	MD
45	AUD	delta	-0.000266274	45	-0.320694975207846	MD
45	PCC	delta	-0.000316651	45	-0.38136800661927	MD
45	SSM	delta	-0.000328151	45	-0.395218372088262	MD
45	PCUN	delta	-0.000476832	45	-0.574286736287837	MD
46	LIMBIC	delta	-0.000121798	46	-0.146691027251497	MD
46	PARA LIMBIC	delta	-7.49770000000002e-05	46	-0.0903007697190064	MD
46	THAL	delta	-0.000165776	46	-0.199657233564133	MD
46	PFC	delta	-1.55569999999998e-05	46	-0.0187365335305302	MD
46	VIS	delta	-0.000286955	46	-0.345602749839516	MD
46	AUD	delta	-0.000175619	46	-0.211511942025983	MD
46	PCC	delta	-0.000307731	46	-0.370624940533757	MD
46	SSM	delta	-0.000275916	46	-0.332307603368891	MD
46	PCUN	delta	-0.0004761	46	-0.573405130416246	MD
47	LIMBIC	delta	-1.70300000000003e-06	47	-0.00205105846901677	MD
47	PARA LIMBIC	delta	-1.8248e-05	47	-0.0219775190502744	MD
47	THAL	delta	-0.000175278	47	-0.211101248580338	MD
47	PFC	delta	0.000138325	47	0.166595808999847	MD
47	VIS	delta	-0.000410211	47	-0.494049762556561	MD
47	AUD	delta	-4.8607e-05	47	-0.0585412795088058	MD
47	PCC	delta	-0.00026833	47	-0.32317117967778	MD
47	SSM	delta	-1.82349999999999e-05	47	-0.0219618621153963	MD
47	PCUN	delta	-0.00015541	47	-0.187172634568344	MD
48	LIMBIC	delta	7.31499999999993e-06	48	0.00881003681788447	MD
48	PARA LIMBIC	delta	4.8148e-05	48	0.0579884692696522	MD
48	THAL	delta	-0.000263064	48	-0.316828916672588	MD
48	PFC	delta	0.000308715	48	0.37181005006606	MD
48	VIS	delta	-0.000219637	48	-0.264526323522859	MD
48	AUD	delta	-4.31820000000001e-05	48	-0.05200752014626	MD
48	PCC	delta	-0.000233192	48	-0.280851689082178	MD
48	SSM	delta	-0.000143661	48	-0.173022378577459	MD
48	PCUN	delta	-0.000446123	48	-0.537301442967206	MD
50	LIMBIC	delta	8.9843e-05	50	0.108205076941791	MD
50	PARA LIMBIC	delta	-6.7828e-05	50	-0.0816906599157175	MD
50	THAL	delta	-0.000199361	50	-0.240106322631618	MD
50	PFC	delta	0.000146789	50	0.176789677985025	MD
50	VIS	delta	-7.96880000000001e-05	50	-0.0959746020428688	MD
50	AUD	delta	-0.000113559	50	-0.136768143677669	MD
50	PCC	delta	-9.04789999999999e-05	50	-0.108971062371207	MD
50	SSM	delta	-0.000254702	50	-0.306757894407222	MD
50	PCUN	delta	-0.000425036	50	-0.5119046902155	MD
51	LIMBIC	delta	-7.84800000000001e-05	51	-0.0945197114788217	MD
51	PARA LIMBIC	delta	-5.05530000000001e-05	51	-0.0608850022220805	MD
51	THAL	delta	-0.000198908	51	-0.2395607386701	MD
51	PFC	delta	6.91539999999999e-05	51	0.0832876672732724	MD
51	VIS	delta	-0.000166857	51	-0.200959167918218	MD
51	AUD	delta	-0.000118011	51	-0.142130041683578	MD
51	PCC	delta	-0.000314591	51	-0.378886984630912	MD
51	SSM	delta	-0.000211879	51	-0.255182746539516	MD
51	PCUN	delta	-0.000427199	51	-0.514509763303276	MD
