# Supplementary material for: Regional BOLD variability reflects microstructural maturation and neuronal ensheathment in the preterm infant cortex
Source: Nat Commun. 2026 Apr 9;17:4849. doi: 10.1038/s41467-026-71415-x (PMC13222875; doi:10.1038/s41467-026-71415-x)
Supplement: Supplementary file 4 — Source Data [file 41467_2026_71415_MOESM4_ESM.zip › SourceData/Fig2.2_S2.2_SMT_diff_data_results_scaled.csv]

Region	mean_delta	sd_delta	CI_low	CI_high	t_value	p_value	p_FDR	significance	max_abs_mean	scaled_mean_delta	Measure	Color
LIMBIC	-0.000235379285714286	0.000151883021828831	-0.000287552929154994	-0.000183205642273577	-9.16838904577536	1.02669722359276e-10	9.24027501233486e-10	***	0.000360988657894737	-0.652040668222107	diff	#6D3F1F
PARA LIMBIC	-0.000218521081081081	0.000177194356626869	-0.000277600620992846	-0.000159441541169316	-7.50143441012221	7.30042102428435e-09	1.31407578437118e-08	***	0.000360988657894737	-0.605340573178897	diff	#6D3F1F
THAL	-0.000128207815789474	0.000197457637058284	-0.000193110526052337	-6.33051055266106e-05	-4.00250943299508	0.000289429631986085	0.000325608335984346	***	0.000360988657894737	-0.355157462667037	diff	#6D3F1F
PFC	-2.8310027027027e-05	0.000229572728919095	-0.000104853385737876	4.82333316838219e-05	-0.750102908313718	0.458067286315956	0.458067286315956	ns	0.000360988657894737	-0.0784235914561119	diff	#6D3F1F
VIS	-0.000342713416666667	0.000233869988076572	-0.000421843636162343	-0.00026358319717099	-8.79240862374676	2.19704098832237e-10	9.88668444745068e-10	***	0.000360988657894737	-0.94937447249825	diff	#6D3F1F
AUD	-0.000192907736842105	0.000277450278598944	-0.000284103374106531	-0.000101712099577679	-4.2860405845527	0.000124576734468746	0.000186865101703119	***	0.000360988657894737	-0.534387251851985	diff	#6D3F1F
PCC	-0.000283905583333333	0.000207781801458766	-0.000354208830414597	-0.00021360233625207	-8.19818428775171	1.16667908690664e-09	3.50003726071993e-09	***	0.000360988657894737	-0.786466768759585	diff	#6D3F1F
SSM	-0.000222905763157895	0.000328236402274043	-0.000330794383886343	-0.000115017142429446	-4.1862614817652	0.000167902725368124	0.00021587493261616	***	0.000360988657894737	-0.617486888529593	diff	#6D3F1F
PCUN	-0.000360988657894737	0.000295553861108833	-0.000458134794658011	-0.000263842521131462	-7.52919799217195	5.65597047522844e-09	1.2725933569264e-08	***	0.000360988657894737	-1	diff	#6D3F1F
