# Supplementary material for: Regional BOLD variability reflects microstructural maturation and neuronal ensheathment in the preterm infant cortex
Source: Nat Commun. 2026 Apr 9;17:4849. doi: 10.1038/s41467-026-71415-x (PMC13222875; doi:10.1038/s41467-026-71415-x)
Supplement: Supplementary file 4 — Source Data [file 41467_2026_71415_MOESM4_ESM.zip › SourceData/S1.5_fALFF_data_results_scaled.csv]

Region	mean_delta	sd_delta	CI_low	CI_high	t_value	p_value	p_FDR	significance	max_abs_mean	scaled_mean_delta
limbic	0.0114178161290323	0.0687725471655668	-0.013808157829845	0.0366437900879095	0.924376257164441	0.362666479180018	0.42316898409165	ns	0.0778992407741935	0.146571597047128
paralimbic	0.00855772710344828	0.0512438581999683	-0.0109343940979106	0.0280498483048071	0.899322815364813	0.376150208081466	0.42316898409165	ns	0.0778992407741935	0.109856360837387
thalamus	0.0210670687096774	0.0654147369600151	-0.00292725052220274	0.0450613879415576	1.79312001915916	0.0830420612482854	0.124563091872428	ns	0.0778992407741935	0.270439974771314
PFC	0.00628658441935484	0.0681548195014663	-0.0187128052030318	0.0312859740417415	0.513569267001775	0.611315125276057	0.611315125276057	ns	0.0778992407741935	0.0807014851091779
visual	0.0778992407741935	0.074703393571656	0.0504978147903401	0.105300666758047	5.80595600731363	2.4010623809848e-06	1.7347662992509e-05	***	0.0778992407741935	1
auditory	0.0323005116774193	0.064850790428521	0.00851304970332578	0.0560879736515129	2.7731603058398	0.00945241496372703	0.0170143469347087	*	0.0778992407741935	0.414644755923216
PCC	0.0557581819354839	0.0550684708025009	0.0355589037689395	0.0759574601020283	5.63749844134915	3.85503622055755e-06	1.7347662992509e-05	***	0.0778992407741935	0.715773111282434
SSM	0.050872217483871	0.0526937960518002	0.0315439770480909	0.070200457919651	5.37529160522794	8.07269366658696e-06	2.42180809997609e-05	***	0.0778992407741935	0.653051518580705
PCUN	0.0315733762666667	0.0602896529229562	0.00906084988221889	0.0540859026511144	2.86839441918015	0.00761538330548153	0.0170143469347087	*	0.0778992407741935	0.405310449150441
