# Supplementary material for: Regional BOLD variability reflects microstructural maturation and neuronal ensheathment in the preterm infant cortex
Source: Nat Commun. 2026 Apr 9;17:4849. doi: 10.1038/s41467-026-71415-x (PMC13222875; doi:10.1038/s41467-026-71415-x)
Supplement: Supplementary file 4 — Source Data [file 41467_2026_71415_MOESM4_ESM.zip › SourceData/Fig2.14_S2.14_DKI_MK_data_results_scaled.csv]

Region	mean_delta	sd_delta	CI_low	CI_high	t_value	p_value	p_FDR	significance	max_abs_mean	scaled_mean_delta	Measure	Color
LIMBIC	-0.026151520264009	0.0631218743397925	-0.0468991640754011	-0.00540387645261688	-2.55392919491867	0.0149034672831132	0.0335328013870047	*	0.0503763131017894	-0.519123346942198	MK	forestgreen
PARA LIMBIC	-0.00842858280789898	0.0657539096628227	-0.0297435345516708	0.0128863689358728	-0.800507270739902	0.428393565525824	0.550791727104631	ns	0.0503763131017894	-0.167312419050365	MK	forestgreen
THAL	0.00747584601318752	0.0864131711904926	-0.0209274565697168	0.0358791485960918	0.533300759743478	0.597014585133025	0.671641408274653	ns	0.0503763131017894	0.148400022805996	MK	forestgreen
PFC	-0.0058371225729182	0.087820231729221	-0.0347029144463251	0.0230286693004887	-0.409728366881211	0.684367799909247	0.684367799909247	ns	0.0503763131017894	-0.115870380611694	MK	forestgreen
VIS	-0.0256112699833122	0.0871796218216377	-0.0542664986197493	0.00304395865312485	-1.81095613883202	0.0782730371312108	0.117409555696816	ns	0.0503763131017894	-0.508399055158375	MK	forestgreen
AUD	-0.0307100020141455	0.0806837091337922	-0.0568646348795378	-0.00455536914875325	-2.37698419133319	0.0225940320030446	0.0406692576054803	*	0.0503763131017894	-0.60961194107424	MK	forestgreen
PCC	-0.040794987584271	0.0628232177733297	-0.0614444654250275	-0.0201455097435145	-4.00293397295841	0.000289068117726283	0.00260161305953655	**	0.0503763131017894	-0.809804947453011	MK	forestgreen
SSM	-0.0503763131017894	0.085405906928659	-0.0788520602031342	-0.0219005660004447	-3.58789176029826	0.000983959876568236	0.00442781944455706	**	0.0503763131017894	-1	MK	forestgreen
PCUN	-0.0365613132561266	0.0850243401631755	-0.0641230159277593	-0.0089996105844938	-2.68541135003381	0.0106789176490898	0.0320367529472694	*	0.0503763131017894	-0.725763975268526	MK	forestgreen
