# Supplementary material for: Regional BOLD variability reflects microstructural maturation and neuronal ensheathment in the preterm infant cortex
Source: Nat Commun. 2026 Apr 9;17:4849. doi: 10.1038/s41467-026-71415-x (PMC13222875; doi:10.1038/s41467-026-71415-x)
Supplement: Supplementary file 4 — Source Data [file 41467_2026_71415_MOESM4_ESM.zip › SourceData/Fig3.2_sigGenes_lineGraph.csv]

Time	PC	cluster_mean_expression	cluster_se_expression
T0	PC1	1.41037601046561	0.0355033497057615
T0	PC2	1.60473588192234	0.0429094721716731
T1	PC1	1.53250252401899	0.035159233756479
T1	PC2	1.62828374851086	0.0449079329745835
T2	PC1	3.59252066888066	0.126680582392732
T2	PC2	3.090924596875	0.141091981802105
