# Supplementary material for: Regional BOLD variability reflects microstructural maturation and neuronal ensheathment in the preterm infant cortex
Source: Nat Commun. 2026 Apr 9;17:4849. doi: 10.1038/s41467-026-71415-x (PMC13222875; doi:10.1038/s41467-026-71415-x)
Supplement: Supplementary file 4 — Source Data [file 41467_2026_71415_MOESM4_ESM.zip › SourceData/TableS5.7_dataextraTrans_noOutliers_TEA.csv]

Subject	Group	limbic	paralimbic	thalamus	PFC	visual	auditory	PCC	SSM	PCUN
4	PT	0.00186493	0.001937457	NA	0.002249622	0.001759423	0.001886212	0.001761118	0.001951134	0.001952228
8	PT	0.00166594	0.001874159	0.001182198	0.001942287	0.001487484	0.00156988	0.001494105	0.00182568	0.001799627
9	PT	0.001424951	0.001507596	0.001171686	0.001598038	0.001343153	0.00147162	0.001363132	0.00154653	0.001529354
10	PT	0.001461972	0.0015445	0.001177461	0.001620483	0.001364903	0.001507692	0.001349651	0.001637197	0.00167592
11	PT	0.00156984	0.001604881	0.001224554	0.001717825	0.001357918	0.00150574	0.001395092	0.001773369	0.001584314
12	PT	0.001475233	0.001528376	0.001157271	0.001751079	0.001406394	0.001463915	0.001385842	0.001632433	0.001542045
13	PT	0.00147238	0.001689521	0.00119814	0.001804407	0.001479368	0.001677404	0.001423603	0.001777858	0.001781339
14	PT	0.001537892	0.0015933	0.001181619	0.00167913	0.001441429	0.001525525	0.001421042	0.001545956	0.001622116
17	PT	0.001537715	0.001548449	0.001194467	0.001698962	0.00141721	0.001470284	0.001453136	0.001619129	0.001606217
18	PT	0.001532713	0.001573923	0.001208915	0.001703501	0.001426414	0.001514441	0.001385292	0.001535375	0.001560745
19	PT	0.001392517	0.001479605	0.001135277	0.001583806	0.001533501	0.001479062	0.001429533	0.001493363	0.001568225
20	PT	0.001416822	0.001412719	0.001151865	NA	0.001323409	0.001409954	0.001335304	0.001443847	0.001581656
21	PT	0.00154137	0.001568455	0.001147451	0.001605958	0.001393563	0.001507663	0.001383227	0.001543876	0.001506258
22	PT	0.001622267	0.001722296	0.001169323	0.001969064	0.001359886	0.001713084	0.001366977	0.001677685	0.001527361
23	PT	0.001455523	0.001576238	0.001143789	0.001781973	0.001431589	0.001562733	0.001371185	0.001732809	0.001589049
24	PT	0.001713758	0.001809415	0.001346946	0.001880733	0.001606225	0.001760571	0.001573815	0.001739819	0.001773222
26	PT	0.001665756	0.00182081	0.00137231	0.002013657	0.001557742	0.001877376	0.001568629	0.0020317	0.001971472
27	PT	0.001669552	0.001779468	0.001324229	0.001793511	0.001490327	0.001728838	0.001505512	0.001836796	0.001891999
28	PT	0.001675376	0.001715962	0.001386971	0.001904344	0.001602339	0.001734707	0.00156795	0.001873371	0.00196146
30	PT	0.001710634	0.00178995	0.001360413	0.001881072	0.001527031	0.001745582	0.001529671	0.001737315	0.001769903
31	PT	0.001891137	0.00199334	0.00138332	0.002191038	0.001731724	0.00201101	0.001661082	0.002044492	0.002043305
32	PT	0.001617812	0.001772031	0.001266575	0.001864476	0.00151972	0.001739973	0.001540519	0.001821695	0.001793888
33	PT	0.001716324	0.001900438	0.001378631	0.002002272	0.001611747	0.001805186	0.001554895	0.001881128	0.001853305
34	PT	0.001707654	0.001833594	0.001327892	0.002037789	0.001584487	0.001850099	0.001579895	0.002070407	0.001917165
35	PT	0.001586153	0.001752309	0.001264747	0.001787505	0.001546791	0.001649103	0.001511591	0.0016132	0.001748128
36	PT	0.00164245	0.001766755	0.001288742	0.001904475	0.001659064	0.001687892	0.001550918	0.00171704	0.001685227
37	PT	0.001766014	0.001890483	0.001300323	0.001932634	0.001755415	0.001788219	0.001591513	0.00183931	0.001761058
38	PT	0.001632351	0.001732952	0.001323265	0.001814563	0.001565451	0.001700566	0.001473101	0.001685245	0.001660072
39	PT	0.001731673	0.001769063	0.001301965	0.001903458	0.00164215	0.001758999	0.001560264	0.001773162	0.00175571
41	PT	0.001664495	0.001742828	0.001320941	0.001882605	0.001633029	0.001740991	0.001574664	0.002021824	0.002002177
42	PT	0.001802522	0.001892469	0.001308954	0.002173315	0.001566339	0.001853059	0.00151437	0.002094486	0.001962335
43	PT	0.001773657	0.001874713	0.001312764	0.002098305	0.001591641	0.001798259	0.001582026	0.001980377	0.00190407
44	PT	0.00188927	0.001922012	0.001350614	0.002243099	0.001619718	0.001840603	0.001569512	0.002100548	0.001907043
45	PT	0.001602861	0.001768836	0.001267715	0.001781831	0.001475995	0.001598042	0.001400494	0.001491222	0.001449045
46	PT	0.00167696	0.001765872	0.001335233	0.001875548	0.001592418	0.00175986	0.001553422	0.001868439	0.001835619
47	PT	0.001713387	0.001810679	0.001311257	0.001932475	0.00170002	0.001718384	0.001549858	0.001848114	0.001830175
48	PT	0.001710348	0.001856316	0.00136353	0.001959592	0.001580109	0.001811065	0.001624805	0.001830783	0.001899546
50	PT	0.001736978	0.001704755	0.001316886	0.001862304	0.001666223	0.001645147	0.001592377	0.0017349	0.001864105
51	PT	0.001714635	0.001803474	0.001335432	0.001960438	0.001453757	0.001689577	0.001466787	0.001841697	0.00175121
102	FT	0.001219364	0.00122784	0.001055026	0.001336697	0.001304802	0.001339995	0.001240419	0.001235245	0.001316153
103	FT	0.001431584	0.001552266	0.001214252	0.001436221	0.001318323	0.001369458	0.001400878	0.001329841	0.001394617
104	FT	0.001417208	0.001464316	0.001126409	0.001471565	0.001341527	0.001391092	0.001302837	0.001364716	0.001371834
105	FT	0.001505925	0.001510971	0.001176653	0.001512454	0.00136296	0.001482661	0.001355193	0.001405843	0.001455619
107	FT	0.001429179	0.001502279	0.00114209	0.001486947	0.001368006	0.00154625	0.001311832	0.001447537	0.001494324
109	FT	0.001382148	0.001419008	0.001127519	0.001427315	0.001415333	0.001389235	0.001385716	0.001356699	0.001389972
110	FT	0.001421546	0.001489736	0.001197274	0.00149865	0.001663475	0.001434718	0.001503377	0.001341897	0.001591103
111	FT	0.00151048	0.001502025	0.00116513	0.00141799	0.001516493	0.001387173	0.001311317	0.001282343	0.001408864
113	FT	0.001352862	0.001394009	0.001094639	NA	0.00129308	0.001338688	0.001208765	0.001211279	0.001268561
114	FT	0.001507103	0.001573689	0.001305296	0.001500807	0.001382513	0.001447764	0.001421117	0.001433726	0.00140286
115	FT	0.001311281	0.001338596	0.001094581	0.001328376	0.001229219	0.001380063	0.001218998	0.001344844	0.001342552
116	FT	0.001331232	0.001350879	0.001048304	0.001356728	0.001147416	0.001334568	0.001205808	0.001273683	0.001287267
117	FT	0.001468854	0.001496626	0.001160388	0.001509737	0.001240564	0.00137479	0.001263238	0.001295334	0.001414227
118	FT	0.001483478	0.001615203	0.001248965	0.001628191	0.001452855	0.001633877	0.001450932	0.001458937	0.00154217
119	FT	0.001509028	0.00159488	0.001249165	0.001537659	0.001504507	0.001599208	0.001446148	0.001568689	0.001615751
120	FT	0.001554427	0.001664943	0.001325527	0.001638364	0.001685804	0.001632814	0.001579719	0.001600562	0.001710913
121	FT	0.001586137	0.001630317	0.001310494	NA	0.001415575	0.001608658	0.001446388	0.001519427	0.001567566
123	FT	0.00144788	0.001422979	0.001185357	0.001418352	0.001464311	0.001407293	0.001404767	0.001352993	0.001419232
