# Supplementary material for: Regional BOLD variability reflects microstructural maturation and neuronal ensheathment in the preterm infant cortex
Source: Nat Commun. 2026 Apr 9;17:4849. doi: 10.1038/s41467-026-71415-x (PMC13222875; doi:10.1038/s41467-026-71415-x)
Supplement: Supplementary file 4 — Source Data [file 41467_2026_71415_MOESM4_ESM.zip › SourceData/Fig2.13_S2.13_DKI_MK_data_subjects_scaled.csv]

subject	region	timepoint	value	ID	scaled	Measure
4	LIMBIC	delta	-0.0694229552540701	4	-0.273015610327046	MK
4	PARA LIMBIC	delta	0.0336562815843962	4	0.132358097180891	MK
4	THAL	delta	NA	4	NA	MK
4	PFC	delta	-0.0516265813522628	4	-0.203028847812706	MK
4	VIS	delta	-0.108511226035665	4	-0.426735774860668	MK
4	AUD	delta	-0.230136008600707	4	-0.905042469258302	MK
4	PCC	delta	-0.191981261314006	4	-0.754993518169575	MK
4	SSM	delta	-0.254281999373253	4	-1	MK
4	PCUN	delta	-0.237507990447855	4	-0.934033832647446	MK
8	LIMBIC	delta	-0.0435674607459518	8	-0.171335213870174	MK
8	PARA LIMBIC	delta	-0.00166702918225109	8	-0.00655582851464097	MK
8	THAL	delta	-0.0280565425147802	8	-0.110336329680957	MK
8	PFC	delta	-0.0151528157314536	8	-0.0595905953579169	MK
8	VIS	delta	-0.0964918661707168	8	-0.379467938778786	MK
8	AUD	delta	-0.0863691227980337	8	-0.339658815845848	MK
8	PCC	delta	-0.0718373625722961	8	-0.282510609281659	MK
8	SSM	delta	-0.0879785774724174	8	-0.345988224448701	MK
8	PCUN	delta	-0.0991805580818279	8	-0.390041600767201	MK
9	LIMBIC	delta	-0.0962576978237288	9	-0.378547038567347	MK
9	PARA LIMBIC	delta	-0.0620542172792869	9	-0.244037003925706	MK
9	THAL	delta	-0.0272987358575116	9	-0.107356147603042	MK
9	PFC	delta	-0.0446364756809715	9	-0.175539266605541	MK
9	VIS	delta	-0.178695574606854	9	-0.7027456723138	MK
9	AUD	delta	-0.140102242997754	9	-0.55097192622	MK
9	PCC	delta	-0.11815896165422	9	-0.464676862481241	MK
9	SSM	delta	-0.147081787118685	9	-0.578419972633564	MK
9	PCUN	delta	-0.137949261174017	9	-0.542505020072323	MK
10	LIMBIC	delta	0.0126699685399866	10	0.0498264469023178	MK
10	PARA LIMBIC	delta	0.0394670325578333	10	0.155209698897722	MK
10	THAL	delta	0.129428029324932	10	0.50899406817605	MK
10	PFC	delta	0.0457192811637191	10	0.179797552624278	MK
10	VIS	delta	-0.0013971602389013	10	-0.00549453064843355	MK
10	AUD	delta	0.00951633709501831	10	0.0374243443046457	MK
10	PCC	delta	-0.0335089136527152	10	-0.131778551904213	MK
10	SSM	delta	0.0193437583489581	10	0.0760720711518552	MK
10	PCUN	delta	0.00039426322223074	10	0.00155049599736713	MK
11	LIMBIC	delta	-0.0193739003627625	11	-0.0761906088929406	MK
11	PARA LIMBIC	delta	-0.0364950806016104	11	-0.143522076637601	MK
11	THAL	delta	-0.0534939637095098	11	-0.210372593582559	MK
11	PFC	delta	0.0529452827755937	11	0.208214828049534	MK
11	VIS	delta	0.0769612233665761	11	0.302660918021204	MK
11	AUD	delta	0.000302477896109599	11	0.00118953719435563	MK
11	PCC	delta	0.0120236210080957	11	0.0472845936312093	MK
11	SSM	delta	0.0271828338730761	11	0.106900346623338	MK
11	PCUN	delta	0.0315436177496777	11	0.124049747238993	MK
12	LIMBIC	delta	1.77911156673538e-06	12	6.99660837621414e-06	MK
12	PARA LIMBIC	delta	0.00113609416746513	12	0.0044678513235909	MK
12	THAL	delta	-0.027029359485735	12	-0.106296786844355	MK
12	PFC	delta	0.0729078313284283	12	0.28672037937459	MK
12	VIS	delta	0.113659962990542	12	0.446983912627271	MK
12	AUD	delta	-0.0250993148721035	12	-0.0987066128706223	MK
12	PCC	delta	-0.0102531127398245	12	-0.040321818945486	MK
12	SSM	delta	-0.0416467025312852	12	-0.163781559976462	MK
12	PCUN	delta	-0.0122976123113974	12	-0.0483621032621586	MK
13	LIMBIC	delta	0.120492603615333	13	0.473854240222744	MK
13	PARA LIMBIC	delta	0.0474685338300407	13	0.186676736642939	MK
13	THAL	delta	0.113876245769194	13	0.447834475306443	MK
13	PFC	delta	0.104692490124888	13	0.411718054690977	MK
13	VIS	delta	0.0867023453962896	13	0.340969260938608	MK
13	AUD	delta	0.093062143236242	13	0.36598006727027	MK
13	PCC	delta	0.061145239633178	13	0.240462320509855	MK
13	SSM	delta	0.0710636464081988	13	0.279467860813406	MK
13	PCUN	delta	0.0736238026572335	13	0.289536038094318	MK
14	LIMBIC	delta	-0.00536236204497437	14	-0.0210882487088798	MK
14	PARA LIMBIC	delta	0.0155929978743541	14	0.0613216740185592	MK
14	THAL	delta	0.0744552034302615	14	0.292805639462394	MK
14	PFC	delta	0.0920024008373312	14	0.361812480097278	MK
14	VIS	delta	0.0207572192166369	14	0.0816307063331211	MK
14	AUD	delta	0.0366503998453162	14	0.144132891575696	MK
14	PCC	delta	0.0160675554439408	14	0.0631879389164143	MK
14	SSM	delta	0.122345111344854	14	0.481139489410995	MK
14	PCUN	delta	-0.0277593324483392	14	-0.109167508973343	MK
17	LIMBIC	delta	0.0171394337904306	17	0.067403252423197	MK
17	PARA LIMBIC	delta	0.0605936242228295	17	0.23829301473238	MK
17	THAL	delta	0.00838436778800888	17	0.0329727145793821	MK
17	PFC	delta	0.106078517181485	17	0.417168802522177	MK
17	VIS	delta	-0.0242591738768976	17	-0.0954026393401457	MK
17	AUD	delta	-0.0707060369280167	17	-0.278061510851303	MK
17	PCC	delta	-0.0864172791531312	17	-0.339848197537105	MK
17	SSM	delta	-0.179532551774646	17	-0.706037203644586	MK
17	PCUN	delta	-0.153265440611625	17	-0.602738066356994	MK
18	LIMBIC	delta	0.0515091177428646	18	0.202566905521519	MK
18	PARA LIMBIC	delta	0.0356558037736974	18	0.140221501567475	MK
18	THAL	delta	0.0926338829125408	18	0.364295872853219	MK
18	PFC	delta	0.0738725383559813	18	0.290514226481073	MK
18	VIS	delta	0.0682912864792302	18	0.268565162487131	MK
18	AUD	delta	0.0563976770600003	18	0.221791857854695	MK
18	PCC	delta	0.0456534262076574	18	0.179538568676441	MK
18	SSM	delta	-0.00434807155174632	18	-0.0170994075965398	MK
18	PCUN	delta	0.0292801189668443	18	0.115148217486936	MK
19	LIMBIC	delta	-0.0280982047798939	19	-0.110500172442995	MK
19	PARA LIMBIC	delta	-0.0128836188000704	19	-0.0506666568291329	MK
19	THAL	delta	-0.00824490675715656	19	-0.0324242643107981	MK
19	PFC	delta	0.00525238092523284	19	0.0206557323687039	MK
19	VIS	delta	0.0173507425634918	19	0.0682342541204545	MK
19	AUD	delta	-0.0129014911301943	19	-0.0507369423002553	MK
19	PCC	delta	-0.039194753228513	19	-0.15413892184708	MK
19	SSM	delta	-0.0619180088457162	19	-0.243501344956898	MK
19	PCUN	delta	-0.0599332191962052	19	-0.23569587837097	MK
20	LIMBIC	delta	-0.0383937731448238	20	-0.150988954151122	MK
20	PARA LIMBIC	delta	-0.0251707187539561	20	-0.0989874187555398	MK
20	THAL	delta	-0.0251307538275855	20	-0.0988302510186606	MK
20	PFC	delta	-0.0234290045595058	20	-0.0921378808458835	MK
20	VIS	delta	-0.0808534857788228	20	-0.31796779157828	MK
20	AUD	delta	-0.0184005599456334	20	-0.0723628097584043	MK
20	PCC	delta	-0.0974349579573742	20	-0.383176780887082	MK
20	SSM	delta	-0.114361085590193	20	-0.449741176615203	MK
20	PCUN	delta	-0.0735664211150913	20	-0.289310377047592	MK
21	LIMBIC	delta	-0.0321348453686121	21	-0.126374833640671	MK
21	PARA LIMBIC	delta	-0.0355562881706043	21	-0.139830142354718	MK
21	THAL	delta	-0.0271334450439658	21	-0.106706118053356	MK
21	PFC	delta	0.0173331068347714	21	0.0681648991178831	MK
21	VIS	delta	-0.0648598214962443	21	-0.255070440125958	MK
21	AUD	delta	-0.0701589455984445	21	-0.275909996662643	MK
21	PCC	delta	-0.0674482281014778	21	-0.265249715936332	MK
21	SSM	delta	-0.0818657133087195	21	-0.321948519794951	MK
21	PCUN	delta	-0.0868693418996485	21	-0.341625998355218	MK
22	LIMBIC	delta	-0.00195871053461799	22	-0.00770290677061594	MK
22	PARA LIMBIC	delta	0.0556242304538556	22	0.218750169461293	MK
22	THAL	delta	0.104182670778891	22	0.409713117860004	MK
22	PFC	delta	0.0217490085974341	22	0.0855310586319143	MK
22	VIS	delta	-0.100565923951823	22	-0.395489748388384	MK
22	AUD	delta	-0.0466043647076993	22	-0.183278269097177	MK
22	PCC	delta	-0.0691492598223215	22	-0.271939264252911	MK
22	SSM	delta	-0.0698861197935222	22	-0.274837070519248	MK
22	PCUN	delta	-0.154590774847235	22	-0.607950131068129	MK
23	LIMBIC	delta	-0.0881743618565534	23	-0.346758174286355	MK
23	PARA LIMBIC	delta	-0.0473359760950472	23	-0.186155434563672	MK
23	THAL	delta	-0.0370001541975653	23	-0.145508350133954	MK
23	PFC	delta	0.0744082213045694	23	0.292620875594689	MK
23	VIS	delta	-0.0363782670120065	23	-0.143062690641377	MK
23	AUD	delta	-0.0264819384346833	23	-0.104143975979248	MK
23	PCC	delta	-0.071202580337288	23	-0.280014238179604	MK
23	SSM	delta	-0.0295957022632596	23	-0.116389293525323	MK
23	PCUN	delta	-0.0759414534339794	23	-0.298650528236988	MK
24	LIMBIC	delta	0.0624432872787323	24	0.245567076838474	MK
24	PARA LIMBIC	delta	0.114146955719537	24	0.448899080551841	MK
24	THAL	delta	0.1169167767165	24	0.45979179416818	MK
24	PFC	delta	0.0874157013625302	24	0.343774634374395	MK
24	VIS	delta	0.0612711498591993	24	0.240957480317988	MK
24	AUD	delta	0.0871098596180607	24	0.342571868369631	MK
24	PCC	delta	0.0418878741240564	24	0.164730001444461	MK
24	SSM	delta	0.107929539806732	24	0.424448211327399	MK
24	PCUN	delta	0.0706154949918057	24	0.277705441855329	MK
26	LIMBIC	delta	0.0847803377351534	26	0.33341069341958	MK
26	PARA LIMBIC	delta	0.122844917743313	26	0.483105048906716	MK
26	THAL	delta	0.140349890202394	26	0.551945833949412	MK
26	PFC	delta	0.123812827261639	26	0.486911490262029	MK
26	VIS	delta	0.0459966864002092	26	0.180888488031322	MK
26	AUD	delta	0.0829079106432044	26	0.326047108515559	MK
26	PCC	delta	0.0360129384805972	26	0.14162598441636	MK
26	SSM	delta	0.0277959836562308	26	0.109311645042675	MK
26	PCUN	delta	0.0432558455405617	26	0.170109742912111	MK
27	LIMBIC	delta	0.0565858302905449	27	0.222531797099347	MK
27	PARA LIMBIC	delta	0.0627638630351451	27	0.246827786433344	MK
27	THAL	delta	0.0803596225845773	27	0.316025604575414	MK
27	PFC	delta	0.0963350061652587	27	0.378851064576739	MK
27	VIS	delta	-0.105380132187299	27	-0.414422304555717	MK
27	AUD	delta	0.0334443964956767	27	0.13152482904063	MK
27	PCC	delta	-0.0162315436871374	27	-0.0638328459235984	MK
27	SSM	delta	-0.00831426349723763	27	-0.0326970195205732	MK
27	PCUN	delta	0.00621144484687886	27	0.0244273871614532	MK
28	LIMBIC	delta	0.111215976749228	28	0.437372590365617	MK
28	PARA LIMBIC	delta	0.0829247174540416	28	0.326113203681079	MK
28	THAL	delta	0.19191333971597	28	0.754726406859284	MK
28	PFC	delta	0.168495348607343	28	0.662631837969835	MK
28	VIS	delta	0.00947221171873874	28	0.0372508150088704	MK
28	AUD	delta	0.0915323821279979	28	0.359964064910628	MK
28	PCC	delta	0.059283152795518	28	0.233139400121272	MK
28	SSM	delta	0.134375437451793	28	0.528450451793669	MK
28	PCUN	delta	0.0406709788794452	28	0.159944388433668	MK
30	LIMBIC	delta	-0.0552762709668632	30	-0.217381769465029	MK
30	PARA LIMBIC	delta	-0.0621524542395779	30	-0.244423334694432	MK
30	THAL	delta	-0.0644777925986981	30	-0.253568057344291	MK
30	PFC	delta	-0.0219348620296931	30	-0.0862619535938742	MK
30	VIS	delta	-0.137496423790614	30	-0.540724172884873	MK
30	AUD	delta	-0.0845371866307539	30	-0.332454467241561	MK
30	PCC	delta	-0.117421575318894	30	-0.461776986213382	MK
30	SSM	delta	-0.0846118506217358	30	-0.332748093967661	MK
30	PCUN	delta	-0.0826957942028403	30	-0.325212930552169	MK
31	LIMBIC	delta	-0.0695586795752408	31	-0.273549365455231	MK
31	PARA LIMBIC	delta	-0.0509854947444841	31	-0.20050768387126	MK
31	THAL	delta	-0.0417228981386017	31	-0.164081210000862	MK
31	PFC	delta	-0.0488807316333213	31	-0.192230404644454	MK
31	VIS	delta	-0.0462775306922919	31	-0.181992948011874	MK
31	AUD	delta	-0.0363603131460649	31	-0.142992084519096	MK
31	PCC	delta	-0.0620719919931547	31	-0.244106905507067	MK
31	SSM	delta	-0.060391072431806	31	-0.237496451108046	MK
31	PCUN	delta	-0.0400499648229778	31	-0.157502162644984	MK
32	LIMBIC	delta	-0.0702775745386695	32	-0.276376521782461	MK
32	PARA LIMBIC	delta	-0.0429282029208792	32	-0.168821241875899	MK
32	THAL	delta	-0.126780752764855	32	-0.498583277925062	MK
32	PFC	delta	-0.0238260420548091	32	-0.0936992870652852	MK
32	VIS	delta	-0.163357400102771	32	-0.642426127313021	MK
32	AUD	delta	-0.0861932784192604	32	-0.338967282905228	MK
32	PCC	delta	-0.124695614095627	32	-0.490383174597389	MK
32	SSM	delta	-0.0880389318281745	32	-0.346225576506282	MK
32	PCUN	delta	-0.11646921926358	32	-0.458031711055639	MK
33	LIMBIC	delta	-0.127811618019825	33	-0.502637301636968	MK
33	PARA LIMBIC	delta	-0.111782596762846	33	-0.43960090387194	MK
33	THAL	delta	-0.0999580472130183	33	-0.393099186963261	MK
33	PFC	delta	-0.107439827102205	33	-0.422522346713568	MK
33	VIS	delta	-0.104729212708218	33	-0.411862471454336	MK
33	AUD	delta	-0.0849360074629052	33	-0.334022886685857	MK
33	PCC	delta	-0.0805970214155368	33	-0.316959209122903	MK
33	SSM	delta	-0.031302545722513	33	-0.123101697326852	MK
33	PCUN	delta	-0.0383599896878966	33	-0.150856095918882	MK
34	LIMBIC	delta	-0.000765922397925667	34	-0.00301209837823161	MK
34	PARA LIMBIC	delta	0.0312651666496928	34	0.122954698825533	MK
34	THAL	delta	0.00373559673657947	34	0.0146907635844726	MK
34	PFC	delta	0.0419914511530821	34	0.165137332790294	MK
34	VIS	delta	0.042867309165015	34	0.168581768550952	MK
34	AUD	delta	0.0128709969872509	34	0.0506170197614262	MK
34	PCC	delta	0.0252772593962936	34	0.0994064049307315	MK
34	SSM	delta	-0.0102181063765496	34	-0.0401841514607204	MK
34	PCUN	delta	0.0582420684879751	34	0.229045188536855	MK
35	LIMBIC	delta	NA	35	NA	MK
35	PARA LIMBIC	delta	0.14159249874702	35	0.556832568156665	MK
35	THAL	delta	0.145279186707334	35	0.571330991047003	MK
35	PFC	delta	NA	35	NA	MK
35	VIS	delta	0.147246790361163	35	0.579068871269271	MK
35	AUD	delta	0.0824607376795188	35	0.324288537461423	MK
35	PCC	delta	0.0516767417794282	35	0.203226110801392	MK
35	SSM	delta	0.0343289627303932	35	0.135003511121535	MK
35	PCUN	delta	0.181642825126619	35	0.714336152674303	MK
36	LIMBIC	delta	-0.0478794534972977	36	-0.188292736470964	MK
36	PARA LIMBIC	delta	-0.0931464620768118	36	-0.366311663060683	MK
36	THAL	delta	-0.00587388904309827	36	-0.0230999011238549	MK
36	PFC	delta	-0.0148936114474365	36	-0.0585712377759568	MK
36	VIS	delta	0.0252126051949203	36	0.09915214312088	MK
36	AUD	delta	-0.0889980453872526	36	-0.349997426505267	MK
36	PCC	delta	-0.044316960281799	36	-0.174282727015794	MK
36	SSM	delta	-0.0961051751788606	36	-0.377947221650521	MK
36	PCUN	delta	-0.103770817078288	36	-0.408093444813472	MK
37	LIMBIC	delta	-0.0478562710678014	37	-0.188201568281499	MK
37	PARA LIMBIC	delta	0.010529155755794	37	0.0414073972272751	MK
37	THAL	delta	-0.0626868099273307	37	-0.24652476416671	MK
37	PFC	delta	-0.0272086573874464	37	-0.10700190125337	MK
37	VIS	delta	0.0491781806494332	37	0.193400165055514	MK
37	AUD	delta	-0.00821190969485858	37	-0.0322944986868872	MK
37	PCC	delta	-0.0488016870533753	37	-0.191919550631426	MK
37	SSM	delta	-0.11073164847391	37	-0.435467900782746	MK
37	PCUN	delta	-0.0513611316269885	37	-0.201984929147883	MK
38	LIMBIC	delta	-0.0305996461117028	38	-0.120337444990695	MK
38	PARA LIMBIC	delta	-0.0117034727287718	38	-0.0460255651505737	MK
38	THAL	delta	0.164944119920828	38	0.64866612787133	MK
38	PFC	delta	-0.0470898512262773	38	-0.185187513635818	MK
38	VIS	delta	0.115043407302374	38	0.45242450344865	MK
38	AUD	delta	0.121840276145614	38	0.479154153443509	MK
38	PCC	delta	0.0520246741146339	38	0.204594404019407	MK
38	SSM	delta	-0.0279435820901555	38	-0.109892096802094	MK
38	PCUN	delta	0.102925961462207	38	0.404770930368237	MK
39	LIMBIC	delta	-0.109009873152892	39	-0.428696775318648	MK
39	PARA LIMBIC	delta	-0.0875844339073807	39	-0.344438199020207	MK
39	THAL	delta	-0.0394513663735785	39	-0.15514808940789	MK
39	PFC	delta	-0.178489964942179	39	-0.701937083167963	MK
39	VIS	delta	-0.0965363679384605	39	-0.379642948287337	MK
39	AUD	delta	-0.0740069100579593	39	-0.291042662242587	MK
39	PCC	delta	-0.0927015379485222	39	-0.364561935870452	MK
39	SSM	delta	NA	39	NA	MK
39	PCUN	delta	-0.0742237274749765	39	-0.2918953274629	MK
41	LIMBIC	delta	-0.150050135625627	41	-0.590093423818698	MK
41	PARA LIMBIC	delta	-0.113978485565209	41	-0.448236547793945	MK
41	THAL	delta	-0.152571158265636	41	-0.600007702636007	MK
41	PFC	delta	-0.182835189917787	41	-0.719025296200415	MK
41	VIS	delta	NA	41	NA	MK
41	AUD	delta	-0.190640283869966	41	-0.749719934324296	MK
41	PCC	delta	NA	41	NA	MK
41	SSM	delta	NA	41	NA	MK
41	PCUN	delta	-0.148180511618024	41	-0.582740862441129	MK
42	LIMBIC	delta	0.0227639864447122	42	0.0895226028614696	MK
42	PARA LIMBIC	delta	0.0239448976170976	42	0.0941667034084847	MK
42	THAL	delta	0.0385806633732836	42	0.151723926461079	MK
42	PFC	delta	-0.0198248985252844	42	-0.0779642230836168	MK
42	VIS	delta	0.0505826429528138	42	0.198923412107379	MK
42	AUD	delta	0.0314412134164085	42	0.12364702768542	MK
42	PCC	delta	-0.00299992574364094	42	-0.0117976331436557	MK
42	SSM	delta	-0.0141632822707369	42	-0.0556991147845547	MK
42	PCUN	delta	0.0173652061180978	42	0.0682911340987528	MK
43	LIMBIC	delta	-0.0395476173699832	43	-0.155526610092177	MK
43	PARA LIMBIC	delta	-0.0555142354517442	43	-0.218317598526731	MK
43	THAL	delta	-0.0596862716592413	43	-0.234724722183852	MK
43	PFC	delta	-0.0695627166571882	43	-0.273565241852134	MK
43	VIS	delta	-0.0616266242381048	43	-0.242355433691729	MK
43	AUD	delta	-0.0814864764168584	43	-0.320457116971331	MK
43	PCC	delta	-0.091460894641975	43	-0.359682930240462	MK
43	SSM	delta	-0.0955613226745355	43	-0.37580844460116	MK
43	PCUN	delta	-0.0593062921612758	43	-0.233230398956482	MK
44	LIMBIC	delta	-0.042413124432384	44	-0.166795622721713	MK
44	PARA LIMBIC	delta	-0.0395442333613855	44	-0.155513301998777	MK
44	THAL	delta	-0.0418815043016513	44	-0.164704951215106	MK
44	PFC	delta	-0.0382063202655207	44	-0.150251769136984	MK
44	VIS	delta	-0.0994125457048831	44	-0.390953924972716	MK
44	AUD	delta	-0.102731267614908	44	-0.404005269221247	MK
44	PCC	delta	-0.0969636686260941	44	-0.381323368799551	MK
44	SSM	delta	-0.123934922309865	44	-0.487391646342786	MK
44	PCUN	delta	-0.0688112840688578	44	-0.270610126703667	MK
45	LIMBIC	delta	-0.115461852041518	45	-0.454070096688342	MK
45	PARA LIMBIC	delta	-0.0890488747249699	45	-0.350197320079498	MK
45	THAL	delta	-0.109446957225401	45	-0.43041567037841	MK
45	PFC	delta	-0.120343543199429	45	-0.473268039011996	MK
45	VIS	delta	-0.1761409905696	45	-0.692699408545423	MK
45	AUD	delta	-0.144181179099212	45	-0.567012920515749	MK
45	PCC	delta	-0.148371759702197	45	-0.583492972636284	MK
45	SSM	delta	-0.138914703892305	45	-0.546301760386885	MK
45	PCUN	delta	-0.168504448723788	45	-0.662667625467445	MK
46	LIMBIC	delta	0.0126392088960703	46	0.0497054802432852	MK
46	PARA LIMBIC	delta	0.0257458465867021	46	0.101249190466332	MK
46	THAL	delta	0.0646392619952757	46	0.254203058630169	MK
46	PFC	delta	0.0353949865713399	46	0.139195800955555	MK
46	VIS	delta	0.0373154287820741	46	0.146748212119018	MK
46	AUD	delta	0.0184712445719502	46	0.0726407870689927	MK
46	PCC	delta	-0.0149159400721253	46	-0.0586590482570126	MK
46	SSM	delta	0.0112215763131608	46	0.044130439200649	MK
46	PCUN	delta	0.0187783320829162	46	0.073848452227057	MK
47	LIMBIC	delta	-0.0386063539406275	47	-0.151824958258089	MK
47	PARA LIMBIC	delta	-0.0524222634171813	47	-0.206157980299	MK
47	THAL	delta	-0.00351458482071165	47	-0.013821602902975	MK
47	PFC	delta	-0.0698441306504115	47	-0.274671942263162	MK
47	VIS	delta	-0.0289111985485065	47	-0.113697385657522	MK
47	AUD	delta	-0.0217768916658959	47	-0.0856407127502967	MK
47	PCC	delta	-0.00718034879793816	47	-0.0282377392644233	MK
47	SSM	delta	-0.161442266943018	47	-0.634894594744953	MK
47	PCUN	delta	0.0478970424062599	47	0.188361907348201	MK
48	LIMBIC	delta	-0.0229280923983442	48	-0.0901679727816232	MK
48	PARA LIMBIC	delta	-0.029270125835978	48	-0.115108918083554	MK
48	THAL	delta	-0.0537819402617828	48	-0.211505102187111	MK
48	PFC	delta	-0.0157381243364214	48	-0.0618924043983148	MK
48	VIS	delta	-0.0610473125234198	48	-0.240077208272263	MK
48	AUD	delta	-0.0546288213365815	48	-0.214835582035807	MK
48	PCC	delta	-0.0617711345233763	48	-0.242923740868909	MK
48	SSM	delta	-0.0536133973737046	48	-0.210842283393435	MK
48	PCUN	delta	-0.00809946353643876	48	-0.0318522882327577	MK
50	LIMBIC	delta	-0.0536915303947507	50	-0.211149552571901	MK
50	PARA LIMBIC	delta	-0.0569135775515457	50	-0.223820709652373	MK
50	THAL	delta	-0.0421024929846869	50	-0.165574020530198	MK
50	PFC	delta	-0.118634301273408	50	-0.466546202899987	MK
50	VIS	delta	-0.0278343687009935	50	-0.109462599671227	MK
50	AUD	delta	-0.0628738556533254	50	-0.24726034799276	MK
50	PCC	delta	-0.0372457753672022	50	-0.146474290193582	MK
50	SSM	delta	-0.0888577037522703	50	-0.349445513136141	MK
50	PCUN	delta	-0.00571346126747652	50	-0.022468996160007	MK
51	LIMBIC	delta	-0.101521012779522	51	-0.399245770560826	MK
51	PARA LIMBIC	delta	-0.115529505109282	51	-0.454336151965282	MK
51	THAL	delta	-0.0482723824833436	51	-0.189837985395443	MK
51	PFC	delta	-0.20261938834851	51	-0.796829460394053	MK
51	VIS	delta	-0.140374844891482	51	-0.55204397180089	MK
51	AUD	delta	-0.107175678900968	51	-0.421483546476477	MK
51	PCC	delta	-0.0469279613839381	51	-0.184550858887396	MK
51	SSM	delta	-0.152869339638782	51	-0.601180343144894	MK
51	PCUN	delta	-0.0639307084270601	51	-0.251416571305223	MK
