# Supplementary material for: Regional BOLD variability reflects microstructural maturation and neuronal ensheathment in the preterm infant cortex
Source: Nat Commun. 2026 Apr 9;17:4849. doi: 10.1038/s41467-026-71415-x (PMC13222875; doi:10.1038/s41467-026-71415-x)
Supplement: Supplementary file 4 — Source Data [file 41467_2026_71415_MOESM4_ESM.zip › SourceData/S1.3_ALFF_data_subjects_scaled.csv]

Subject	region	timepoint	value	ID	scaled
5	limbic	delta	4.80774904	5	0.0898963914894278
5	paralimbic	delta	4.97300388	5	0.0929863642955298
5	thalamus	delta	1.54890421	5	0.0289617652841927
5	PFC	delta	2.79543347	5	0.0522696545745178
5	visual	delta	13.593668163	5	0.25417751733531
5	auditory	delta	2.10216273	5	0.0393067196682471
5	PCC	delta	10.49345098	5	0.196208947165262
5	SSM	delta	1.53704602	5	0.0287400381346001
5	PCUN	delta	10.9877355	5	0.205451192204967
6	limbic	delta	-12.48755384	6	-0.233495138661802
6	paralimbic	delta	-2.55865823	6	-0.0478423769664413
6	thalamus	delta	1.66514847	6	0.031135327052583
6	PFC	delta	-19.4331537	6	-0.363365553891187
6	visual	delta	5.78234199	6	0.108119553440501
6	auditory	delta	1.41067706	6	0.0263771624092332
6	PCC	delta	-1.78153268	6	-0.0333115056380916
6	SSM	delta	9.09378339	6	0.170037642344887
6	PCUN	delta	3.72646887	6	0.0696783674903892
7	limbic	delta	-1.18178305	7	-0.0220972498428017
7	paralimbic	delta	-6.84961102	7	-0.128075593938285
7	thalamus	delta	-3.78868459	7	-0.0708416912569551
7	PFC	delta	-11.36191538	7	-0.212447693207845
7	visual	delta	-2.68428164	7	-0.0501913122273377
7	auditory	delta	-2.00011825	7	-0.0373986686349896
7	PCC	delta	-3.68811116	7	-0.0689611462531513
7	SSM	delta	-2.76818248	7	-0.0517601093288878
7	PCUN	delta	-0.974499609999999	7	-0.0182214166583983
9	limbic	delta	-2.30348818	9	-0.0430711489925334
9	paralimbic	delta	5.61865063	9	0.105058814941139
9	thalamus	delta	14.67892472	9	0.274469892728211
9	PFC	delta	-7.70351314	9	-0.1440420511378
9	visual	delta	18.8895314	9	0.353200779753312
9	auditory	delta	13.53572329	9	0.253094050843054
9	PCC	delta	-4.38478075	9	-0.0819876336343269
9	SSM	delta	9.15357623	9	0.171155662546895
9	PCUN	delta	12.70521759	9	0.237565065257442
10	limbic	delta	1.71032782	10	0.0319801008752278
10	paralimbic	delta	-13.5594558	10	-0.25353780674467
10	thalamus	delta	-5.83753122	10	-0.109151494289493
10	PFC	delta	-8.07947599	10	-0.151071890521655
10	visual	delta	-10.73146254	10	-0.20065934176755
10	auditory	delta	-2.18128822	10	-0.04078622618297
10	PCC	delta	3.27585897	10	0.0612527604875303
10	SSM	delta	1.70707672	10	0.0319193110636258
10	PCUN	delta	-6.3446699	10	-0.118634089353713
12	limbic	delta	-8.71003994	12	-0.16286231952215
12	paralimbic	delta	-10.25951544	12	-0.191834766917466
12	thalamus	delta	11.39149219	12	0.213000727167947
12	PFC	delta	-12.42069238	12	-0.232244947785842
12	visual	delta	-3.1144493	12	-0.0582346855498045
12	auditory	delta	-4.95308044	12	-0.0926138312562312
12	PCC	delta	7.63968116	12	0.142848506171979
12	SSM	delta	4.45874392	12	0.0833706139086299
12	PCUN	delta	7.19099837	12	0.134458932712793
13	limbic	delta	18.86589216	13	0.352758767835496
13	paralimbic	delta	NA	13	NA
13	thalamus	delta	7.40610188	13	0.138480987355169
13	PFC	delta	10.18822083	13	0.190501683988568
13	visual	delta	29.8978446	13	0.559036738500742
13	auditory	delta	16.53495588	13	0.309174387989456
13	PCC	delta	25.88996039	13	0.484096402599504
13	SSM	delta	6.30234101	13	0.11784261408429
13	PCUN	delta	24.00475767	13	0.448846450835372
18	limbic	delta	-0.0555066599999989	18	-0.00103787622775553
18	paralimbic	delta	-9.66378844	18	-0.180695727178232
18	thalamus	delta	-16.57701743	18	-0.309960864474396
18	PFC	delta	14.88988237	18	0.278414427131797
18	visual	delta	14.57579792	18	0.272541604227975
18	auditory	delta	2.10022846	18	0.0392705522452557
18	PCC	delta	-5.66571576	18	-0.105938849509662
18	SSM	delta	7.02019887	18	0.131265284585478
18	PCUN	delta	9.80769406	18	0.183386507384399
19	limbic	delta	-5.39370492	19	-0.100852728591419
19	paralimbic	delta	1.68285302	19	0.0314663707790134
19	thalamus	delta	-11.32146716	19	-0.21169138313635
19	PFC	delta	-2.18002301000001	19	-0.0407625689969295
19	visual	delta	33.75011146	19	0.631067305588809
19	auditory	delta	10.43449264	19	0.195106530635175
19	PCC	delta	21.15477051	19	0.395556738884183
19	SSM	delta	17.44573783	19	0.326204397263548
19	PCUN	delta	28.70142997	19	0.536665904027619
21	limbic	delta	21.53044785	21	0.402581239736737
21	paralimbic	delta	17.03237817	21	0.318475303770495
21	thalamus	delta	11.88404901	21	0.22221066727778
21	PFC	delta	27.39799095	21	0.51229390302473
21	visual	delta	21.26528457	21	0.397623156061991
21	auditory	delta	10.14342925	21	0.189664160778099
21	PCC	delta	16.71806614	21	0.312598225523766
21	SSM	delta	14.43836666	21	0.269971883086323
21	PCUN	delta	14.64859879	21	0.273902851550962
22	limbic	delta	6.67304116	22	0.124774050299519
22	paralimbic	delta	17.24626264	22	0.322474564524053
22	thalamus	delta	8.08710773	22	0.151214590542201
22	PFC	delta	46.64062516	22	0.872097079903949
22	visual	delta	13.06768668	22	0.244342595229651
22	auditory	delta	2.3725613	22	0.0443626939931677
22	PCC	delta	20.51413887	22	0.383578061912734
22	SSM	delta	11.21309983	22	0.209665106007221
22	PCUN	delta	0.595885089999996	22	0.0111419957422221
23	limbic	delta	1.42712866	23	0.0266847781899079
23	paralimbic	delta	-0.246164050000001	23	-0.00460283172547275
23	thalamus	delta	-10.13781958	23	-0.189559269885033
23	PFC	delta	-11.66280625	23	-0.218073819534338
23	visual	delta	16.93193582	23	0.31659720973052
23	auditory	delta	9.95412287	23	0.186124466774453
23	PCC	delta	17.6883004	23	0.330739887692017
23	SSM	delta	-1.23584281	23	-0.0231080716033286
23	PCUN	delta	11.58317735	23	0.216584900144262
24	limbic	delta	4.98673023	24	0.0932430227282089
24	paralimbic	delta	0.0971075599999978	24	0.00181573937360568
24	thalamus	delta	-3.59165095	24	-0.0671575111779494
24	PFC	delta	NA	24	NA
24	visual	delta	0.696613979999999	24	0.0130254475726729
24	auditory	delta	2.50565623	24	0.0468513334443937
24	PCC	delta	-3.64602708	24	-0.0681742484971169
24	SSM	delta	-6.07626866	24	-0.113615461562091
24	PCUN	delta	-9.12424438	24	-0.170607208904916
26	limbic	delta	3.19833947	26	0.0598032831412534
26	paralimbic	delta	-11.36287979	26	-0.212465725966667
26	thalamus	delta	-2.69830569	26	-0.0504535371227261
26	PFC	delta	-46.21206392	26	-0.864083743790167
26	visual	delta	3.82660225999999	26	0.0715506845255983
26	auditory	delta	3.06108209	26	0.0572368132476224
26	PCC	delta	10.46957016	26	0.195762418129335
26	SSM	delta	-1.5563775	26	-0.0291015025703873
26	PCUN	delta	-3.94937836	26	-0.0738463801326939
30	limbic	delta	-8.10846203	30	-0.151613878129138
30	paralimbic	delta	-4.61265912	30	-0.0862485555316755
30	thalamus	delta	-13.06159781	30	-0.24422874414535
30	PFC	delta	27.25163892	30	0.509557379284682
30	visual	delta	28.48792851	30	0.532673804882667
30	auditory	delta	0.720595139999997	30	0.0134738527888758
30	PCC	delta	10.98229317	30	0.205349430273505
30	SSM	delta	8.5773373	30	0.160381015199094
30	PCUN	delta	16.23468458	30	0.303559846524572
31	limbic	delta	-18.56884265	31	-0.347204468137127
31	paralimbic	delta	-4.8157894	31	-0.0900467319802193
31	thalamus	delta	-4.02685653	31	-0.0752950846811752
31	PFC	delta	-10.10801777	31	-0.189002028823454
31	visual	delta	6.42559457	31	0.120147237347701
31	auditory	delta	5.40731002	31	0.101107119863857
31	PCC	delta	-4.83891914	31	-0.0904792171504703
31	SSM	delta	1.98401375	31	0.0370975430095261
31	PCUN	delta	2.23421766	31	0.041775912961537
32	limbic	delta	4.62206744	32	0.0864244744515153
32	paralimbic	delta	5.15527791	32	0.0963945658099823
32	thalamus	delta	5.600836	32	0.104725712913684
32	PFC	delta	1.44015209	32	0.0269282932636096
32	visual	delta	4.46205164	32	0.0834324624139457
32	auditory	delta	-1.95432853	32	-0.0365424819744414
32	PCC	delta	8.09743317	32	0.151407657981623
32	SSM	delta	0.50227892	32	0.00939172615990101
32	PCUN	delta	7.5135841	32	0.140490714495019
33	limbic	delta	15.73727632	33	0.294259193079683
33	paralimbic	delta	18.13570564	33	0.339105573229019
33	thalamus	delta	17.8214627	33	0.333229786842916
33	PFC	delta	-12.58273909	33	-0.235274934243233
33	visual	delta	27.43453294	33	0.512977173513999
33	auditory	delta	3.75263328	33	0.0701675956145863
33	PCC	delta	17.00615286	33	0.317984936924164
33	SSM	delta	8.95749666	33	0.167489321887026
33	PCUN	delta	20.04550838	33	0.37481550179522
35	limbic	delta	-24.70638342	35	-0.461965609630121
35	paralimbic	delta	-4.28234421	35	-0.080072251773492
35	thalamus	delta	-31.09098768	35	-0.581346400783485
35	PFC	delta	-22.4647429	35	-0.420050902334067
35	visual	delta	15.62177512	35	0.292099525217174
35	auditory	delta	4.73363927	35	0.088510670054785
35	PCC	delta	15.70058678	35	0.293573163666757
35	SSM	delta	5.26564096	35	0.0984581593682615
35	PCUN	delta	9.79754368	35	0.183196713256907
38	limbic	delta	-2.42140635	38	-0.0452760099130687
38	paralimbic	delta	10.16637162	38	0.190093142461223
38	thalamus	delta	-4.05999507	38	-0.0759147166836867
38	PFC	delta	0.80203457	38	0.0149966258831128
38	visual	delta	21.3936559	38	0.40002347255973
38	auditory	delta	2.27751989	38	0.0425855879649655
38	PCC	delta	12.0742788	38	0.225767627412869
38	SSM	delta	11.12276427	38	0.207975991038946
38	PCUN	delta	21.4909349	38	0.401842417557678
39	limbic	delta	16.8856828	39	0.315732360180576
39	paralimbic	delta	20.988079792	39	0.39243991770273
39	thalamus	delta	12.62977644	39	0.23615444937496
39	PFC	delta	NA	39	NA
39	visual	delta	14.69457992	39	0.274762617239482
39	auditory	delta	7.16414248	39	0.133956775137356
39	PCC	delta	24.29494619	39	0.45427246217303
39	SSM	delta	21.493244783	39	0.401885608278478
39	PCUN	delta	23.70206615	39	0.443186655543218
41	limbic	delta	7.91604543	41	0.14801602852036
41	paralimbic	delta	6.82992574	41	0.127707514069154
41	thalamus	delta	5.95759114	41	0.111396402141528
41	PFC	delta	-6.24485104	41	-0.116767653472403
41	visual	delta	8.15398067	41	0.152464996073827
41	auditory	delta	18.25151956	41	0.341271088401634
41	PCC	delta	13.58286181	41	0.253975457674587
41	SSM	delta	12.457547581	41	0.232934074766047
41	PCUN	delta	20.60732519	41	0.3853204810437
42	limbic	delta	-6.58464051	42	-0.123121114721101
42	paralimbic	delta	3.90101864	42	0.072942139024169
42	thalamus	delta	15.0847011	42	0.282057192316886
42	PFC	delta	-51.96361754	42	-0.971627609244499
42	visual	delta	-1.64794935	42	-0.0308137339719271
42	auditory	delta	12.02598238	42	0.224864569902226
42	PCC	delta	18.49667545	42	0.345855069320775
42	SSM	delta	17.33956816	42	0.32421921248389
42	PCUN	delta	29.64835982	42	0.554371815005997
43	limbic	delta	-9.17230839	43	-0.171505920760207
43	paralimbic	delta	-2.76927831	43	-0.0517805994089369
43	thalamus	delta	-6.72525838	43	-0.125750419825581
43	PFC	delta	NA	43	NA
43	visual	delta	-7.5100418	43	-0.140424479759195
43	auditory	delta	21.65663977	43	0.40494080512768
43	PCC	delta	13.28900788	43	0.248480909662159
43	SSM	delta	NA	43	NA
43	PCUN	delta	5.7208609	43	0.106969965953747
44	limbic	delta	-13.19804445	44	-0.246780054636976
44	paralimbic	delta	3.88104121	44	0.0725685964674983
44	thalamus	delta	5.14726061	44	0.0962446565003466
44	PFC	delta	NA	44	NA
44	visual	delta	0.172393389999996	44	0.00322345104719302
44	auditory	delta	15.29397733	44	0.285970287144629
44	PCC	delta	1.7311548	44	0.0323695285121625
44	SSM	delta	14.27565984	44	0.266929553741129
44	PCUN	delta	24.47681797	44	0.457673142324954
49	limbic	delta	-2.4149384	49	-0.0451550707042006
49	paralimbic	delta	-4.59814782	49	-0.0859772199243118
49	thalamus	delta	-9.556467518	49	-0.178689016025289
49	PFC	delta	-13.74037521	49	-0.256920679264446
49	visual	delta	NA	49	NA
49	auditory	delta	-6.478166938	49	-0.121130247512319
49	PCC	delta	-19.02530261	49	-0.35573946090027
49	SSM	delta	-6.150629946	49	-0.115005885900445
49	PCUN	delta	-17.46865817	49	-0.326632967024691
50	limbic	delta	22.95910793	50	0.429294652768171
50	paralimbic	delta	17.71373825	50	0.331215530431108
50	thalamus	delta	36.45138135	50	0.681576268001299
50	PFC	delta	53.48100141	50	1
50	visual	delta	47.44365863	50	0.887112383447795
50	auditory	delta	NA	50	NA
50	PCC	delta	33.57575125	50	0.627807078491278
50	SSM	delta	12.06614431	50	0.225615526857802
50	PCUN	delta	33.27839316	50	0.622247008893471
51	limbic	delta	-10.70136	51	-0.200096477587629
51	paralimbic	delta	-0.939700670000004	51	-0.0175707381168128
51	thalamus	delta	-23.57310819	51	-0.440775370103527
51	PFC	delta	29.45327904	51	0.550724149950056
51	visual	delta	20.06746859	51	0.37522611882596
51	auditory	delta	3.08134213	51	0.0576156401107299
51	PCC	delta	18.05298481	51	0.337558840224417
51	SSM	delta	9.92845174	51	0.18564446211255
51	PCUN	delta	13.29569214	51	0.248605893484895
63	limbic	delta	8.70757628	63	0.162816253443823
63	paralimbic	delta	14.41514116	63	0.269537607373684
63	thalamus	delta	9.63505586	63	0.180158478823817
63	PFC	delta	-16.98590257	63	-0.317606292368788
63	visual	delta	2.64977541	63	0.0495461068442997
63	auditory	delta	13.91877894	63	0.260256513024033
63	PCC	delta	3.19933965	63	0.0598219847357193
63	SSM	delta	10.43764581	63	0.195165489329232
63	PCUN	delta	2.03524048	63	0.0380553921269591
65	limbic	delta	NA	65	NA
65	paralimbic	delta	-0.456375009999999	65	-0.0085334043486079
65	thalamus	delta	-13.70553215	65	-0.256269175757006
65	PFC	delta	NA	65	NA
65	visual	delta	17.08111496	65	0.319386595420147
65	auditory	delta	18.57758171	65	0.347367873080371
65	PCC	delta	3.40599144	65	0.0636860071839107
65	SSM	delta	26.61625277	65	0.497676783685341
65	PCUN	delta	35.40378547	65	0.661988080563131
69	limbic	delta	NA	69	NA
69	paralimbic	delta	-9.44170758	69	-0.176543208449245
69	thalamus	delta	-17.10227161	69	-0.319782187302166
69	PFC	delta	12.21922035	69	0.228477777675181
69	visual	delta	NA	69	NA
69	auditory	delta	-2.32635214	69	-0.0434986645475381
69	PCC	delta	19.45724259	69	0.363815973467577
69	SSM	delta	1.57767046	69	0.0294996432079711
69	PCUN	delta	-3.84558728	69	-0.071905670773041
