# Supplementary material for: Regional BOLD variability reflects microstructural maturation and neuronal ensheathment in the preterm infant cortex
Source: Nat Commun. 2026 Apr 9;17:4849. doi: 10.1038/s41467-026-71415-x (PMC13222875; doi:10.1038/s41467-026-71415-x)
Supplement: Supplementary file 4 — Source Data [file 41467_2026_71415_MOESM4_ESM.zip › SourceData/Fig3.1_enrichment_results_VolcanoPlot.csv]

geneSet	description	link	size	overlap	expect	enrichmentRatio	pValue	FDR	overlapId	userId
GO:0007272	ensheathment of neurons	http://amigo.geneontology.org/amigo/term/GO:0007272	84	14	2.2772757328631252	6.147696477	3.519768540361968e-8	1.4008678790640633e-5	928;1291;2065;4099;4118;4155;4336;5010;5354;5376;7133;7368;51090;84504	CD9;CLDN11;COL6A1;ERBB3;MAG;MAL;MBP;MOBP;NKX6-2;PLLP;PLP1;PMP22;TNFRSF1B;UGT8
GO:0019221	cytokine-mediated signaling pathway	http://amigo.geneontology.org/amigo/term/GO:0019221	133	13	3.605686577033282	3.605415979	5.134748943428659e-5	0.007972467	857;972;2152;2840;3429;3572;3659;4599;4939;5788;6672;7133;11240	CAV1;CD74;F3;GPR17;IFI27;IL6ST;IRF1;MX1;OAS2;PADI2;PTPRC;SP100;TNFRSF1B
GO:0050878	regulation of body fluid levels	http://amigo.geneontology.org/amigo/term/GO:0050878	135	13	3.659907427815737	3.552002408912978	6.009397220116362e-5	0.007972467	87;857;928;1465;2013;2152;3572;4780;4939;6814;7466;9060;22915	ACTN1;CAV1;CD9;CSRP1;EMP2;F3;IL6ST;MMRN1;NFE2L2;OAS2;PAPSS2;STXBP3;WFS1
GO:0050817	coagulation	http://amigo.geneontology.org/amigo/term/GO:0050817	90	10	2.4399382852104914	4.0984643179765134	1.358027399914205e-4	0.013512372629146339	87;857;928;1465;2152;3572;4780;6814;9060;22915	ACTN1;CAV1;CD9;CSRP1;F3;IL6ST;MMRN1;NFE2L2;PAPSS2;STXBP3
GO:0042060	wound healing	http://amigo.geneontology.org/amigo/term/GO:0042060	170	14	4.6087723165087064	3.037685318029651	1.714925442224769e-4	0.013650807	87;857;928;1465;1839;2004;2065;2152;2624;3572;4780;6814;9060;22915	ACTN1;CAV1;CD9;CSRP1;ELK3;ERBB3;F3;GATA2;HBEGF;IL6ST;MMRN1;NFE2L2;PAPSS2;STXBP3
GO:0097191	extrinsic apoptotic signaling pathway	http://amigo.geneontology.org/amigo/term/GO:0097191	96	10	2.6026008375578575	3.8423102981029813	2.3339583082403079e-4	0.015481923444660707	857;2065;3429;4118;5788;6672;6788;7133;9531;57630	BAG3;CAV1;ERBB3;IFI27;MAL;PTPRC;SH3RF1;SP100;STK3;TNFRSF1B
GO:0042063	gliogenesis	http://amigo.geneontology.org/amigo/term/GO:0042063	181	14	4.906986996	2.8530746080941474	3.314270695802244e-4	0.017955152895584133	928;1291;1880;2065;2840;3572;4099;4118;4336;5354;7133;9283;84504;147495	APCDD1;CD9;COL6A1;ERBB3;GPR17;GPR183;GPR37L1;IL6ST;MAG;MAL;MOBP;NKX6-2;PLP1;TNFRSF1B
GO:0043062	extracellular structure organization	http://amigo.geneontology.org/amigo/term/GO:0043062	103	10	2.7923738152964512	3.5811824137658856	4.1586137192335546e-4	0.017955152895584133	857;858;1290;1291;3915;7133;30008;64116;64856;80781	CAV1;CAV2;COL18A1;COL5A2;COL6A1;EFEMP2;LAMC1;SLC39A8;TNFRSF1B;VWA1
GO:0045229	external encapsulating structure organization	http://amigo.geneontology.org/amigo/term/GO:0045229	103	10	2.7923738152964512	3.5811824137658856	4.1586137192335546e-4	0.017955152895584133	857;858;1290;1291;3915;7133;30008;64116;64856;80781	CAV1;CAV2;COL18A1;COL5A2;COL6A1;EFEMP2;LAMC1;SLC39A8;TNFRSF1B;VWA1
GO:0033002	muscle cell proliferation	http://amigo.geneontology.org/amigo/term/GO:0033002	86	9	2.3314965836455808	3.860181508791832	4.6719824421090865e-4	0.017955152895584133	347;858;1839;3488;3725;5743;10203;30008;57447	APOD;CALCRL;CAV2;EFEMP2;HBEGF;IGFBP5;JUN;NDRG2;PTGS2
