# Supplementary material for: Regional BOLD variability reflects microstructural maturation and neuronal ensheathment in the preterm infant cortex
Source: Nat Commun. 2026 Apr 9;17:4849. doi: 10.1038/s41467-026-71415-x (PMC13222875; doi:10.1038/s41467-026-71415-x)
Supplement: Supplementary file 4 — Source Data [file 41467_2026_71415_MOESM4_ESM.zip › SourceData/Fig3.3_sigGenes_Violinplot.csv]

symbol	sample	region	rpkm	age	sex	eth	RIN	seq_site	PMI	log2_rpkm	PC	age_weeks	Time
APCDD1	HSB103	A1C	3.747283	91	M	European	9.3	USC	1.5	2.247102056	PC1	13	T0
APCDD1	HSB103	DLPFC	4.371637	91	M	European	9.3	USC	1.5	2.425361815	PC2	13	T0
APCDD1	HSB103	IPC	3.637997	91	M	European	9.3	USC	1.5	2.213501887	PC1	13	T0
APCDD1	HSB103	M1	3.846351	91	M	European	9.3	USC	1.5	2.276898897	PC1	13	T0
APCDD1	HSB103	MFC	6.02822	91	M	European	9.3	USC	1.5	2.813159352	PC2	13	T0
APCDD1	HSB103	OFC	7.068661	91	M	European	9.3	USC	1.5	3.012329277	PC2	13	T0
APCDD1	HSB103	S1	4.127564	91	M	European	9.3	USC	1.5	2.358273594	PC1	13	T0
APCDD1	HSB103	V1	5.113932	91	M	European	9.3	USC	1.5	2.612100506	PC1	13	T0
APCDD1	HSB103	VLPFC	4.48854	91	M	European	9.3	USC	1.5	2.456422431	PC2	13	T0
APCDD1	HSB107	A1C	2.767271	147	F	European	9.6	USC	20	1.913519818	PC1	21	T1
APCDD1	HSB107	DLPFC	2.557716	147	F	European	9.6	USC	20	1.83095135	PC2	21	T1
APCDD1	HSB107	IPC	3.432909	147	F	European	9.6	USC	20	2.148253747	PC1	21	T1
APCDD1	HSB107	M1	4.372724	147	F	European	9.6	USC	20	2.425653728	PC1	21	T1
APCDD1	HSB107	MFC	3.283495	147	F	European	9.6	USC	20	2.098788404	PC2	21	T1
APCDD1	HSB107	OFC	3.118483	147	F	European	9.6	USC	20	2.042113034	PC2	21	T1
APCDD1	HSB107	S1	3.021729	147	F	European	9.6	USC	20	2.00781587	PC1	21	T1
APCDD1	HSB107	STC	3.412868	147	F	European	9.6	USC	20	2.141716593	PC1	21	T1
APCDD1	HSB107	V1	3.072363	147	F	European	9.6	USC	20	2.025866165	PC1	21	T1
APCDD1	HSB107	VLPFC	2.666117	147	F	European	9.6	USC	20	1.874252829	PC2	21	T1
APCDD1	HSB112	DLPFC	11.719243	56	M	European	9.8	USC	5	3.668940904	PC2	8	T0
APCDD1	HSB112	MFC	11.54526	56	M	European	9.8	USC	5	3.649070466	PC2	8	T0
APCDD1	HSB112	OFC	30.287672	56	M	European	9.8	USC	5	4.967522412	PC2	8	T0
APCDD1	HSB112	STC	12.772187	56	M	European	9.8	USC	5	3.78368577	PC1	8	T0
APCDD1	HSB112	VLPFC	12.031227	56	M	European	9.8	USC	5	3.703901027	PC2	8	T0
APCDD1	HSB113	A1C	5.285318	84	F	African/European	9.5	USC	4	2.651985738	PC1	12	T0
APCDD1	HSB113	DLPFC	5.755098	84	F	African/European	9.5	USC	4	2.7559767	PC2	12	T0
APCDD1	HSB113	IPC	5.233497	84	F	African/European	9.5	USC	4	2.640041744	PC1	12	T0
APCDD1	HSB113	M1	5.35808	84	F	African/European	9.5	USC	4	2.668591169	PC1	12	T0
APCDD1	HSB113	MFC	4.891032	84	F	African/European	9.5	USC	4	2.55852039	PC2	12	T0
APCDD1	HSB113	OFC	4.978117	84	F	African/European	9.5	USC	4	2.579691133	PC2	12	T0
APCDD1	HSB113	S1	5.586365	84	F	African/European	9.5	USC	4	2.719482465	PC1	12	T0
APCDD1	HSB113	V1	5.998576	84	F	African/European	9.5	USC	4	2.807061407	PC1	12	T0
APCDD1	HSB113	VLPFC	6.388307	84	F	African/European	9.5	USC	4	2.885243815	PC2	12	T0
APCDD1	HSB114	A1C	7.016834	91	M	European	9.4	YALE	1	3.003032601	PC1	13	T0
APCDD1	HSB114	DLPFC	3.810525	91	M	European	9.4	YALE	1	2.266194352	PC2	13	T0
APCDD1	HSB114	IPC	3.488378	91	M	European	9.4	YALE	1	2.166194181	PC1	13	T0
APCDD1	HSB114	M1	3.980609	91	M	European	9.4	YALE	1	2.316322157	PC1	13	T0
APCDD1	HSB114	MFC	3.639298	91	M	European	9.4	YALE	1	2.213906519	PC2	13	T0
APCDD1	HSB114	OFC	4.093725	91	M	European	9.4	YALE	1	2.348721074	PC2	13	T0
APCDD1	HSB114	S1	3.675152	91	M	European	9.4	YALE	1	2.225013271	PC1	13	T0
APCDD1	HSB114	STC	4.260972	91	M	European	9.4	YALE	1	2.395329372	PC1	13	T0
APCDD1	HSB114	V1	3.945918	91	M	European	9.4	YALE	1	2.306238321	PC1	13	T0
APCDD1	HSB114	VLPFC	3.302481	91	M	European	9.4	YALE	1	2.105168821	PC2	13	T0
APCDD1	HSB148	DLPFC	4.302985	63	M	European	10	YALE	1	2.406804668	PC2	9	T0
APCDD1	HSB148	MFC	5.344495	63	M	European	10	YALE	1	2.665505335	PC2	9	T0
APCDD1	HSB148	OFC	8.239669	63	M	European	10	YALE	1	3.20784117	PC2	9	T0
APCDD1	HSB149	A1C	5.176667	91	F	European	10	YALE	2	2.626828553	PC1	13	T0
APCDD1	HSB149	DLPFC	3.678978	91	F	European	10	YALE	2	2.226193445	PC2	13	T0
APCDD1	HSB149	IPC	5.396383	91	F	European	10	YALE	2	2.677256327	PC1	13	T0
APCDD1	HSB149	M1	3.413587	91	F	European	10	YALE	2	2.141951636	PC1	13	T0
APCDD1	HSB149	MFC	4.436128	91	F	European	10	YALE	2	2.442579426	PC2	13	T0
APCDD1	HSB149	OFC	4.789087	91	F	European	10	YALE	2	2.533335838	PC2	13	T0
APCDD1	HSB149	S1	3.360844	91	F	European	10	YALE	2	2.124607382	PC1	13	T0
APCDD1	HSB149	STC	5.498783	91	F	European	10	YALE	2	2.700169576	PC1	13	T0
APCDD1	HSB149	V1	5.415117	91	F	European	10	YALE	2	2.681475578	PC1	13	T0
APCDD1	HSB149	VLPFC	4.55909	91	F	European	10	YALE	2	2.474848739	PC2	13	T0
APCDD1	HSB150	A1C	2.754408	84	F	African	9.3	YALE	2.33	1.90858544	PC1	12	T0
APCDD1	HSB150	DLPFC	3.313902	84	F	African	9.3	YALE	2.33	2.108993403	PC2	12	T0
APCDD1	HSB150	IPC	3.106742	84	F	African	9.3	YALE	2.33	2.037994315	PC1	12	T0
APCDD1	HSB150	M1	2.834512	84	F	African	9.3	YALE	2.33	1.939042985	PC1	12	T0
APCDD1	HSB150	MFC	4.834724	84	F	African	9.3	YALE	2.33	2.544664414	PC2	12	T0
APCDD1	HSB150	OFC	4.095951	84	F	African	9.3	YALE	2.33	2.349351405	PC2	12	T0
APCDD1	HSB150	S1	3.288359	84	F	African	9.3	YALE	2.33	2.100425686	PC1	12	T0
APCDD1	HSB150	STC	3.482876	84	F	African	9.3	YALE	2.33	2.164424594	PC1	12	T0
APCDD1	HSB150	V1	4.495464	84	F	African	9.3	YALE	2.33	2.458241298	PC1	12	T0
APCDD1	HSB150	VLPFC	3.50384	84	F	African	9.3	YALE	2.33	2.171155576	PC2	12	T0
APCDD1	HSB153	A1C	5.084895	84	F	Asian	9.6	YALE	1	2.605232368	PC1	12	T0
APCDD1	HSB153	DLPFC	8.001368	84	F	Asian	9.6	YALE	1	3.170144274	PC2	12	T0
APCDD1	HSB153	IPC	6.47329	84	F	Asian	9.6	YALE	1	2.901743507	PC1	12	T0
APCDD1	HSB153	M1	7.893347	84	F	Asian	9.6	YALE	1	3.152726478	PC1	12	T0
APCDD1	HSB153	MFC	7.103578	84	F	Asian	9.6	YALE	1	3.018559047	PC2	12	T0
APCDD1	HSB153	OFC	10.333816	84	F	Asian	9.6	YALE	1	3.502561781	PC2	12	T0
APCDD1	HSB153	S1	5.385664	84	F	Asian	9.6	YALE	1	2.674836643	PC1	12	T0
APCDD1	HSB153	STC	4.753496	84	F	Asian	9.6	YALE	1	2.524438848	PC1	12	T0
APCDD1	HSB153	V1	8.851302	84	F	Asian	9.6	YALE	1	3.300314411	PC1	12	T0
APCDD1	HSB153	VLPFC	6.388163	84	F	Asian	9.6	YALE	1	2.885215696	PC2	12	T0
APCDD1	HSB154	A1C	4.968328	112	M	African/European	10	USC	1	2.577326824	PC1	16	T1
APCDD1	HSB154	DLPFC	6.886371	112	M	African/European	10	USC	1	2.979361581	PC2	16	T1
APCDD1	HSB154	IPC	6.555992	112	M	African/European	10	USC	1	2.917621174	PC1	16	T1
APCDD1	HSB154	MFC	18.704191	112	M	African/European	10	USC	1	4.300430612	PC2	16	T1
APCDD1	HSB154	STC	6.423319	112	M	African/European	10	USC	1	2.892064367	PC1	16	T1
APCDD1	HSB154	V1	6.746645	112	M	African/European	10	USC	1	2.953571628	PC1	16	T1
APCDD1	HSB154	VLPFC	7.366825	112	M	African/European	10	USC	1	3.06468026	PC2	16	T1
APCDD1	HSB155	DLPFC	83.488009	245	F	European	7.2	YALE	48	6.400674696	PC2	35	T2
APCDD1	HSB155	IPC	99.151977	245	F	European	7.2	YALE	48	6.64604709	PC1	35	T2
APCDD1	HSB155	M1	108.450416	245	F	European	7.2	YALE	48	6.774133628	PC1	35	T2
APCDD1	HSB155	MFC	115.731013	245	F	European	7.2	YALE	48	6.867044096	PC2	35	T2
APCDD1	HSB155	OFC	67.546184	245	F	European	7.2	YALE	48	6.099004448	PC2	35	T2
APCDD1	HSB155	S1	103.295299	245	F	European	7.2	YALE	48	6.704530321	PC1	35	T2
APCDD1	HSB155	VLPFC	76.926406	245	F	European	7.2	YALE	48	6.284040375	PC2	35	T2
APCDD1	HSB159	A1C	6.680096	154	M	European	10	YALE	1	2.941124345	PC1	22	T1
APCDD1	HSB159	DLPFC	7.632081	154	M	European	10	YALE	1	3.109708403	PC2	22	T1
APCDD1	HSB159	IPC	5.948496	154	M	European	10	YALE	1	2.796700741	PC1	22	T1
APCDD1	HSB159	M1	14.973855	154	M	European	10	YALE	1	3.997640618	PC1	22	T1
APCDD1	HSB159	MFC	7.836996	154	M	European	10	YALE	1	3.143556031	PC2	22	T1
APCDD1	HSB159	OFC	8.284415	154	M	European	10	YALE	1	3.214811011	PC2	22	T1
APCDD1	HSB159	S1	7.651641	154	M	European	10	YALE	1	3.112973802	PC1	22	T1
APCDD1	HSB159	STC	8.269503	154	M	European	10	YALE	1	3.212491988	PC1	22	T1
APCDD1	HSB159	V1	9.193639	154	M	European	10	YALE	1	3.349597262	PC1	22	T1
APCDD1	HSB159	VLPFC	8.357213	154	M	European	10	YALE	1	3.226078894	PC2	22	T1
APCDD1	HSB178	A1C	4.941884	112	M	European	9.9	YALE	1	2.570920441	PC1	16	T1
APCDD1	HSB178	DLPFC	5.42181	112	M	European	9.9	YALE	1	2.682979981	PC2	16	T1
APCDD1	HSB178	IPC	5.444634	112	M	European	9.9	YALE	1	2.688098428	PC1	16	T1
APCDD1	HSB178	M1	4.989885	112	M	European	9.9	YALE	1	2.582528305	PC1	16	T1
APCDD1	HSB178	MFC	5.401748	112	M	European	9.9	YALE	1	2.678465887	PC2	16	T1
APCDD1	HSB178	OFC	7.634195	112	M	European	9.9	YALE	1	3.110061676	PC2	16	T1
APCDD1	HSB178	S1	5.860664	112	M	European	9.9	YALE	1	2.778348212	PC1	16	T1
APCDD1	HSB178	STC	5.825935	112	M	European	9.9	YALE	1	2.771026676	PC1	16	T1
APCDD1	HSB178	V1	5.833103	112	M	European	9.9	YALE	1	2.772540874	PC1	16	T1
APCDD1	HSB178	VLPFC	4.609348	112	M	European	9.9	YALE	1	2.48783309	PC2	16	T1
APCDD1	HSB194	A1C	27.34937	259	M	European	8.3	YALE	20	4.82524477	PC1	37	T2
APCDD1	HSB194	DLPFC	17.80703	259	M	European	8.3	YALE	20	4.233200132	PC2	37	T2
APCDD1	HSB194	IPC	22.227115	259	M	European	8.3	YALE	20	4.537738065	PC1	37	T2
APCDD1	HSB194	M1	39.12415	259	M	European	8.3	YALE	20	5.326398925	PC1	37	T2
APCDD1	HSB194	MFC	26.668738	259	M	European	8.3	YALE	20	4.790184938	PC2	37	T2
APCDD1	HSB194	OFC	22.315862	259	M	European	8.3	YALE	20	4.543239863	PC2	37	T2
APCDD1	HSB194	S1	40.841432	259	M	European	8.3	YALE	20	5.386860323	PC1	37	T2
APCDD1	HSB194	STC	24.410826	259	M	European	8.3	YALE	20	4.667371367	PC1	37	T2
APCDD1	HSB194	V1	28.429687	259	M	European	8.3	YALE	20	4.879200293	PC1	37	T2
APCDD1	HSB194	VLPFC	21.238932	259	M	European	8.3	YALE	20	4.475015601	PC2	37	T2
APCDD1	HSB92	DLPFC	6.250172	147	M	African	9.1	USC	4	2.858015221	PC2	21	T1
APCDD1	HSB92	IPC	11.670735	147	M	African	9.1	USC	4	3.663428309	PC1	21	T1
APCDD1	HSB92	M1	7.604528	147	M	African	9.1	USC	4	3.105096056	PC1	21	T1
APCDD1	HSB92	MFC	5.89307	147	M	African	9.1	USC	4	2.785146666	PC2	21	T1
APCDD1	HSB92	OFC	9.80755	147	M	African	9.1	USC	4	3.433967606	PC2	21	T1
APCDD1	HSB92	S1	7.380166	147	M	African	9.1	USC	4	3.066978822	PC1	21	T1
APCDD1	HSB92	STC	7.077172	147	M	African	9.1	USC	4	3.013850261	PC1	21	T1
APCDD1	HSB92	V1	5.061592	147	M	African	9.1	USC	4	2.599696749	PC1	21	T1
APCDD1	HSB92	VLPFC	5.163368	147	M	African	9.1	USC	4	2.623718934	PC2	21	T1
APCDD1	HSB96	A1C	2.905078	112	M	Mexican	8.8	YALE	2	1.965351365	PC1	16	T1
APCDD1	HSB96	DLPFC	4.616205	112	M	Mexican	8.8	YALE	2	2.489595597	PC2	16	T1
APCDD1	HSB96	IPC	3.564005	112	M	Mexican	8.8	YALE	2	2.190300372	PC1	16	T1
APCDD1	HSB96	MFC	5.482574	112	M	Mexican	8.8	YALE	2	2.69656677	PC2	16	T1
APCDD1	HSB96	STC	4.302985	112	M	Mexican	8.8	YALE	2	2.406804668	PC1	16	T1
APCDD1	HSB96	V1	3.946972	112	M	Mexican	8.8	YALE	2	2.306545734	PC1	16	T1
APCDD1	HSB96	VLPFC	4.13642	112	M	Mexican	8.8	YALE	2	2.360763175	PC2	16	T1
APCDD1	HSB97	A1C	2.792764	119	F	European	9.5	USC	2	1.923249605	PC1	17	T1
APCDD1	HSB97	DLPFC	3.259719	119	F	European	9.5	USC	2	2.090758264	PC2	17	T1
APCDD1	HSB97	IPC	3.532517	119	F	European	9.5	USC	2	2.180312431	PC1	17	T1
APCDD1	HSB97	MFC	3.980265	119	F	European	9.5	USC	2	2.31622251	PC2	17	T1
APCDD1	HSB97	OFC	3.729107	119	F	European	9.5	USC	2	2.241567784	PC2	17	T1
APCDD1	HSB97	STC	2.954647	119	F	European	9.5	USC	2	1.983548922	PC1	17	T1
APCDD1	HSB97	V1	4.01205	119	F	European	9.5	USC	2	2.325400807	PC1	17	T1
APCDD1	HSB97	VLPFC	4.916257	119	F	European	9.5	USC	2	2.564684724	PC2	17	T1
APCDD1	HSB98	A1C	3.291983	133	F	Mexican	8.8	USC	2	2.101644362	PC1	19	T1
APCDD1	HSB98	DLPFC	3.743346	133	F	Mexican	8.8	USC	2	2.245905109	PC2	19	T1
APCDD1	HSB98	IPC	4.548541	133	F	Mexican	8.8	USC	2	2.472108462	PC1	19	T1
APCDD1	HSB98	MFC	5.652699	133	F	Mexican	8.8	USC	2	2.733939761	PC2	19	T1
APCDD1	HSB98	STC	3.629633	133	F	Mexican	8.8	USC	2	2.210897833	PC1	19	T1
APCDD1	HSB98	V1	3.634316	133	F	Mexican	8.8	USC	2	2.212356421	PC1	19	T1
APCDD1	HSB98	VLPFC	3.542451	133	F	Mexican	8.8	USC	2	2.183470952	PC2	19	T1
APOD	HSB103	A1C	2.202651	91	M	European	9.3	USC	1.5	1.679266593	PC1	13	T0
APOD	HSB103	DLPFC	3.039805	91	M	European	9.3	USC	1.5	2.014285656	PC2	13	T0
APOD	HSB103	IPC	1.917446	91	M	European	9.3	USC	1.5	1.544705953	PC1	13	T0
APOD	HSB103	M1	2.634288	91	M	European	9.3	USC	1.5	1.861672751	PC1	13	T0
APOD	HSB103	MFC	2.085435	91	M	European	9.3	USC	1.5	1.625473902	PC2	13	T0
APOD	HSB103	OFC	3.988033	91	M	European	9.3	USC	1.5	2.31847101	PC2	13	T0
APOD	HSB103	S1	2.747646	91	M	European	9.3	USC	1.5	1.905984683	PC1	13	T0
APOD	HSB103	V1	1.132284	91	M	European	9.3	USC	1.5	1.092399604	PC1	13	T0
APOD	HSB103	VLPFC	3.371237	91	M	European	9.3	USC	1.5	2.1280416	PC2	13	T0
APOD	HSB107	A1C	3.657167	147	F	European	9.6	USC	20	2.219452616	PC1	21	T1
APOD	HSB107	DLPFC	2.188553	147	F	European	9.6	USC	20	1.672901862	PC2	21	T1
APOD	HSB107	IPC	5.979395	147	F	European	9.6	USC	20	2.803101984	PC1	21	T1
APOD	HSB107	M1	4.387719	147	F	European	9.6	USC	20	2.429674608	PC1	21	T1
APOD	HSB107	MFC	3.717767	147	F	European	9.6	USC	20	2.238104169	PC2	21	T1
APOD	HSB107	OFC	2.884423	147	F	European	9.6	USC	20	1.957700314	PC2	21	T1
APOD	HSB107	S1	5.950022	147	F	European	9.6	USC	20	2.797017545	PC1	21	T1
APOD	HSB107	STC	5.540954	147	F	European	9.6	USC	20	2.709501069	PC1	21	T1
APOD	HSB107	V1	1.98744	147	F	European	9.6	USC	20	1.578909738	PC1	21	T1
APOD	HSB107	VLPFC	3.436074	147	F	European	9.6	USC	20	2.149283432	PC2	21	T1
APOD	HSB112	DLPFC	6.596409	56	M	European	9.8	USC	5	2.925317584	PC2	8	T0
APOD	HSB112	MFC	4.201333	56	M	European	9.8	USC	5	2.378881405	PC2	8	T0
APOD	HSB112	OFC	17.649231	56	M	European	9.8	USC	5	4.221044237	PC2	8	T0
APOD	HSB112	STC	16.523984	56	M	European	9.8	USC	5	4.131258897	PC1	8	T0
APOD	HSB112	VLPFC	4.926948	56	M	European	9.8	USC	5	2.5672894	PC2	8	T0
APOD	HSB113	A1C	2.620637	84	F	African/European	9.5	USC	4	1.856243541	PC1	12	T0
APOD	HSB113	DLPFC	2.845977	84	F	African/European	9.5	USC	4	1.943350135	PC2	12	T0
APOD	HSB113	IPC	2.323136	84	F	African/European	9.5	USC	4	1.732545337	PC1	12	T0
APOD	HSB113	M1	2.56707	84	F	African/European	9.5	USC	4	1.834739527	PC1	12	T0
APOD	HSB113	MFC	2.375653	84	F	African/European	9.5	USC	4	1.75516661	PC2	12	T0
APOD	HSB113	OFC	2.90234	84	F	African/European	9.5	USC	4	1.964339481	PC2	12	T0
APOD	HSB113	S1	2.668502	84	F	African/European	9.5	USC	4	1.875191072	PC1	12	T0
APOD	HSB113	V1	1.53015	84	F	African/European	9.5	USC	4	1.339222918	PC1	12	T0
APOD	HSB113	VLPFC	3.143398	84	F	African/European	9.5	USC	4	2.050814407	PC2	12	T0
APOD	HSB114	A1C	2.042504	91	M	European	9.4	YALE	1	1.60525916	PC1	13	T0
APOD	HSB114	DLPFC	2.710721	91	M	European	9.4	YALE	1	1.891699532	PC2	13	T0
APOD	HSB114	IPC	1.848936	91	M	European	9.4	YALE	1	1.510423213	PC1	13	T0
APOD	HSB114	M1	1.847113	91	M	European	9.4	YALE	1	1.509499754	PC1	13	T0
APOD	HSB114	MFC	2.161858	91	M	European	9.4	YALE	1	1.660772577	PC2	13	T0
APOD	HSB114	OFC	2.027577	91	M	European	9.4	YALE	1	1.598163652	PC2	13	T0
APOD	HSB114	S1	2.246654	91	M	European	9.4	YALE	1	1.698953643	PC1	13	T0
APOD	HSB114	STC	1.663704	91	M	European	9.4	YALE	1	1.413433774	PC1	13	T0
APOD	HSB114	V1	1.584507	91	M	European	9.4	YALE	1	1.36988911	PC1	13	T0
APOD	HSB114	VLPFC	2.120408	91	M	European	9.4	YALE	1	1.641734677	PC2	13	T0
APOD	HSB148	DLPFC	3.057277	63	M	European	10	YALE	1	2.020511802	PC2	9	T0
APOD	HSB148	MFC	3.89065	63	M	European	10	YALE	1	2.290026222	PC2	9	T0
APOD	HSB148	OFC	6.313244	63	M	European	10	YALE	1	2.870511497	PC2	9	T0
APOD	HSB149	A1C	2.709917	91	F	European	10	YALE	2	1.891386911	PC1	13	T0
APOD	HSB149	DLPFC	1.66691	91	F	European	10	YALE	2	1.415169139	PC2	13	T0
APOD	HSB149	IPC	2.191584	91	F	European	10	YALE	2	1.674272619	PC1	13	T0
APOD	HSB149	M1	1.870219	91	F	European	10	YALE	2	1.52116082	PC1	13	T0
APOD	HSB149	MFC	1.782127	91	F	European	10	YALE	2	1.476188278	PC2	13	T0
APOD	HSB149	OFC	2.848626	91	F	European	10	YALE	2	1.94434348	PC2	13	T0
APOD	HSB149	S1	1.921518	91	F	European	10	YALE	2	1.546718178	PC1	13	T0
APOD	HSB149	STC	1.7862	91	F	European	10	YALE	2	1.478298822	PC1	13	T0
APOD	HSB149	V1	1.230446	91	F	European	10	YALE	2	1.15733222	PC1	13	T0
APOD	HSB149	VLPFC	2.637963	91	F	European	10	YALE	2	1.86313087	PC2	13	T0
APOD	HSB150	A1C	2.385276	84	F	African	9.3	YALE	2.33	1.759273461	PC1	12	T0
APOD	HSB150	DLPFC	1.960897	84	F	African	9.3	YALE	2.33	1.566034305	PC2	12	T0
APOD	HSB150	IPC	1.935952	84	F	African	9.3	YALE	2.33	1.553828382	PC1	12	T0
APOD	HSB150	M1	1.879165	84	F	African	9.3	YALE	2.33	1.52565047	PC1	12	T0
APOD	HSB150	MFC	1.386829	84	F	African	9.3	YALE	2.33	1.255095211	PC2	12	T0
APOD	HSB150	OFC	2.81135	84	F	African	9.3	YALE	2.33	1.930302098	PC2	12	T0
APOD	HSB150	S1	2.239153	84	F	African	9.3	YALE	2.33	1.695616615	PC1	12	T0
APOD	HSB150	STC	2.198559	84	F	African	9.3	YALE	2.33	1.677422095	PC1	12	T0
APOD	HSB150	V1	0.964813	84	F	African	9.3	YALE	2.33	0.974392011	PC1	12	T0
APOD	HSB150	VLPFC	1.961475	84	F	African	9.3	YALE	2.33	1.566315907	PC2	12	T0
APOD	HSB153	A1C	5.694556	84	F	Asian	9.6	YALE	1	2.742988376	PC1	12	T0
APOD	HSB153	DLPFC	7.006594	84	F	Asian	9.6	YALE	1	3.001188652	PC2	12	T0
APOD	HSB153	IPC	4.493118	84	F	Asian	9.6	YALE	1	2.457625283	PC1	12	T0
APOD	HSB153	M1	4.909776	84	F	Asian	9.6	YALE	1	2.563103449	PC1	12	T0
APOD	HSB153	MFC	3.948373	84	F	Asian	9.6	YALE	1	2.306954252	PC2	12	T0
APOD	HSB153	OFC	4.978079	84	F	Asian	9.6	YALE	1	2.579681962	PC2	12	T0
APOD	HSB153	S1	3.259161	84	F	Asian	9.6	YALE	1	2.090569266	PC1	12	T0
APOD	HSB153	STC	3.722566	84	F	Asian	9.6	YALE	1	2.239570959	PC1	12	T0
APOD	HSB153	V1	2.761263	84	F	Asian	9.6	YALE	1	1.911217188	PC1	12	T0
APOD	HSB153	VLPFC	5.566609	84	F	Asian	9.6	YALE	1	2.715148554	PC2	12	T0
APOD	HSB154	A1C	5.203779	112	M	African/European	10	USC	1	2.633147294	PC1	16	T1
APOD	HSB154	DLPFC	4.864951	112	M	African/European	10	USC	1	2.552119055	PC2	16	T1
APOD	HSB154	IPC	3.853459	112	M	African/European	10	USC	1	2.279013305	PC1	16	T1
APOD	HSB154	MFC	10.501134	112	M	African/European	10	USC	1	3.523704211	PC2	16	T1
APOD	HSB154	STC	6.622965	112	M	African/European	10	USC	1	2.930352252	PC1	16	T1
APOD	HSB154	V1	6.848123	112	M	African/European	10	USC	1	2.972347652	PC1	16	T1
APOD	HSB154	VLPFC	5.156397	112	M	African/European	10	USC	1	2.622086268	PC2	16	T1
APOD	HSB155	DLPFC	9.67968	245	F	European	7.2	YALE	48	3.416796514	PC2	35	T2
APOD	HSB155	IPC	17.002772	245	F	European	7.2	YALE	48	4.170147159	PC1	35	T2
APOD	HSB155	M1	13.565667	245	F	European	7.2	YALE	48	3.864499863	PC1	35	T2
APOD	HSB155	MFC	8.627947	245	F	European	7.2	YALE	48	3.2672282	PC2	35	T2
APOD	HSB155	OFC	7.733137	245	F	European	7.2	YALE	48	3.126499972	PC2	35	T2
APOD	HSB155	S1	13.832309	245	F	European	7.2	YALE	48	3.8906713	PC1	35	T2
APOD	HSB155	VLPFC	6.081035	245	F	European	7.2	YALE	48	2.823960247	PC2	35	T2
APOD	HSB159	A1C	6.081035	154	M	European	10	YALE	1	2.823960247	PC1	22	T1
APOD	HSB159	DLPFC	4.879583	154	M	European	10	YALE	1	2.555713838	PC2	22	T1
APOD	HSB159	IPC	7.268562	154	M	European	10	YALE	1	3.04763645	PC1	22	T1
APOD	HSB159	M1	9.630752	154	M	European	10	YALE	1	3.410171749	PC1	22	T1
APOD	HSB159	MFC	4.785225	154	M	European	10	YALE	1	2.53237307	PC2	22	T1
APOD	HSB159	OFC	5.054715	154	M	European	10	YALE	1	2.598059053	PC2	22	T1
APOD	HSB159	S1	7.886431	154	M	European	10	YALE	1	3.151604115	PC1	22	T1
APOD	HSB159	STC	6.357702	154	M	European	10	YALE	1	2.879255246	PC1	22	T1
APOD	HSB159	V1	3.744104	154	M	European	10	YALE	1	2.246135637	PC1	22	T1
APOD	HSB159	VLPFC	17.040166	154	M	European	10	YALE	1	4.173140709	PC2	22	T1
APOD	HSB178	A1C	4.331078	112	M	European	9.9	YALE	1	2.414427291	PC1	16	T1
APOD	HSB178	DLPFC	3.623619	112	M	European	9.9	YALE	1	2.20902252	PC2	16	T1
APOD	HSB178	IPC	2.656402	112	M	European	9.9	YALE	1	1.870424695	PC1	16	T1
APOD	HSB178	M1	3.075723	112	M	European	9.9	YALE	1	2.027056004	PC1	16	T1
APOD	HSB178	MFC	2.527606	112	M	European	9.9	YALE	1	1.818689435	PC2	16	T1
APOD	HSB178	OFC	9.709273	112	M	European	9.9	YALE	1	3.420788641	PC2	16	T1
APOD	HSB178	S1	4.510927	112	M	European	9.9	YALE	1	2.462295017	PC1	16	T1
APOD	HSB178	STC	3.762121	112	M	European	9.9	YALE	1	2.251604278	PC1	16	T1
APOD	HSB178	V1	2.698077	112	M	European	9.9	YALE	1	1.886775264	PC1	16	T1
APOD	HSB178	VLPFC	4.618169	112	M	European	9.9	YALE	1	2.490100023	PC2	16	T1
APOD	HSB194	A1C	41.336717	259	M	European	8.3	YALE	20	5.403837495	PC1	37	T2
APOD	HSB194	DLPFC	25.993091	259	M	European	8.3	YALE	20	4.754518285	PC2	37	T2
APOD	HSB194	IPC	29.679675	259	M	European	8.3	YALE	20	4.939211295	PC1	37	T2
APOD	HSB194	M1	59.182467	259	M	European	8.3	YALE	20	5.911271342	PC1	37	T2
APOD	HSB194	MFC	21.445718	259	M	European	8.3	YALE	20	4.488368341	PC2	37	T2
APOD	HSB194	OFC	26.824803	259	M	European	8.3	YALE	20	4.798299568	PC2	37	T2
APOD	HSB194	S1	59.239226	259	M	European	8.3	YALE	20	5.912631328	PC1	37	T2
APOD	HSB194	STC	30.985076	259	M	European	8.3	YALE	20	4.999327006	PC1	37	T2
APOD	HSB194	V1	53.191731	259	M	European	8.3	YALE	20	5.760000826	PC1	37	T2
APOD	HSB194	VLPFC	47.187943	259	M	European	8.3	YALE	20	5.590600313	PC2	37	T2
APOD	HSB92	DLPFC	4.199246	147	M	African	9.1	USC	4	2.378302417	PC2	21	T1
APOD	HSB92	IPC	8.491336	147	M	African	9.1	USC	4	3.246611175	PC1	21	T1
APOD	HSB92	M1	5.470487	147	M	African	9.1	USC	4	2.6938743	PC1	21	T1
APOD	HSB92	MFC	4.837173	147	M	African	9.1	USC	4	2.545269827	PC2	21	T1
APOD	HSB92	OFC	5.34165	147	M	African	9.1	USC	4	2.664858256	PC2	21	T1
APOD	HSB92	S1	4.837173	147	M	African	9.1	USC	4	2.545269827	PC1	21	T1
APOD	HSB92	STC	6.221286	147	M	African	9.1	USC	4	2.852255782	PC1	21	T1
APOD	HSB92	V1	3.912204	147	M	African	9.1	USC	4	2.296370476	PC1	21	T1
APOD	HSB92	VLPFC	4.161979	147	M	African	9.1	USC	4	2.367924272	PC2	21	T1
APOD	HSB96	A1C	2.473952	112	M	Mexican	8.8	YALE	2	1.79657782	PC1	16	T1
APOD	HSB96	DLPFC	2.011542	112	M	Mexican	8.8	YALE	2	1.590502379	PC2	16	T1
APOD	HSB96	IPC	3.404842	112	M	Mexican	8.8	YALE	2	2.139090271	PC1	16	T1
APOD	HSB96	MFC	1.863021	112	M	Mexican	8.8	YALE	2	1.517538252	PC2	16	T1
APOD	HSB96	STC	2.22087	112	M	Mexican	8.8	YALE	2	1.687450432	PC1	16	T1
APOD	HSB96	V1	1.814839	112	M	Mexican	8.8	YALE	2	1.493052407	PC1	16	T1
APOD	HSB96	VLPFC	3.400528	112	M	Mexican	8.8	YALE	2	2.137676637	PC2	16	T1
APOD	HSB97	A1C	2.595636	119	F	European	9.5	USC	2	1.846246979	PC1	17	T1
APOD	HSB97	DLPFC	2.039181	119	F	European	9.5	USC	2	1.603682598	PC2	17	T1
APOD	HSB97	IPC	2.666293	119	F	European	9.5	USC	2	1.874322087	PC1	17	T1
APOD	HSB97	MFC	2.389219	119	F	European	9.5	USC	2	1.760952862	PC2	17	T1
APOD	HSB97	OFC	2.096211	119	F	European	9.5	USC	2	1.630503791	PC2	17	T1
APOD	HSB97	STC	1.797937	119	F	European	9.5	USC	2	1.484363478	PC1	17	T1
APOD	HSB97	V1	1.181618	119	F	European	9.5	USC	2	1.125398509	PC1	17	T1
APOD	HSB97	VLPFC	2.164149	119	F	European	9.5	USC	2	1.661817538	PC2	17	T1
APOD	HSB98	A1C	3.885366	133	F	Mexican	8.8	USC	2	2.28846665	PC1	19	T1
APOD	HSB98	DLPFC	2.538784	133	F	Mexican	8.8	USC	2	1.823253705	PC2	19	T1
APOD	HSB98	IPC	5.131065	133	F	Mexican	8.8	USC	2	2.6161377	PC1	19	T1
APOD	HSB98	MFC	3.089132	133	F	Mexican	8.8	USC	2	2.031794635	PC2	19	T1
APOD	HSB98	STC	3.390879	133	F	Mexican	8.8	USC	2	2.134509778	PC1	19	T1
APOD	HSB98	V1	4.119226	133	F	Mexican	8.8	USC	2	2.355925699	PC1	19	T1
APOD	HSB98	VLPFC	3.04396	133	F	Mexican	8.8	USC	2	2.015768727	PC2	19	T1
CD9	HSB103	A1C	3.012091	91	M	European	9.3	USC	1.5	2.004354329	PC1	13	T0
CD9	HSB103	DLPFC	3.440108	91	M	European	9.3	USC	1.5	2.150594769	PC2	13	T0
CD9	HSB103	IPC	2.649142	91	M	European	9.3	USC	1.5	1.867557292	PC1	13	T0
CD9	HSB103	M1	3.264443	91	M	European	9.3	USC	1.5	2.092357316	PC1	13	T0
CD9	HSB103	MFC	3.469219	91	M	European	9.3	USC	1.5	2.160022741	PC2	13	T0
CD9	HSB103	OFC	4.7094	91	M	European	9.3	USC	1.5	2.513339141	PC2	13	T0
CD9	HSB103	S1	3.236951	91	M	European	9.3	USC	1.5	2.083026444	PC1	13	T0
CD9	HSB103	V1	2.071615	91	M	European	9.3	USC	1.5	1.618997398	PC1	13	T0
CD9	HSB103	VLPFC	3.509552	91	M	European	9.3	USC	1.5	2.172984117	PC2	13	T0
CD9	HSB107	A1C	2.051738	147	F	European	9.6	USC	20	1.609631108	PC1	21	T1
CD9	HSB107	DLPFC	3.072473	147	F	European	9.6	USC	20	2.025905134	PC2	21	T1
CD9	HSB107	IPC	2.218872	147	F	European	9.6	USC	20	1.686555208	PC1	21	T1
CD9	HSB107	M1	3.161593	147	F	European	9.6	USC	20	2.057135878	PC1	21	T1
CD9	HSB107	MFC	2.788353	147	F	European	9.6	USC	20	1.921570768	PC2	21	T1
CD9	HSB107	OFC	3.40792	147	F	European	9.6	USC	20	2.14009804	PC2	21	T1
CD9	HSB107	S1	2.758961	147	F	European	9.6	USC	20	1.910333947	PC1	21	T1
CD9	HSB107	STC	2.158956	147	F	European	9.6	USC	20	1.659447842	PC1	21	T1
CD9	HSB107	V1	3.482976	147	F	European	9.6	USC	20	2.164456776	PC1	21	T1
CD9	HSB107	VLPFC	2.92374	147	F	European	9.6	USC	20	1.972229447	PC2	21	T1
CD9	HSB112	DLPFC	2.758961	56	M	European	9.8	USC	5	1.910333947	PC2	8	T0
CD9	HSB112	MFC	2.939281	56	M	European	9.8	USC	5	1.977932332	PC2	8	T0
CD9	HSB112	OFC	9.971054	56	M	European	9.8	USC	5	3.455630228	PC2	8	T0
CD9	HSB112	STC	3.272139	56	M	European	9.8	USC	5	2.094958588	PC1	8	T0
CD9	HSB112	VLPFC	2.675066	56	M	European	9.8	USC	5	1.877770159	PC2	8	T0
CD9	HSB113	A1C	1.877561	84	F	African/European	9.5	USC	4	1.524846512	PC1	12	T0
CD9	HSB113	DLPFC	2.03313	84	F	African/European	9.5	USC	4	1.600807333	PC2	12	T0
CD9	HSB113	IPC	2.227922	84	F	African/European	9.5	USC	4	1.690605718	PC1	12	T0
CD9	HSB113	M1	1.986205	84	F	African/European	9.5	USC	4	1.578313208	PC1	12	T0
CD9	HSB113	MFC	1.521546	84	F	African/European	9.5	USC	4	1.334308544	PC2	12	T0
CD9	HSB113	OFC	2.162259	84	F	African/European	9.5	USC	4	1.660955534	PC2	12	T0
CD9	HSB113	S1	2.282821	84	F	African/European	9.5	USC	4	1.714936087	PC1	12	T0
CD9	HSB113	V1	1.349973	84	F	African/European	9.5	USC	4	1.232644181	PC1	12	T0
CD9	HSB113	VLPFC	2.423738	84	F	African/European	9.5	USC	4	1.775572304	PC2	12	T0
CD9	HSB114	A1C	2.263518	91	M	European	9.4	YALE	1	1.706427997	PC1	13	T0
CD9	HSB114	DLPFC	1.351802	91	M	European	9.4	YALE	1	1.233766604	PC2	13	T0
CD9	HSB114	IPC	0.849311	91	M	European	9.4	YALE	1	0.886987864	PC1	13	T0
CD9	HSB114	M1	0.964998	91	M	European	9.4	YALE	1	0.974527844	PC1	13	T0
CD9	HSB114	MFC	1.327394	91	M	European	9.4	YALE	1	1.218715462	PC2	13	T0
CD9	HSB114	OFC	1.721246	91	M	European	9.4	YALE	1	1.444267382	PC2	13	T0
CD9	HSB114	S1	0.936339	91	M	European	9.4	YALE	1	0.953331551	PC1	13	T0
CD9	HSB114	STC	0.99225	91	M	European	9.4	YALE	1	0.994398697	PC1	13	T0
CD9	HSB114	V1	1.106199	91	M	European	9.4	YALE	1	1.074641753	PC1	13	T0
CD9	HSB114	VLPFC	0.844326	91	M	European	9.4	YALE	1	0.883093687	PC2	13	T0
CD9	HSB148	DLPFC	1.765289	63	M	European	10	YALE	1	1.467430264	PC2	9	T0
CD9	HSB148	MFC	2.104335	63	M	European	10	YALE	1	1.634284252	PC2	9	T0
CD9	HSB148	OFC	3.733989	63	M	European	10	YALE	1	2.243056354	PC2	9	T0
CD9	HSB149	A1C	2.166306	91	F	European	10	YALE	2	1.662800688	PC1	13	T0
CD9	HSB149	DLPFC	2.05053	91	F	European	10	YALE	2	1.609059919	PC2	13	T0
CD9	HSB149	IPC	2.498889	91	F	European	10	YALE	2	1.806896897	PC1	13	T0
CD9	HSB149	M1	2.116973	91	F	European	10	YALE	2	1.640145658	PC1	13	T0
CD9	HSB149	MFC	1.653661	91	F	European	10	YALE	2	1.407984081	PC2	13	T0
CD9	HSB149	OFC	1.989867	91	F	European	10	YALE	2	1.58008131	PC2	13	T0
CD9	HSB149	S1	1.949129	91	F	European	10	YALE	2	1.56028893	PC1	13	T0
CD9	HSB149	STC	3.188491	91	F	European	10	YALE	2	2.066430574	PC1	13	T0
CD9	HSB149	V1	1.730859	91	F	European	10	YALE	2	1.449354827	PC1	13	T0
CD9	HSB149	VLPFC	3.017258	91	F	European	10	YALE	2	2.006211118	PC2	13	T0
CD9	HSB150	A1C	2.09429	84	F	African	9.3	YALE	2.33	1.629608414	PC1	12	T0
CD9	HSB150	DLPFC	2.618344	84	F	African	9.3	YALE	2.33	1.855329573	PC2	12	T0
CD9	HSB150	IPC	2.328119	84	F	African	9.3	YALE	2.33	1.734707019	PC1	12	T0
CD9	HSB150	M1	2.31487	84	F	African	9.3	YALE	2.33	1.728952293	PC1	12	T0
CD9	HSB150	MFC	2.368674	84	F	African	9.3	YALE	2.33	1.75218082	PC2	12	T0
CD9	HSB150	OFC	3.321841	84	F	African	9.3	YALE	2.33	2.111645997	PC2	12	T0
CD9	HSB150	S1	3.207762	84	F	African	9.3	YALE	2.33	2.073053105	PC1	12	T0
CD9	HSB150	STC	2.095553	84	F	African	9.3	YALE	2.33	1.63019716	PC1	12	T0
CD9	HSB150	V1	2.748892	84	F	African	9.3	YALE	2.33	1.906464264	PC1	12	T0
CD9	HSB150	VLPFC	3.350594	84	F	African	9.3	YALE	2.33	2.12121239	PC2	12	T0
CD9	HSB153	A1C	2.307485	84	F	Asian	9.6	YALE	1	1.725734614	PC1	12	T0
CD9	HSB153	DLPFC	2.733803	84	F	Asian	9.6	YALE	1	1.900645811	PC2	12	T0
CD9	HSB153	IPC	2.119482	84	F	Asian	9.6	YALE	1	1.641306485	PC1	12	T0
CD9	HSB153	M1	2.426256	84	F	Asian	9.6	YALE	1	1.776632949	PC1	12	T0
CD9	HSB153	MFC	2.135569	84	F	Asian	9.6	YALE	1	1.648727267	PC2	12	T0
CD9	HSB153	OFC	2.491961	84	F	Asian	9.6	YALE	1	1.804037446	PC2	12	T0
CD9	HSB153	S1	1.834508	84	F	Asian	9.6	YALE	1	1.503098341	PC1	12	T0
CD9	HSB153	STC	1.690205	84	F	Asian	9.6	YALE	1	1.427716114	PC1	12	T0
CD9	HSB153	V1	2.132988	84	F	Asian	9.6	YALE	1	1.647539244	PC1	12	T0
CD9	HSB153	VLPFC	2.018788	84	F	Asian	9.6	YALE	1	1.593969444	PC2	12	T0
CD9	HSB154	A1C	2.867166	112	M	African/European	10	USC	1	1.951276694	PC1	16	T1
CD9	HSB154	DLPFC	4.33164	112	M	African/European	10	USC	1	2.414579371	PC2	16	T1
CD9	HSB154	IPC	2.511175	112	M	African/European	10	USC	1	1.811953903	PC1	16	T1
CD9	HSB154	MFC	4.576795	112	M	African/European	10	USC	1	2.479436239	PC2	16	T1
CD9	HSB154	STC	3.486592	112	M	African/European	10	USC	1	2.165619995	PC1	16	T1
CD9	HSB154	V1	4.500317	112	M	African/European	10	USC	1	2.459514768	PC1	16	T1
CD9	HSB154	VLPFC	2.9384	112	M	African/European	10	USC	1	1.977609645	PC2	16	T1
CD9	HSB155	DLPFC	63.28604	245	F	European	7.2	YALE	48	6.006433579	PC2	35	T2
CD9	HSB155	IPC	88.199633	245	F	European	7.2	YALE	48	6.478965869	PC1	35	T2
CD9	HSB155	M1	80.863775	245	F	European	7.2	YALE	48	6.35515329	PC1	35	T2
CD9	HSB155	MFC	85.084572	245	F	European	7.2	YALE	48	6.427682797	PC2	35	T2
CD9	HSB155	OFC	52.23912	245	F	European	7.2	YALE	48	5.73441482	PC2	35	T2
CD9	HSB155	S1	78.891112	245	F	European	7.2	YALE	48	6.319963105	PC1	35	T2
CD9	HSB155	VLPFC	59.244416	245	F	European	7.2	YALE	48	5.91275562	PC2	35	T2
CD9	HSB159	A1C	3.995931	154	M	European	10	YALE	1	2.320753552	PC1	22	T1
CD9	HSB159	DLPFC	4.812851	154	M	European	10	YALE	1	2.539245929	PC2	22	T1
CD9	HSB159	IPC	4.286938	154	M	European	10	YALE	1	2.402432408	PC1	22	T1
CD9	HSB159	M1	11.521231	154	M	European	10	YALE	1	3.6463045	PC1	22	T1
CD9	HSB159	MFC	4.853641	154	M	European	10	YALE	1	2.549334269	PC2	22	T1
CD9	HSB159	OFC	4.423975	154	M	European	10	YALE	1	2.439350529	PC2	22	T1
CD9	HSB159	S1	4.281582	154	M	European	10	YALE	1	2.400970127	PC1	22	T1
CD9	HSB159	STC	4.174346	154	M	European	10	YALE	1	2.371376528	PC1	22	T1
CD9	HSB159	V1	6.009164	154	M	European	10	YALE	1	2.809242381	PC1	22	T1
CD9	HSB159	VLPFC	5.356736	154	M	European	10	YALE	1	2.668286173	PC2	22	T1
CD9	HSB178	A1C	2.159192	112	M	European	9.9	YALE	1	1.65955562	PC1	16	T1
CD9	HSB178	DLPFC	2.658447	112	M	European	9.9	YALE	1	1.871231359	PC2	16	T1
CD9	HSB178	IPC	2.045429	112	M	European	9.9	YALE	1	1.60664547	PC1	16	T1
CD9	HSB178	M1	2.36025	112	M	European	9.9	YALE	1	1.748568572	PC1	16	T1
CD9	HSB178	MFC	2.431106	112	M	European	9.9	YALE	1	1.778673697	PC2	16	T1
CD9	HSB178	OFC	2.797291	112	M	European	9.9	YALE	1	1.924970562	PC2	16	T1
CD9	HSB178	S1	2.415216	112	M	European	9.9	YALE	1	1.771976827	PC1	16	T1
CD9	HSB178	STC	3.015687	112	M	European	9.9	YALE	1	2.005646824	PC1	16	T1
CD9	HSB178	V1	2.386294	112	M	European	9.9	YALE	1	1.759707234	PC1	16	T1
CD9	HSB178	VLPFC	2.507496	112	M	European	9.9	YALE	1	1.810441459	PC2	16	T1
CD9	HSB194	A1C	67.978574	259	M	European	8.3	YALE	20	6.108076399	PC1	37	T2
CD9	HSB194	DLPFC	54.103379	259	M	European	8.3	YALE	20	5.784068884	PC2	37	T2
CD9	HSB194	IPC	56.241036	259	M	European	8.3	YALE	20	5.838977878	PC1	37	T2
CD9	HSB194	M1	85.242144	259	M	European	8.3	YALE	20	6.430321139	PC1	37	T2
CD9	HSB194	MFC	64.100043	259	M	European	8.3	YALE	20	6.024586591	PC2	37	T2
CD9	HSB194	OFC	58.235051	259	M	European	8.3	YALE	20	5.888379206	PC2	37	T2
CD9	HSB194	S1	88.449326	259	M	European	8.3	YALE	20	6.482998707	PC1	37	T2
CD9	HSB194	STC	57.445123	259	M	European	8.3	YALE	20	5.869010738	PC1	37	T2
CD9	HSB194	V1	88.889815	259	M	European	8.3	YALE	20	6.490085755	PC1	37	T2
CD9	HSB194	VLPFC	60.246157	259	M	European	8.3	YALE	20	5.936547417	PC2	37	T2
CD9	HSB92	DLPFC	3.517746	147	M	African	9.1	USC	4	2.175603161	PC2	21	T1
CD9	HSB92	IPC	6.666189	147	M	African	9.1	USC	4	2.938509566	PC1	21	T1
CD9	HSB92	M1	5.16509	147	M	African	9.1	USC	4	2.624121956	PC1	21	T1
CD9	HSB92	MFC	3.555527	147	M	African	9.1	USC	4	2.18761796	PC2	21	T1
CD9	HSB92	OFC	4.605378	147	M	African	9.1	USC	4	2.486811665	PC2	21	T1
CD9	HSB92	S1	4.719876	147	M	African	9.1	USC	4	2.515983871	PC1	21	T1
CD9	HSB92	STC	3.171032	147	M	African	9.1	USC	4	2.060404381	PC1	21	T1
CD9	HSB92	V1	2.835181	147	M	African	9.1	USC	4	1.939294667	PC1	21	T1
CD9	HSB92	VLPFC	3.248013	147	M	African	9.1	USC	4	2.086788181	PC2	21	T1
CD9	HSB96	A1C	1.206325	112	M	Mexican	8.8	YALE	2	1.141645321	PC1	16	T1
CD9	HSB96	DLPFC	1.718951	112	M	Mexican	8.8	YALE	2	1.443050152	PC2	16	T1
CD9	HSB96	IPC	1.362692	112	M	Mexican	8.8	YALE	2	1.240431572	PC1	16	T1
CD9	HSB96	MFC	2.754964	112	M	Mexican	8.8	YALE	2	1.908799076	PC2	16	T1
CD9	HSB96	STC	1.899677	112	M	Mexican	8.8	YALE	2	1.535892205	PC1	16	T1
CD9	HSB96	V1	1.319404	112	M	Mexican	8.8	YALE	2	1.213754134	PC1	16	T1
CD9	HSB96	VLPFC	1.636267	112	M	Mexican	8.8	YALE	2	1.398496493	PC2	16	T1
CD9	HSB97	A1C	1.416036	119	F	European	9.5	USC	2	1.272641952	PC1	17	T1
CD9	HSB97	DLPFC	2.016095	119	F	European	9.5	USC	2	1.592681871	PC2	17	T1
CD9	HSB97	IPC	1.320762	119	F	European	9.5	USC	2	1.214598578	PC1	17	T1
CD9	HSB97	MFC	2.001764	119	F	European	9.5	USC	2	1.585810556	PC2	17	T1
CD9	HSB97	OFC	1.880207	119	F	European	9.5	USC	2	1.526172502	PC2	17	T1
CD9	HSB97	STC	1.977736	119	F	European	9.5	USC	2	1.574215853	PC1	17	T1
CD9	HSB97	V1	2.173246	119	F	European	9.5	USC	2	1.665959368	PC1	17	T1
CD9	HSB97	VLPFC	3.157509	119	F	European	9.5	USC	2	2.055719387	PC2	17	T1
CD9	HSB98	A1C	2.080309	133	F	Mexican	8.8	USC	2	1.623075082	PC1	19	T1
CD9	HSB98	DLPFC	2.054984	133	F	Mexican	8.8	USC	2	1.611164824	PC2	19	T1
CD9	HSB98	IPC	1.962989	133	F	Mexican	8.8	USC	2	1.56705327	PC1	19	T1
CD9	HSB98	MFC	3.013661	133	F	Mexican	8.8	USC	2	2.00491877	PC2	19	T1
CD9	HSB98	STC	1.712993	133	F	Mexican	8.8	USC	2	1.439885325	PC1	19	T1
CD9	HSB98	V1	1.737331	133	F	Mexican	8.8	USC	2	1.452769897	PC1	19	T1
CD9	HSB98	VLPFC	2.134626	133	F	Mexican	8.8	USC	2	1.648293322	PC2	19	T1
CLDN11	HSB103	A1C	0.71459	91	M	European	9.3	USC	1.5	0.777863634	PC1	13	T0
CLDN11	HSB103	DLPFC	0.97909	91	M	European	9.3	USC	1.5	0.984837221	PC2	13	T0
CLDN11	HSB103	IPC	0.916745	91	M	European	9.3	USC	1.5	0.938658416	PC1	13	T0
CLDN11	HSB103	M1	1.117001	91	M	European	9.3	USC	1.5	1.082021951	PC1	13	T0
CLDN11	HSB103	MFC	1.158105	91	M	European	9.3	USC	1.5	1.109765059	PC2	13	T0
CLDN11	HSB103	OFC	5.866816	91	M	European	9.3	USC	1.5	2.779641306	PC2	13	T0
CLDN11	HSB103	S1	0.891943	91	M	European	9.3	USC	1.5	0.919868624	PC1	13	T0
CLDN11	HSB103	V1	0.73961	91	M	European	9.3	USC	1.5	0.798763907	PC1	13	T0
CLDN11	HSB103	VLPFC	1.708423	91	M	European	9.3	USC	1.5	1.437453076	PC2	13	T0
CLDN11	HSB107	A1C	0.268154	147	F	European	9.6	USC	20	0.342729952	PC1	21	T1
CLDN11	HSB107	DLPFC	0.340952	147	F	European	9.6	USC	20	0.423257596	PC2	21	T1
CLDN11	HSB107	IPC	0.269582	147	F	European	9.6	USC	20	0.344353579	PC1	21	T1
CLDN11	HSB107	M1	0.415131	147	F	European	9.6	USC	20	0.500935611	PC1	21	T1
CLDN11	HSB107	MFC	0.436361	147	F	European	9.6	USC	20	0.522418387	PC2	21	T1
CLDN11	HSB107	OFC	0.377565	147	F	European	9.6	USC	20	0.462120394	PC2	21	T1
CLDN11	HSB107	S1	0.214677	147	F	European	9.6	USC	20	0.280572732	PC1	21	T1
CLDN11	HSB107	STC	0.27173	147	F	European	9.6	USC	20	0.346792406	PC1	21	T1
CLDN11	HSB107	V1	0.360109	147	F	European	9.6	USC	20	0.443722275	PC1	21	T1
CLDN11	HSB107	VLPFC	0.47087	147	F	European	9.6	USC	20	0.556669742	PC2	21	T1
CLDN11	HSB112	DLPFC	5.495738	56	M	European	9.8	USC	5	2.699493444	PC2	8	T0
CLDN11	HSB112	MFC	3.684448	56	M	European	9.8	USC	5	2.227879055	PC2	8	T0
CLDN11	HSB112	OFC	43.887718	56	M	European	9.8	USC	5	5.488248849	PC2	8	T0
CLDN11	HSB112	STC	24.565414	56	M	European	9.8	USC	5	4.676121484	PC1	8	T0
CLDN11	HSB112	VLPFC	6.207846	56	M	European	9.8	USC	5	2.849568187	PC2	8	T0
CLDN11	HSB113	A1C	0.9004	84	F	African/European	9.5	USC	4	0.926303112	PC1	12	T0
CLDN11	HSB113	DLPFC	1.05176	84	F	African/European	9.5	USC	4	1.036861985	PC2	12	T0
CLDN11	HSB113	IPC	1.105617	84	F	African/European	9.5	USC	4	1.074243042	PC1	12	T0
CLDN11	HSB113	M1	0.820856	84	F	African/European	9.5	USC	4	0.864616833	PC1	12	T0
CLDN11	HSB113	MFC	0.699653	84	F	African/European	9.5	USC	4	0.765240237	PC2	12	T0
CLDN11	HSB113	OFC	0.976298	84	F	African/European	9.5	USC	4	0.982800503	PC2	12	T0
CLDN11	HSB113	S1	0.786085	84	F	African/European	9.5	USC	4	0.83680074	PC1	12	T0
CLDN11	HSB113	V1	0.601519	84	F	African/European	9.5	USC	4	0.679440914	PC1	12	T0
CLDN11	HSB113	VLPFC	1.183456	84	F	African/European	9.5	USC	4	1.126613459	PC2	12	T0
CLDN11	HSB114	A1C	0.609706	91	M	European	9.4	YALE	1	0.686797216	PC1	13	T0
CLDN11	HSB114	DLPFC	0.425907	91	M	European	9.4	YALE	1	0.51187989	PC2	13	T0
CLDN11	HSB114	IPC	0.384003	91	M	European	9.4	YALE	1	0.46884707	PC1	13	T0
CLDN11	HSB114	M1	0.270521	91	M	European	9.4	YALE	1	0.345420221	PC1	13	T0
CLDN11	HSB114	MFC	0.380519	91	M	European	9.4	YALE	1	0.465210744	PC2	13	T0
CLDN11	HSB114	OFC	0.407523	91	M	European	9.4	YALE	1	0.493158497	PC2	13	T0
CLDN11	HSB114	S1	0.208586	91	M	European	9.4	YALE	1	0.273320135	PC1	13	T0
CLDN11	HSB114	STC	0.285534	91	M	European	9.4	YALE	1	0.362367767	PC1	13	T0
CLDN11	HSB114	V1	0.218022	91	M	European	9.4	YALE	1	0.284540192	PC1	13	T0
CLDN11	HSB114	VLPFC	0.187523	91	M	European	9.4	YALE	1	0.247955456	PC2	13	T0
CLDN11	HSB148	DLPFC	1.482976	63	M	European	10	YALE	1	1.312070317	PC2	9	T0
CLDN11	HSB148	MFC	2.752742	63	M	European	10	YALE	1	1.907945109	PC2	9	T0
CLDN11	HSB148	OFC	4.241406	63	M	European	10	YALE	1	2.389953865	PC2	9	T0
CLDN11	HSB149	A1C	0.465688	91	F	European	10	YALE	2	0.551578031	PC1	13	T0
CLDN11	HSB149	DLPFC	0.495809	91	F	European	10	YALE	2	0.580925969	PC2	13	T0
CLDN11	HSB149	IPC	0.564433	91	F	European	10	YALE	2	0.645639874	PC1	13	T0
CLDN11	HSB149	M1	0.419636	91	F	European	10	YALE	2	0.505521065	PC1	13	T0
CLDN11	HSB149	MFC	0.516424	91	F	European	10	YALE	2	0.600673195	PC2	13	T0
CLDN11	HSB149	OFC	0.655731	91	F	European	10	YALE	2	0.727468303	PC2	13	T0
CLDN11	HSB149	S1	0.447072	91	F	European	10	YALE	2	0.533136706	PC1	13	T0
CLDN11	HSB149	STC	0.522713	91	F	European	10	YALE	2	0.606644049	PC1	13	T0
CLDN11	HSB149	V1	0.686926	91	F	European	10	YALE	2	0.754396689	PC1	13	T0
CLDN11	HSB149	VLPFC	0.671706	91	F	European	10	YALE	2	0.741321145	PC2	13	T0
CLDN11	HSB150	A1C	0.498134	84	F	African	9.3	YALE	2.33	0.583166671	PC1	12	T0
CLDN11	HSB150	DLPFC	0.797113	84	F	African	9.3	YALE	2.33	0.845681126	PC2	12	T0
CLDN11	HSB150	IPC	0.542662	84	F	African	9.3	YALE	2.33	0.625421999	PC1	12	T0
CLDN11	HSB150	M1	0.495403	84	F	African	9.3	YALE	2.33	0.580534332	PC1	12	T0
CLDN11	HSB150	MFC	1.081411	84	F	African	9.3	YALE	2.33	1.057561871	PC2	12	T0
CLDN11	HSB150	OFC	0.877155	84	F	African	9.3	YALE	2.33	0.908547781	PC2	12	T0
CLDN11	HSB150	S1	0.583936	84	F	African	9.3	YALE	2.33	0.663514044	PC1	12	T0
CLDN11	HSB150	STC	0.923948	84	F	African	9.3	YALE	2.33	0.944069807	PC1	12	T0
CLDN11	HSB150	V1	0.96343	84	F	African	9.3	YALE	2.33	0.973376164	PC1	12	T0
CLDN11	HSB150	VLPFC	0.644069	84	F	African	9.3	YALE	2.33	0.717270849	PC2	12	T0
CLDN11	HSB153	A1C	5.870839	84	F	Asian	9.6	YALE	1	2.780486278	PC1	12	T0
CLDN11	HSB153	DLPFC	9.621942	84	F	Asian	9.6	YALE	1	3.408975652	PC2	12	T0
CLDN11	HSB153	IPC	5.072462	84	F	Asian	9.6	YALE	1	2.602281557	PC1	12	T0
CLDN11	HSB153	M1	6.38481	84	F	Asian	9.6	YALE	1	2.884560803	PC1	12	T0
CLDN11	HSB153	MFC	2.888036	84	F	Asian	9.6	YALE	1	1.959041577	PC2	12	T0
CLDN11	HSB153	OFC	5.674544	84	F	Asian	9.6	YALE	1	2.738669276	PC2	12	T0
CLDN11	HSB153	S1	2.728718	84	F	Asian	9.6	YALE	1	1.898679691	PC1	12	T0
CLDN11	HSB153	STC	3.820352	84	F	Asian	9.6	YALE	1	2.269138501	PC1	12	T0
CLDN11	HSB153	V1	2.741781	84	F	Asian	9.6	YALE	1	1.903725123	PC1	12	T0
CLDN11	HSB153	VLPFC	6.534321	84	F	Asian	9.6	YALE	1	2.913477501	PC2	12	T0
CLDN11	HSB154	A1C	4.66336	112	M	African/European	10	USC	1	2.50165824	PC1	16	T1
CLDN11	HSB154	DLPFC	10.744232	112	M	African/European	10	USC	1	3.553880468	PC2	16	T1
CLDN11	HSB154	IPC	2.957331	112	M	African/European	10	USC	1	1.984527741	PC1	16	T1
CLDN11	HSB154	MFC	17.526693	112	M	African/European	10	USC	1	4.211533479	PC2	16	T1
CLDN11	HSB154	STC	7.466968	112	M	African/European	10	USC	1	3.081845437	PC1	16	T1
CLDN11	HSB154	V1	15.563149	112	M	African/European	10	USC	1	4.04990508	PC1	16	T1
CLDN11	HSB154	VLPFC	9.899823	112	M	African/European	10	USC	1	3.446232802	PC2	16	T1
CLDN11	HSB155	DLPFC	0.224805	245	F	European	7.2	YALE	48	0.292552077	PC2	35	T2
CLDN11	HSB155	IPC	2.076314	245	F	European	7.2	YALE	48	1.621202767	PC1	35	T2
CLDN11	HSB155	M1	2.790465	245	F	European	7.2	YALE	48	1.922374844	PC1	35	T2
CLDN11	HSB155	MFC	0.936492	245	F	European	7.2	YALE	48	0.953445541	PC2	35	T2
CLDN11	HSB155	OFC	0.643216	245	F	European	7.2	YALE	48	0.716522134	PC2	35	T2
CLDN11	HSB155	S1	0.999068	245	F	European	7.2	YALE	48	0.999327547	PC1	35	T2
CLDN11	HSB155	VLPFC	0.210288	245	F	European	7.2	YALE	48	0.275350392	PC2	35	T2
CLDN11	HSB159	A1C	2.186219	154	M	European	10	YALE	1	1.671845432	PC1	22	T1
CLDN11	HSB159	DLPFC	4.38741	154	M	European	10	YALE	1	2.429591863	PC2	22	T1
CLDN11	HSB159	IPC	1.079534	154	M	European	10	YALE	1	1.056260273	PC1	22	T1
CLDN11	HSB159	M1	1.89485	154	M	European	10	YALE	1	1.533488595	PC1	22	T1
CLDN11	HSB159	MFC	1.754594	154	M	European	10	YALE	1	1.461839695	PC2	22	T1
CLDN11	HSB159	OFC	1.468631	154	M	European	10	YALE	1	1.303711205	PC2	22	T1
CLDN11	HSB159	S1	2.107651	154	M	European	10	YALE	1	1.635824493	PC1	22	T1
CLDN11	HSB159	STC	3.385984	154	M	European	10	YALE	1	2.132900549	PC1	22	T1
CLDN11	HSB159	V1	1.455016	154	M	European	10	YALE	1	1.295732427	PC1	22	T1
CLDN11	HSB159	VLPFC	3.992032	154	M	European	10	YALE	1	2.319627182	PC2	22	T1
CLDN11	HSB178	A1C	5.908553	112	M	European	9.9	YALE	1	2.788383569	PC1	16	T1
CLDN11	HSB178	DLPFC	6.010296	112	M	European	9.9	YALE	1	2.809475361	PC2	16	T1
CLDN11	HSB178	IPC	3.052123	112	M	European	9.9	YALE	1	2.018677967	PC1	16	T1
CLDN11	HSB178	M1	2.445722	112	M	European	9.9	YALE	1	1.78480631	PC1	16	T1
CLDN11	HSB178	MFC	3.708304	112	M	European	9.9	YALE	1	2.235207474	PC2	16	T1
CLDN11	HSB178	OFC	9.711174	112	M	European	9.9	YALE	1	3.42104471	PC2	16	T1
CLDN11	HSB178	S1	5.919601	112	M	European	9.9	YALE	1	2.790688851	PC1	16	T1
CLDN11	HSB178	STC	7.090865	112	M	European	9.9	YALE	1	3.01629395	PC1	16	T1
CLDN11	HSB178	V1	3.912236	112	M	European	9.9	YALE	1	2.296379874	PC1	16	T1
CLDN11	HSB178	VLPFC	10.505758	112	M	European	9.9	YALE	1	3.524284126	PC2	16	T1
CLDN11	HSB194	A1C	3.021017	259	M	European	8.3	YALE	20	2.007560436	PC1	37	T2
CLDN11	HSB194	DLPFC	2.948586	259	M	European	8.3	YALE	20	1.981336113	PC2	37	T2
CLDN11	HSB194	IPC	2.090033	259	M	European	8.3	YALE	20	1.627622245	PC1	37	T2
CLDN11	HSB194	M1	17.397811	259	M	European	8.3	YALE	20	4.201462217	PC1	37	T2
CLDN11	HSB194	MFC	1.416793	259	M	European	8.3	YALE	20	1.273093911	PC2	37	T2
CLDN11	HSB194	OFC	2.659435	259	M	European	8.3	YALE	20	1.87162092	PC2	37	T2
CLDN11	HSB194	S1	12.803924	259	M	European	8.3	YALE	20	3.787006531	PC1	37	T2
CLDN11	HSB194	STC	4.893638	259	M	European	8.3	YALE	20	2.55915845	PC1	37	T2
CLDN11	HSB194	V1	11.391079	259	M	European	8.3	YALE	20	3.631229916	PC1	37	T2
CLDN11	HSB194	VLPFC	18.740362	259	M	European	8.3	YALE	20	4.303076541	PC2	37	T2
CLDN11	HSB92	DLPFC	0.403212	147	M	African	9.1	USC	4	0.488732991	PC2	21	T1
CLDN11	HSB92	IPC	0.611122	147	M	African	9.1	USC	4	0.688065744	PC1	21	T1
CLDN11	HSB92	M1	0.304473	147	M	African	9.1	USC	4	0.383467084	PC1	21	T1
CLDN11	HSB92	MFC	0.340952	147	M	African	9.1	USC	4	0.423257596	PC2	21	T1
CLDN11	HSB92	OFC	0.39814	147	M	African	9.1	USC	4	0.483508829	PC2	21	T1
CLDN11	HSB92	S1	0.223362	147	M	African	9.1	USC	4	0.290851369	PC1	21	T1
CLDN11	HSB92	STC	0.358731	147	M	African	9.1	USC	4	0.442259861	PC1	21	T1
CLDN11	HSB92	V1	0.309324	147	M	African	9.1	USC	4	0.388822145	PC1	21	T1
CLDN11	HSB92	VLPFC	0.25323	147	M	African	9.1	USC	4	0.325651211	PC2	21	T1
CLDN11	HSB96	A1C	0.395725	112	M	Mexican	8.8	YALE	2	0.481014715	PC1	16	T1
CLDN11	HSB96	DLPFC	0.74594	112	M	Mexican	8.8	YALE	2	0.804003981	PC2	16	T1
CLDN11	HSB96	IPC	0.538268	112	M	Mexican	8.8	YALE	2	0.621306874	PC1	16	T1
CLDN11	HSB96	MFC	0.756761	112	M	Mexican	8.8	YALE	2	0.812917932	PC2	16	T1
CLDN11	HSB96	STC	0.577481	112	M	Mexican	8.8	YALE	2	0.657622629	PC1	16	T1
CLDN11	HSB96	V1	0.409077	112	M	Mexican	8.8	YALE	2	0.494750451	PC1	16	T1
CLDN11	HSB96	VLPFC	0.794177	112	M	Mexican	8.8	YALE	2	0.843322223	PC2	16	T1
CLDN11	HSB97	A1C	0.413101	119	F	European	9.5	USC	2	0.498864585	PC1	17	T1
CLDN11	HSB97	DLPFC	0.51215	119	F	European	9.5	USC	2	0.596601257	PC2	17	T1
CLDN11	HSB97	IPC	0.32655	119	F	European	9.5	USC	2	0.407679054	PC1	17	T1
CLDN11	HSB97	MFC	0.577712	119	F	European	9.5	USC	2	0.657833876	PC2	17	T1
CLDN11	HSB97	OFC	0.475972	119	F	European	9.5	USC	2	0.561665353	PC2	17	T1
CLDN11	HSB97	STC	0.533678	119	F	European	9.5	USC	2	0.616995617	PC1	17	T1
CLDN11	HSB97	V1	0.390693	119	F	European	9.5	USC	2	0.475803975	PC1	17	T1
CLDN11	HSB97	VLPFC	0.533678	119	F	European	9.5	USC	2	0.616995617	PC2	17	T1
CLDN11	HSB98	A1C	0.552226	133	F	Mexican	8.8	USC	2	0.634338625	PC1	19	T1
CLDN11	HSB98	DLPFC	0.6266	133	F	Mexican	8.8	USC	2	0.701859519	PC2	19	T1
CLDN11	HSB98	IPC	0.702588	133	F	Mexican	8.8	USC	2	0.767729367	PC1	19	T1
CLDN11	HSB98	MFC	0.633763	133	F	Mexican	8.8	USC	2	0.708198716	PC2	19	T1
CLDN11	HSB98	STC	0.7663	133	F	Mexican	8.8	USC	2	0.820730401	PC1	19	T1
CLDN11	HSB98	V1	0.672113	133	F	Mexican	8.8	USC	2	0.741672347	PC1	19	T1
CLDN11	HSB98	VLPFC	0.618258	133	F	Mexican	8.8	USC	2	0.694441636	PC2	19	T1
COL6A1	HSB103	A1C	15.02064	91	M	European	9.3	USC	1.5	4.001859877	PC1	13	T0
COL6A1	HSB103	DLPFC	34.747628	91	M	European	9.3	USC	1.5	5.159775611	PC2	13	T0
COL6A1	HSB103	IPC	23.720913	91	M	European	9.3	USC	1.5	4.627660121	PC1	13	T0
COL6A1	HSB103	M1	34.875832	91	M	European	9.3	USC	1.5	5.164940385	PC1	13	T0
COL6A1	HSB103	MFC	29.453416	91	M	European	9.3	USC	1.5	4.928532161	PC2	13	T0
COL6A1	HSB103	OFC	29.264646	91	M	European	9.3	USC	1.5	4.919561571	PC2	13	T0
COL6A1	HSB103	S1	31.557728	91	M	European	9.3	USC	1.5	5.024928121	PC1	13	T0
COL6A1	HSB103	V1	23.324425	91	M	European	9.3	USC	1.5	4.604333797	PC1	13	T0
COL6A1	HSB103	VLPFC	28.733465	91	M	European	9.3	USC	1.5	4.894015693	PC2	13	T0
COL6A1	HSB107	A1C	9.900982	147	F	European	9.6	USC	20	3.446386199	PC1	21	T1
COL6A1	HSB107	DLPFC	40.523484	147	F	European	9.6	USC	20	5.375855592	PC2	21	T1
COL6A1	HSB107	IPC	16.354327	147	F	European	9.6	USC	20	4.117223513	PC1	21	T1
COL6A1	HSB107	M1	33.254865	147	F	European	9.6	USC	20	5.098236994	PC1	21	T1
COL6A1	HSB107	MFC	39.585018	147	F	European	9.6	USC	20	5.342875348	PC2	21	T1
COL6A1	HSB107	OFC	32.978541	147	F	European	9.6	USC	20	5.086552001	PC2	21	T1
COL6A1	HSB107	S1	19.403212	147	F	European	9.6	USC	20	4.350724383	PC1	21	T1
COL6A1	HSB107	STC	11.658141	147	F	European	9.6	USC	20	3.661993638	PC1	21	T1
COL6A1	HSB107	V1	28.193512	147	F	European	9.6	USC	20	4.867575873	PC1	21	T1
COL6A1	HSB107	VLPFC	36.303431	147	F	European	9.6	USC	20	5.221236424	PC2	21	T1
COL6A1	HSB112	DLPFC	19.288191	56	M	European	9.8	USC	5	4.342568328	PC2	8	T0
COL6A1	HSB112	MFC	21.869037	56	M	European	9.8	USC	5	4.515323711	PC2	8	T0
COL6A1	HSB112	OFC	41.505505	56	M	European	9.8	USC	5	5.409577795	PC2	8	T0
COL6A1	HSB112	STC	37.551237	56	M	European	9.8	USC	5	5.268705248	PC1	8	T0
COL6A1	HSB112	VLPFC	27.009281	56	M	European	9.8	USC	5	4.807833045	PC2	8	T0
COL6A1	HSB113	A1C	11.31822	84	F	African/European	9.5	USC	4	3.622721895	PC1	12	T0
COL6A1	HSB113	DLPFC	31.253178	84	F	African/European	9.5	USC	4	5.011369415	PC2	12	T0
COL6A1	HSB113	IPC	12.920147	84	F	African/European	9.5	USC	4	3.799102541	PC1	12	T0
COL6A1	HSB113	M1	23.292491	84	F	African/European	9.5	USC	4	4.602438529	PC1	12	T0
COL6A1	HSB113	MFC	29.279209	84	F	African/European	9.5	USC	4	4.920255612	PC2	12	T0
COL6A1	HSB113	OFC	29.294366	84	F	African/European	9.5	USC	4	4.920977608	PC2	12	T0
COL6A1	HSB113	S1	15.976032	84	F	African/European	9.5	USC	4	4.085427376	PC1	12	T0
COL6A1	HSB113	V1	16.32404	84	F	African/European	9.5	USC	4	4.114703503	PC1	12	T0
COL6A1	HSB113	VLPFC	20.33584	84	F	African/European	9.5	USC	4	4.415207006	PC2	12	T0
COL6A1	HSB114	A1C	21.891509	91	M	European	9.4	YALE	1	4.516740663	PC1	13	T0
COL6A1	HSB114	DLPFC	22.537802	91	M	European	9.4	YALE	1	4.5569077	PC2	13	T0
COL6A1	HSB114	IPC	14.260185	91	M	European	9.4	YALE	1	3.931700547	PC1	13	T0
COL6A1	HSB114	M1	15.919252	91	M	European	9.4	YALE	1	4.080593883	PC1	13	T0
COL6A1	HSB114	MFC	25.69415	91	M	European	9.4	YALE	1	4.738451706	PC2	13	T0
COL6A1	HSB114	OFC	23.715611	91	M	European	9.4	YALE	1	4.627350667	PC2	13	T0
COL6A1	HSB114	S1	16.15025	91	M	European	9.4	YALE	1	4.100157702	PC1	13	T0
COL6A1	HSB114	STC	15.4302	91	M	European	9.4	YALE	1	4.038278137	PC1	13	T0
COL6A1	HSB114	V1	11.808871	91	M	European	9.4	YALE	1	3.679071414	PC1	13	T0
COL6A1	HSB114	VLPFC	19.16739	91	M	European	9.4	YALE	1	4.333952482	PC2	13	T0
COL6A1	HSB148	DLPFC	26.215457	63	M	European	10	YALE	1	4.766354357	PC2	9	T0
COL6A1	HSB148	MFC	26.698433	63	M	European	10	YALE	1	4.791732455	PC2	9	T0
COL6A1	HSB148	OFC	27.478297	63	M	European	10	YALE	1	4.831790971	PC2	9	T0
COL6A1	HSB149	A1C	9.47603	91	F	European	10	YALE	2	3.389020191	PC1	13	T0
COL6A1	HSB149	DLPFC	28.009033	91	F	European	10	YALE	2	4.8584303	PC2	13	T0
COL6A1	HSB149	IPC	16.193634	91	F	European	10	YALE	2	4.103802596	PC1	13	T0
COL6A1	HSB149	M1	25.829217	91	F	European	10	YALE	2	4.745733046	PC1	13	T0
COL6A1	HSB149	MFC	26.864611	91	F	European	10	YALE	2	4.800362108	PC2	13	T0
COL6A1	HSB149	OFC	27.703031	91	F	European	10	YALE	2	4.843131186	PC2	13	T0
COL6A1	HSB149	S1	23.559908	91	F	European	10	YALE	2	4.618233251	PC1	13	T0
COL6A1	HSB149	STC	8.713934	91	F	European	10	YALE	2	3.280055684	PC1	13	T0
COL6A1	HSB149	V1	12.720441	91	F	European	10	YALE	2	3.778254948	PC1	13	T0
COL6A1	HSB149	VLPFC	23.715611	91	F	European	10	YALE	2	4.627350667	PC2	13	T0
COL6A1	HSB150	A1C	9.846113	84	F	African	9.3	YALE	2.33	3.439106201	PC1	12	T0
COL6A1	HSB150	DLPFC	13.836721	84	F	African	9.3	YALE	2.33	3.891100378	PC2	12	T0
COL6A1	HSB150	IPC	13.501152	84	F	African	9.3	YALE	2.33	3.85809561	PC1	12	T0
COL6A1	HSB150	M1	23.589611	84	F	African	9.3	YALE	2.33	4.619977007	PC1	12	T0
COL6A1	HSB150	MFC	19.097162	84	F	African	9.3	YALE	2.33	4.328919882	PC2	12	T0
COL6A1	HSB150	OFC	22.686997	84	F	African	9.3	YALE	2.33	4.566023402	PC2	12	T0
COL6A1	HSB150	S1	15.919252	84	F	African	9.3	YALE	2.33	4.080593883	PC1	12	T0
COL6A1	HSB150	STC	13.104751	84	F	African	9.3	YALE	2.33	3.818109292	PC1	12	T0
COL6A1	HSB150	V1	14.151752	84	F	African	9.3	YALE	2.33	3.921412717	PC1	12	T0
COL6A1	HSB150	VLPFC	24.074869	84	F	African	9.3	YALE	2.33	4.648170259	PC2	12	T0
COL6A1	HSB153	A1C	15.982504	84	F	Asian	9.6	YALE	1	4.085977289	PC1	12	T0
COL6A1	HSB153	DLPFC	34.286404	84	F	Asian	9.6	YALE	1	5.141040509	PC2	12	T0
COL6A1	HSB153	IPC	19.639358	84	F	Asian	9.6	YALE	1	4.36732619	PC1	12	T0
COL6A1	HSB153	M1	31.409539	84	F	Asian	9.6	YALE	1	5.018346594	PC1	12	T0
COL6A1	HSB153	MFC	30.692011	84	F	Asian	9.6	YALE	1	4.986047303	PC2	12	T0
COL6A1	HSB153	OFC	29.392333	84	F	Asian	9.6	YALE	1	4.925635519	PC2	12	T0
COL6A1	HSB153	S1	21.503225	84	F	Asian	9.6	YALE	1	4.492059868	PC1	12	T0
COL6A1	HSB153	STC	14.613016	84	F	Asian	9.6	YALE	1	3.964677348	PC1	12	T0
COL6A1	HSB153	V1	16.251896	84	F	Asian	9.6	YALE	1	4.108683019	PC1	12	T0
COL6A1	HSB153	VLPFC	31.727876	84	F	Asian	9.6	YALE	1	5.032448071	PC2	12	T0
COL6A1	HSB154	A1C	16.442412	112	M	African/European	10	USC	1	4.12452765	PC1	16	T1
COL6A1	HSB154	DLPFC	28.810954	112	M	African/European	10	USC	1	4.89777064	PC2	16	T1
COL6A1	HSB154	IPC	19.965274	112	M	African/European	10	USC	1	4.38992978	PC1	16	T1
COL6A1	HSB154	MFC	25.48867	112	M	African/European	10	USC	1	4.727303502	PC2	16	T1
COL6A1	HSB154	STC	17.878263	112	M	African/European	10	USC	1	4.238654122	PC1	16	T1
COL6A1	HSB154	V1	33.379418	112	M	African/European	10	USC	1	5.103473217	PC1	16	T1
COL6A1	HSB154	VLPFC	34.662666	112	M	African/European	10	USC	1	5.156342652	PC2	16	T1
COL6A1	HSB155	DLPFC	27.09285	245	F	European	7.2	YALE	48	4.812131087	PC2	35	T2
COL6A1	HSB155	IPC	26.265956	245	F	European	7.2	YALE	48	4.769028835	PC1	35	T2
COL6A1	HSB155	M1	25.939919	245	F	European	7.2	YALE	48	4.751673608	PC1	35	T2
COL6A1	HSB155	MFC	26.137544	245	F	European	7.2	YALE	48	4.762218255	PC2	35	T2
COL6A1	HSB155	OFC	17.363717	245	F	European	7.2	YALE	48	4.198786199	PC2	35	T2
COL6A1	HSB155	S1	16.188152	245	F	European	7.2	YALE	48	4.103342535	PC1	35	T2
COL6A1	HSB155	VLPFC	15.109076	245	F	European	7.2	YALE	48	4.00980184	PC2	35	T2
COL6A1	HSB159	A1C	12.628663	154	M	European	10	YALE	1	3.768572133	PC1	22	T1
COL6A1	HSB159	DLPFC	28.528374	154	M	European	10	YALE	1	4.884030011	PC2	22	T1
COL6A1	HSB159	IPC	13.09722	154	M	European	10	YALE	1	3.817338783	PC1	22	T1
COL6A1	HSB159	M1	22.565713	154	M	European	10	YALE	1	4.558617427	PC1	22	T1
COL6A1	HSB159	MFC	28.69076	154	M	European	10	YALE	1	4.891942118	PC2	22	T1
COL6A1	HSB159	OFC	22.407698	154	M	European	10	YALE	1	4.548911156	PC2	22	T1
COL6A1	HSB159	S1	18.00206	154	M	European	10	YALE	1	4.248083923	PC1	22	T1
COL6A1	HSB159	STC	14.56673	154	M	European	10	YALE	1	3.960394014	PC1	22	T1
COL6A1	HSB159	V1	18.60808	154	M	European	10	YALE	1	4.29337637	PC1	22	T1
COL6A1	HSB159	VLPFC	28.662136	154	M	European	10	YALE	1	4.890550586	PC2	22	T1
COL6A1	HSB178	A1C	21.201635	112	M	European	9.9	YALE	1	4.47259402	PC1	16	T1
COL6A1	HSB178	DLPFC	33.439729	112	M	European	9.9	YALE	1	5.106001885	PC2	16	T1
COL6A1	HSB178	IPC	20.737184	112	M	European	9.9	YALE	1	4.44209315	PC1	16	T1
COL6A1	HSB178	M1	28.328833	112	M	European	9.9	YALE	1	4.874247762	PC1	16	T1
COL6A1	HSB178	MFC	37.774202	112	M	European	9.9	YALE	1	5.277025185	PC2	16	T1
COL6A1	HSB178	OFC	37.646725	112	M	European	9.9	YALE	1	5.272274257	PC2	16	T1
COL6A1	HSB178	S1	26.189545	112	M	European	9.9	YALE	1	4.764980104	PC1	16	T1
COL6A1	HSB178	STC	20.558032	112	M	European	9.9	YALE	1	4.430153578	PC1	16	T1
COL6A1	HSB178	V1	26.025228	112	M	European	9.9	YALE	1	4.756234884	PC1	16	T1
COL6A1	HSB178	VLPFC	31.390496	112	M	European	9.9	YALE	1	5.017498655	PC2	16	T1
COL6A1	HSB194	A1C	50.63942	259	M	European	8.3	YALE	20	5.690400892	PC1	37	T2
COL6A1	HSB194	DLPFC	45.095829	259	M	European	8.3	YALE	20	5.526564309	PC2	37	T2
COL6A1	HSB194	IPC	54.715907	259	M	European	8.3	YALE	20	5.800017374	PC1	37	T2
COL6A1	HSB194	M1	101.993738	259	M	European	8.3	YALE	20	6.686412814	PC1	37	T2
COL6A1	HSB194	MFC	59.428274	259	M	European	8.3	YALE	20	5.91715183	PC2	37	T2
COL6A1	HSB194	OFC	49.28922	259	M	European	8.3	YALE	20	5.652177272	PC2	37	T2
COL6A1	HSB194	S1	71.792295	259	M	European	8.3	YALE	20	6.185713845	PC1	37	T2
COL6A1	HSB194	STC	43.902156	259	M	European	8.3	YALE	20	5.488712813	PC1	37	T2
COL6A1	HSB194	V1	64.341477	259	M	European	8.3	YALE	20	6.029927161	PC1	37	T2
COL6A1	HSB194	VLPFC	71.939442	259	M	European	8.3	YALE	20	6.188627258	PC2	37	T2
COL6A1	HSB92	DLPFC	26.432402	147	M	African	9.1	USC	4	4.777809046	PC2	21	T1
COL6A1	HSB92	IPC	15.596442	147	M	African	9.1	USC	4	4.05280208	PC1	21	T1
COL6A1	HSB92	M1	25.917786	147	M	African	9.1	USC	4	4.750487847	PC1	21	T1
COL6A1	HSB92	MFC	22.380698	147	M	African	9.1	USC	4	4.547246095	PC2	21	T1
COL6A1	HSB92	OFC	23.871123	147	M	African	9.1	USC	4	4.636399746	PC2	21	T1
COL6A1	HSB92	S1	25.930099	147	M	African	9.1	USC	4	4.751147628	PC1	21	T1
COL6A1	HSB92	STC	6.5098	147	M	African	9.1	USC	4	2.908774487	PC1	21	T1
COL6A1	HSB92	V1	12.911526	147	M	African	9.1	USC	4	3.798208777	PC1	21	T1
COL6A1	HSB92	VLPFC	24.358871	147	M	African	9.1	USC	4	4.664418612	PC2	21	T1
COL6A1	HSB96	A1C	9.7091	112	M	Mexican	8.8	YALE	2	3.420765335	PC1	16	T1
COL6A1	HSB96	DLPFC	18.401251	112	M	Mexican	8.8	YALE	2	4.278077776	PC2	16	T1
COL6A1	HSB96	IPC	11.922832	112	M	Mexican	8.8	YALE	2	3.691850362	PC1	16	T1
COL6A1	HSB96	MFC	21.793297	112	M	Mexican	8.8	YALE	2	4.510537717	PC2	16	T1
COL6A1	HSB96	STC	10.580332	112	M	Mexican	8.8	YALE	2	3.53360471	PC1	16	T1
COL6A1	HSB96	V1	10.974718	112	M	Mexican	8.8	YALE	2	3.581919776	PC1	16	T1
COL6A1	HSB96	VLPFC	11.159129	112	M	Mexican	8.8	YALE	2	3.603967982	PC2	16	T1
COL6A1	HSB97	A1C	12.249752	119	F	European	9.5	USC	2	3.727893451	PC1	17	T1
COL6A1	HSB97	DLPFC	27.183227	119	F	European	9.5	USC	2	4.816764906	PC2	17	T1
COL6A1	HSB97	IPC	18.687883	119	F	European	9.5	USC	2	4.299236084	PC1	17	T1
COL6A1	HSB97	MFC	28.193512	119	F	European	9.5	USC	2	4.867575873	PC2	17	T1
COL6A1	HSB97	OFC	28.027249	119	F	European	9.5	USC	2	4.859335945	PC2	17	T1
COL6A1	HSB97	STC	23.132839	119	F	European	9.5	USC	2	4.59292574	PC1	17	T1
COL6A1	HSB97	V1	18.154429	119	F	European	9.5	USC	2	4.259606114	PC1	17	T1
COL6A1	HSB97	VLPFC	28.402856	119	F	European	9.5	USC	2	4.877884391	PC2	17	T1
COL6A1	HSB98	A1C	9.083169	133	F	Mexican	8.8	USC	2	3.333877224	PC1	19	T1
COL6A1	HSB98	DLPFC	21.350837	133	F	Mexican	8.8	USC	2	4.482256954	PC2	19	T1
COL6A1	HSB98	IPC	11.058399	133	F	Mexican	8.8	USC	2	3.591966467	PC1	19	T1
COL6A1	HSB98	MFC	27.211061	133	F	Mexican	8.8	USC	2	4.818189021	PC2	19	T1
COL6A1	HSB98	STC	6.068632	133	F	Mexican	8.8	USC	2	2.821431036	PC1	19	T1
COL6A1	HSB98	V1	10.042001	133	F	Mexican	8.8	USC	2	3.464929732	PC1	19	T1
COL6A1	HSB98	VLPFC	22.096627	133	F	Mexican	8.8	USC	2	4.529610273	PC2	19	T1
CSRP1	HSB103	A1C	2.535293	91	M	European	9.3	USC	1.5	1.821829788	PC1	13	T0
CSRP1	HSB103	DLPFC	2.084414	91	M	European	9.3	USC	1.5	1.624996421	PC2	13	T0
CSRP1	HSB103	IPC	1.443866	91	M	European	9.3	USC	1.5	1.289165183	PC1	13	T0
CSRP1	HSB103	M1	1.691166	91	M	European	9.3	USC	1.5	1.428231384	PC1	13	T0
CSRP1	HSB103	MFC	5.444465	91	M	European	9.3	USC	1.5	2.688060595	PC2	13	T0
CSRP1	HSB103	OFC	4.884314	91	M	European	9.3	USC	1.5	2.556874234	PC2	13	T0
CSRP1	HSB103	S1	1.892445	91	M	European	9.3	USC	1.5	1.532289527	PC1	13	T0
CSRP1	HSB103	V1	1.435479	91	M	European	9.3	USC	1.5	1.284205544	PC1	13	T0
CSRP1	HSB103	VLPFC	2.640823	91	M	European	9.3	USC	1.5	1.864264605	PC2	13	T0
CSRP1	HSB107	A1C	1.800964	147	F	European	9.6	USC	20	1.485923441	PC1	21	T1
CSRP1	HSB107	DLPFC	2.066844	147	F	European	9.6	USC	20	1.616754783	PC2	21	T1
CSRP1	HSB107	IPC	2.048822	147	F	European	9.6	USC	20	1.608251924	PC1	21	T1
CSRP1	HSB107	M1	2.222573	147	F	European	9.6	USC	20	1.68821304	PC1	21	T1
CSRP1	HSB107	MFC	1.930693	147	F	European	9.6	USC	20	1.551241849	PC2	21	T1
CSRP1	HSB107	OFC	2.245354	147	F	European	9.6	USC	20	1.698375855	PC2	21	T1
CSRP1	HSB107	S1	1.461216	147	F	European	9.6	USC	20	1.299371276	PC1	21	T1
CSRP1	HSB107	STC	1.994403	147	F	European	9.6	USC	20	1.582268399	PC1	21	T1
CSRP1	HSB107	V1	1.422777	147	F	European	9.6	USC	20	1.276661621	PC1	21	T1
CSRP1	HSB107	VLPFC	1.752832	147	F	European	9.6	USC	20	1.460916568	PC2	21	T1
CSRP1	HSB112	DLPFC	8.33779	56	M	European	9.8	USC	5	3.223081144	PC2	8	T0
CSRP1	HSB112	MFC	6.17501	56	M	European	9.8	USC	5	2.842980843	PC2	8	T0
CSRP1	HSB112	OFC	10.078191	56	M	European	9.8	USC	5	3.469650412	PC2	8	T0
CSRP1	HSB112	STC	3.188534	56	M	European	9.8	USC	5	2.066445384	PC1	8	T0
CSRP1	HSB112	VLPFC	4.243011	56	M	European	9.8	USC	5	2.390395573	PC2	8	T0
CSRP1	HSB113	A1C	2.048822	84	F	African/European	9.5	USC	4	1.608251924	PC1	12	T0
CSRP1	HSB113	DLPFC	2.270133	84	F	African/European	9.5	USC	4	1.709349313	PC2	12	T0
CSRP1	HSB113	IPC	2.743785	84	F	African/European	9.5	USC	4	1.904497585	PC1	12	T0
CSRP1	HSB113	M1	2.11893	84	F	African/European	9.5	USC	4	1.641051174	PC1	12	T0
CSRP1	HSB113	MFC	1.930076	84	F	African/European	9.5	USC	4	1.550938086	PC2	12	T0
CSRP1	HSB113	OFC	2.153466	84	F	African/European	9.5	USC	4	1.656938378	PC2	12	T0
CSRP1	HSB113	S1	2.369264	84	F	African/European	9.5	USC	4	1.752433476	PC1	12	T0
CSRP1	HSB113	V1	1.288971	84	F	African/European	9.5	USC	4	1.194699185	PC1	12	T0
CSRP1	HSB113	VLPFC	3.125572	84	F	African/European	9.5	USC	4	2.044594159	PC2	12	T0
CSRP1	HSB114	A1C	2.929653	91	M	European	9.4	YALE	1	1.974401924	PC1	13	T0
CSRP1	HSB114	DLPFC	1.850866	91	M	European	9.4	YALE	1	1.511400229	PC2	13	T0
CSRP1	HSB114	IPC	1.299443	91	M	European	9.4	YALE	1	1.201284436	PC1	13	T0
CSRP1	HSB114	M1	1.491788	91	M	European	9.4	YALE	1	1.31718133	PC1	13	T0
CSRP1	HSB114	MFC	1.855741	91	M	European	9.4	YALE	1	1.513865141	PC2	13	T0
CSRP1	HSB114	OFC	2.788246	91	M	European	9.4	YALE	1	1.921530019	PC2	13	T0
CSRP1	HSB114	S1	1.57511	91	M	European	9.4	YALE	1	1.364634061	PC1	13	T0
CSRP1	HSB114	STC	1.47053	91	M	European	9.4	YALE	1	1.304820575	PC1	13	T0
CSRP1	HSB114	V1	0.998643	91	M	European	9.4	YALE	1	0.999020799	PC1	13	T0
CSRP1	HSB114	VLPFC	1.587267	91	M	European	9.4	YALE	1	1.371428945	PC2	13	T0
CSRP1	HSB148	DLPFC	2.795326	63	M	European	10	YALE	1	1.924223811	PC2	9	T0
CSRP1	HSB148	MFC	2.842393	63	M	European	10	YALE	1	1.942005085	PC2	9	T0
CSRP1	HSB148	OFC	3.050843	63	M	European	10	YALE	1	2.018222171	PC2	9	T0
CSRP1	HSB149	A1C	3.746953	91	F	European	10	YALE	2	2.247001766	PC1	13	T0
CSRP1	HSB149	DLPFC	1.955601	91	F	European	10	YALE	2	1.563451522	PC2	13	T0
CSRP1	HSB149	IPC	1.983215	91	F	European	10	YALE	2	1.576867956	PC1	13	T0
CSRP1	HSB149	M1	1.661292	91	F	European	10	YALE	2	1.412126813	PC1	13	T0
CSRP1	HSB149	MFC	1.865924	91	F	European	10	YALE	2	1.519000352	PC2	13	T0
CSRP1	HSB149	OFC	2.003222	91	F	European	10	YALE	2	1.586511124	PC2	13	T0
CSRP1	HSB149	S1	1.448097	91	F	European	10	YALE	2	1.291660723	PC1	13	T0
CSRP1	HSB149	STC	2.630023	91	F	European	10	YALE	2	1.859978689	PC1	13	T0
CSRP1	HSB149	V1	1.375541	91	F	European	10	YALE	2	1.248256107	PC1	13	T0
CSRP1	HSB149	VLPFC	2.00638	91	F	European	10	YALE	2	1.588027374	PC2	13	T0
CSRP1	HSB150	A1C	1.829804	84	F	African	9.3	YALE	2.33	1.500702131	PC1	12	T0
CSRP1	HSB150	DLPFC	1.77658	84	F	African	9.3	YALE	2.33	1.473308964	PC2	12	T0
CSRP1	HSB150	IPC	1.676911	84	F	African	9.3	YALE	2.33	1.420569174	PC1	12	T0
CSRP1	HSB150	M1	1.419119	84	F	African	9.3	YALE	2.33	1.274481739	PC1	12	T0
CSRP1	HSB150	MFC	3.357727	84	F	African	9.3	YALE	2.33	2.123575818	PC2	12	T0
CSRP1	HSB150	OFC	2.585652	84	F	African	9.3	YALE	2.33	1.842235476	PC2	12	T0
CSRP1	HSB150	S1	1.968014	84	F	African	9.3	YALE	2.33	1.569497897	PC1	12	T0
CSRP1	HSB150	STC	1.712442	84	F	African	9.3	YALE	2.33	1.439592289	PC1	12	T0
CSRP1	HSB150	V1	1.62466	84	F	African	9.3	YALE	2.33	1.392130547	PC1	12	T0
CSRP1	HSB150	VLPFC	2.095038	84	F	African	9.3	YALE	2.33	1.629957123	PC2	12	T0
CSRP1	HSB153	A1C	1.4934	84	F	Asian	9.6	YALE	1	1.318114344	PC1	12	T0
CSRP1	HSB153	DLPFC	1.419638	84	F	Asian	9.6	YALE	1	1.274791223	PC2	12	T0
CSRP1	HSB153	IPC	1.271055	84	F	Asian	9.6	YALE	1	1.183362645	PC1	12	T0
CSRP1	HSB153	M1	1.286364	84	F	Asian	9.6	YALE	1	1.193055106	PC1	12	T0
CSRP1	HSB153	MFC	1.424305	84	F	Asian	9.6	YALE	1	1.277571215	PC2	12	T0
CSRP1	HSB153	OFC	1.682179	84	F	Asian	9.6	YALE	1	1.423405521	PC2	12	T0
CSRP1	HSB153	S1	1.205898	84	F	Asian	9.6	YALE	1	1.141366083	PC1	12	T0
CSRP1	HSB153	STC	1.037191	84	F	Asian	9.6	YALE	1	1.026581249	PC1	12	T0
CSRP1	HSB153	V1	1.315218	84	F	Asian	9.6	YALE	1	1.211148043	PC1	12	T0
CSRP1	HSB153	VLPFC	1.336182	84	F	Asian	9.6	YALE	1	1.224152672	PC2	12	T0
CSRP1	HSB154	A1C	3.127264	112	M	African/European	10	USC	1	2.045185723	PC1	16	T1
CSRP1	HSB154	DLPFC	4.680473	112	M	African/European	10	USC	1	2.506011065	PC2	16	T1
CSRP1	HSB154	IPC	1.860097	112	M	African/European	10	USC	1	1.516064077	PC1	16	T1
CSRP1	HSB154	MFC	9.705699	112	M	African/European	10	USC	1	3.420307091	PC2	16	T1
CSRP1	HSB154	STC	2.631281	112	M	African/European	10	USC	1	1.860478575	PC1	16	T1
CSRP1	HSB154	V1	4.137173	112	M	African/European	10	USC	1	2.360974659	PC1	16	T1
CSRP1	HSB154	VLPFC	3.565709	112	M	African/European	10	USC	1	2.190838911	PC2	16	T1
CSRP1	HSB155	DLPFC	58.694092	245	F	European	7.2	YALE	48	5.899516248	PC2	35	T2
CSRP1	HSB155	IPC	58.821649	245	F	European	7.2	YALE	48	5.902595774	PC1	35	T2
CSRP1	HSB155	M1	40.003544	245	F	European	7.2	YALE	48	5.357676704	PC1	35	T2
CSRP1	HSB155	MFC	63.621707	245	F	European	7.2	YALE	48	6.013946955	PC2	35	T2
CSRP1	HSB155	OFC	39.861739	245	F	European	7.2	YALE	48	5.352678699	PC2	35	T2
CSRP1	HSB155	S1	40.091849	245	F	European	7.2	YALE	48	5.360780343	PC1	35	T2
CSRP1	HSB155	VLPFC	24.245224	245	F	European	7.2	YALE	48	4.657938573	PC2	35	T2
CSRP1	HSB159	A1C	4.260294	154	M	European	10	YALE	1	2.395143435	PC1	22	T1
CSRP1	HSB159	DLPFC	5.509855	154	M	European	10	YALE	1	2.702625409	PC2	22	T1
CSRP1	HSB159	IPC	3.005828	154	M	European	10	YALE	1	2.002100477	PC1	22	T1
CSRP1	HSB159	M1	4.943764	154	M	European	10	YALE	1	2.571376834	PC1	22	T1
CSRP1	HSB159	MFC	4.119222	154	M	European	10	YALE	1	2.355924572	PC2	22	T1
CSRP1	HSB159	OFC	7.264996	154	M	European	10	YALE	1	3.047014121	PC2	22	T1
CSRP1	HSB159	S1	2.69301	154	M	European	10	YALE	1	1.884797169	PC1	22	T1
CSRP1	HSB159	STC	5.646289	154	M	European	10	YALE	1	2.732549027	PC1	22	T1
CSRP1	HSB159	V1	2.702755	154	M	European	10	YALE	1	1.888599094	PC1	22	T1
CSRP1	HSB159	VLPFC	6.180315	154	M	European	10	YALE	1	2.844047136	PC2	22	T1
CSRP1	HSB178	A1C	1.823159	112	M	European	9.9	YALE	1	1.497310383	PC1	16	T1
CSRP1	HSB178	DLPFC	2.396195	112	M	European	9.9	YALE	1	1.763919297	PC2	16	T1
CSRP1	HSB178	IPC	1.936331	112	M	European	9.9	YALE	1	1.554014606	PC1	16	T1
CSRP1	HSB178	M1	1.664722	112	M	European	9.9	YALE	1	1.41398503	PC1	16	T1
CSRP1	HSB178	MFC	2.376086	112	M	European	9.9	YALE	1	1.755351655	PC2	16	T1
CSRP1	HSB178	OFC	2.957896	112	M	European	9.9	YALE	1	1.984733704	PC2	16	T1
CSRP1	HSB178	S1	2.06606	112	M	European	9.9	YALE	1	1.61638593	PC1	16	T1
CSRP1	HSB178	STC	2.282623	112	M	European	9.9	YALE	1	1.71484907	PC1	16	T1
CSRP1	HSB178	V1	1.615072	112	M	European	9.9	YALE	1	1.386850668	PC1	16	T1
CSRP1	HSB178	VLPFC	2.222414	112	M	European	9.9	YALE	1	1.688141856	PC2	16	T1
CSRP1	HSB194	A1C	29.630402	259	M	European	8.3	YALE	20	4.936892396	PC1	37	T2
CSRP1	HSB194	DLPFC	31.06776	259	M	European	8.3	YALE	20	5.003051677	PC2	37	T2
CSRP1	HSB194	IPC	25.439266	259	M	European	8.3	YALE	20	4.724610221	PC1	37	T2
CSRP1	HSB194	M1	63.021965	259	M	European	8.3	YALE	20	6.000495052	PC1	37	T2
CSRP1	HSB194	MFC	39.18021	259	M	European	8.3	YALE	20	5.328413199	PC2	37	T2
CSRP1	HSB194	OFC	34.575592	259	M	European	8.3	YALE	20	5.152815859	PC2	37	T2
CSRP1	HSB194	S1	54.380569	259	M	European	8.3	YALE	20	5.791307971	PC1	37	T2
CSRP1	HSB194	STC	31.13835	259	M	European	8.3	YALE	20	5.006223957	PC1	37	T2
CSRP1	HSB194	V1	42.746055	259	M	European	8.3	YALE	20	5.451081016	PC1	37	T2
CSRP1	HSB194	VLPFC	45.373023	259	M	European	8.3	YALE	20	5.535213872	PC2	37	T2
CSRP1	HSB92	DLPFC	3.240609	147	M	African	9.1	USC	4	2.084271467	PC2	21	T1
CSRP1	HSB92	IPC	2.611633	147	M	African	9.1	USC	4	1.852651299	PC1	21	T1
CSRP1	HSB92	M1	2.482999	147	M	African	9.1	USC	4	1.800330059	PC1	21	T1
CSRP1	HSB92	MFC	3.752207	147	M	African	9.1	USC	4	2.248597679	PC2	21	T1
CSRP1	HSB92	OFC	3.334183	147	M	African	9.1	USC	4	2.115760069	PC2	21	T1
CSRP1	HSB92	S1	1.998951	147	M	African	9.1	USC	4	1.58445795	PC1	21	T1
CSRP1	HSB92	STC	2.700056	147	M	African	9.1	USC	4	1.887547106	PC1	21	T1
CSRP1	HSB92	V1	1.982014	147	M	African	9.1	USC	4	1.576287031	PC1	21	T1
CSRP1	HSB92	VLPFC	3.238873	147	M	African	9.1	USC	4	2.083680743	PC2	21	T1
CSRP1	HSB96	A1C	1.744323	112	M	Mexican	8.8	YALE	2	1.456450293	PC1	16	T1
CSRP1	HSB96	DLPFC	3.385422	112	M	Mexican	8.8	YALE	2	2.132715677	PC2	16	T1
CSRP1	HSB96	IPC	1.903246	112	M	Mexican	8.8	YALE	2	1.537666821	PC1	16	T1
CSRP1	HSB96	MFC	3.492316	112	M	Mexican	8.8	YALE	2	2.167459414	PC2	16	T1
CSRP1	HSB96	STC	2.236589	112	M	Mexican	8.8	YALE	2	1.694474176	PC1	16	T1
CSRP1	HSB96	V1	1.740273	112	M	Mexican	8.8	YALE	2	1.454319629	PC1	16	T1
CSRP1	HSB96	VLPFC	3.314415	112	M	Mexican	8.8	YALE	2	2.109164955	PC2	16	T1
CSRP1	HSB97	A1C	2.168001	119	F	European	9.5	USC	2	1.663572791	PC1	17	T1
CSRP1	HSB97	DLPFC	3.209374	119	F	European	9.5	USC	2	2.073605698	PC2	17	T1
CSRP1	HSB97	IPC	1.847213	119	F	European	9.5	USC	2	1.509550425	PC1	17	T1
CSRP1	HSB97	MFC	2.160828	119	F	European	9.5	USC	2	1.660302532	PC2	17	T1
CSRP1	HSB97	OFC	3.405525	119	F	European	9.5	USC	2	2.139313953	PC2	17	T1
CSRP1	HSB97	STC	1.678823	119	F	European	9.5	USC	2	1.42159926	PC1	17	T1
CSRP1	HSB97	V1	1.442144	119	F	European	9.5	USC	2	1.288148271	PC1	17	T1
CSRP1	HSB97	VLPFC	2.71266	119	F	European	9.5	USC	2	1.892453201	PC2	17	T1
CSRP1	HSB98	A1C	2.642921	133	F	Mexican	8.8	USC	2	1.865095709	PC1	19	T1
CSRP1	HSB98	DLPFC	4.694189	133	F	Mexican	8.8	USC	2	2.509490379	PC2	19	T1
CSRP1	HSB98	IPC	3.590927	133	F	Mexican	8.8	USC	2	2.198785492	PC1	19	T1
CSRP1	HSB98	MFC	4.218203	133	F	Mexican	8.8	USC	2	2.383553069	PC2	19	T1
CSRP1	HSB98	STC	2.852786	133	F	Mexican	8.8	USC	2	1.945902055	PC1	19	T1
CSRP1	HSB98	V1	2.847355	133	F	Mexican	8.8	USC	2	1.943866955	PC1	19	T1
CSRP1	HSB98	VLPFC	3.074559	133	F	Mexican	8.8	USC	2	2.026643921	PC2	19	T1
ELOVL1	HSB103	A1C	2.185311	91	M	European	9.3	USC	1.5	1.671434238	PC1	13	T0
ELOVL1	HSB103	DLPFC	2.056975	91	M	European	9.3	USC	1.5	1.612104754	PC2	13	T0
ELOVL1	HSB103	IPC	1.947943	91	M	European	9.3	USC	1.5	1.559708629	PC1	13	T0
ELOVL1	HSB103	M1	2.069604	91	M	European	9.3	USC	1.5	1.61805255	PC1	13	T0
ELOVL1	HSB103	MFC	2.759509	91	M	European	9.3	USC	1.5	1.910544255	PC2	13	T0
ELOVL1	HSB103	OFC	2.505783	91	M	European	9.3	USC	1.5	1.809736699	PC2	13	T0
ELOVL1	HSB103	S1	2.045372	91	M	European	9.3	USC	1.5	1.606618468	PC1	13	T0
ELOVL1	HSB103	V1	2.404465	91	M	European	9.3	USC	1.5	1.767428101	PC1	13	T0
ELOVL1	HSB103	VLPFC	2.176427	91	M	European	9.3	USC	1.5	1.667404864	PC2	13	T0
ELOVL1	HSB107	A1C	6.629918	147	F	European	9.6	USC	20	2.931667552	PC1	21	T1
ELOVL1	HSB107	DLPFC	6.377292	147	F	European	9.6	USC	20	2.88309134	PC2	21	T1
ELOVL1	HSB107	IPC	5.507521	147	F	European	9.6	USC	20	2.702108062	PC1	21	T1
ELOVL1	HSB107	M1	4.957177	147	F	European	9.6	USC	20	2.574628825	PC1	21	T1
ELOVL1	HSB107	MFC	5.47304	147	F	European	9.6	USC	20	2.694443419	PC2	21	T1
ELOVL1	HSB107	OFC	5.15037	147	F	European	9.6	USC	20	2.620673204	PC2	21	T1
ELOVL1	HSB107	S1	4.290379	147	F	European	9.6	USC	20	2.40337108	PC1	21	T1
ELOVL1	HSB107	STC	5.177887	147	F	European	9.6	USC	20	2.627113483	PC1	21	T1
ELOVL1	HSB107	V1	5.97625	147	F	European	9.6	USC	20	2.802451741	PC1	21	T1
ELOVL1	HSB107	VLPFC	5.960453	147	F	European	9.6	USC	20	2.799181203	PC2	21	T1
ELOVL1	HSB112	DLPFC	4.010001	56	M	European	9.8	USC	5	2.324810891	PC2	8	T0
ELOVL1	HSB112	MFC	3.217088	56	M	European	9.8	USC	5	2.076247127	PC2	8	T0
ELOVL1	HSB112	OFC	5.815975	56	M	European	9.8	USC	5	2.768920044	PC2	8	T0
ELOVL1	HSB112	STC	4.238054	56	M	European	9.8	USC	5	2.389030933	PC1	8	T0
ELOVL1	HSB112	VLPFC	3.903502	56	M	European	9.8	USC	5	2.293812466	PC2	8	T0
ELOVL1	HSB113	A1C	2.624303	84	F	African/European	9.5	USC	4	1.857703573	PC1	12	T0
ELOVL1	HSB113	DLPFC	2.615697	84	F	African/European	9.5	USC	4	1.854273783	PC2	12	T0
ELOVL1	HSB113	IPC	3.439963	84	F	African/European	9.5	USC	4	2.150547654	PC1	12	T0
ELOVL1	HSB113	M1	2.502248	84	F	African/European	9.5	USC	4	1.808281247	PC1	12	T0
ELOVL1	HSB113	MFC	2.776363	84	F	African/European	9.5	USC	4	1.916997449	PC2	12	T0
ELOVL1	HSB113	OFC	2.58877	84	F	African/European	9.5	USC	4	1.843489466	PC2	12	T0
ELOVL1	HSB113	S1	2.438017	84	F	African/European	9.5	USC	4	1.781576679	PC1	12	T0
ELOVL1	HSB113	V1	2.520683	84	F	African/European	9.5	USC	4	1.815855334	PC1	12	T0
ELOVL1	HSB113	VLPFC	2.58008	84	F	African/European	9.5	USC	4	1.839991826	PC2	12	T0
ELOVL1	HSB114	A1C	3.4582	91	M	European	9.4	YALE	1	2.156461339	PC1	13	T0
ELOVL1	HSB114	DLPFC	2.160315	91	M	European	9.4	YALE	1	1.660068364	PC2	13	T0
ELOVL1	HSB114	IPC	2.235062	91	M	European	9.4	YALE	1	1.693793362	PC1	13	T0
ELOVL1	HSB114	M1	2.107913	91	M	European	9.4	YALE	1	1.635946119	PC1	13	T0
ELOVL1	HSB114	MFC	2.098126	91	M	European	9.4	YALE	1	1.631395819	PC2	13	T0
ELOVL1	HSB114	OFC	2.309219	91	M	European	9.4	YALE	1	1.726490771	PC2	13	T0
ELOVL1	HSB114	S1	1.796857	91	M	European	9.4	YALE	1	1.483806492	PC1	13	T0
ELOVL1	HSB114	STC	2.405396	91	M	European	9.4	YALE	1	1.767822573	PC1	13	T0
ELOVL1	HSB114	V1	2.20219	91	M	European	9.4	YALE	1	1.679058912	PC1	13	T0
ELOVL1	HSB114	VLPFC	1.738946	91	M	European	9.4	YALE	1	1.453620823	PC2	13	T0
ELOVL1	HSB148	DLPFC	3.036165	63	M	European	10	YALE	1	2.012985154	PC2	9	T0
ELOVL1	HSB148	MFC	3.056059	63	M	European	10	YALE	1	2.020078638	PC2	9	T0
ELOVL1	HSB148	OFC	3.199597	63	M	European	10	YALE	1	2.070250891	PC2	9	T0
ELOVL1	HSB149	A1C	2.330202	91	F	European	10	YALE	2	1.735609689	PC1	13	T0
ELOVL1	HSB149	DLPFC	2.41943	91	F	European	10	YALE	2	1.773755856	PC2	13	T0
ELOVL1	HSB149	IPC	2.336986	91	F	European	10	YALE	2	1.738545634	PC1	13	T0
ELOVL1	HSB149	M1	2.188869	91	F	European	10	YALE	2	1.673044832	PC1	13	T0
ELOVL1	HSB149	MFC	2.463331	91	F	European	10	YALE	2	1.792160276	PC2	13	T0
ELOVL1	HSB149	OFC	2.102615	91	F	European	10	YALE	2	1.633484686	PC2	13	T0
ELOVL1	HSB149	S1	2.072931	91	F	European	10	YALE	2	1.619615373	PC1	13	T0
ELOVL1	HSB149	STC	2.334971	91	F	European	10	YALE	2	1.737674216	PC1	13	T0
ELOVL1	HSB149	V1	2.907227	91	F	European	10	YALE	2	1.966145075	PC1	13	T0
ELOVL1	HSB149	VLPFC	2.597261	91	F	European	10	YALE	2	1.846898838	PC2	13	T0
ELOVL1	HSB150	A1C	2.333602	84	F	African	9.3	YALE	2.33	1.737081871	PC1	12	T0
ELOVL1	HSB150	DLPFC	2.315447	84	F	African	9.3	YALE	2.33	1.729203393	PC2	12	T0
ELOVL1	HSB150	IPC	2.556707	84	F	African	9.3	YALE	2.33	1.830542131	PC1	12	T0
ELOVL1	HSB150	M1	2.32165	84	F	African	9.3	YALE	2.33	1.731900066	PC1	12	T0
ELOVL1	HSB150	MFC	3.17925	84	F	African	9.3	YALE	2.33	2.063244062	PC2	12	T0
ELOVL1	HSB150	OFC	2.824205	84	F	African	9.3	YALE	2.33	1.935159862	PC2	12	T0
ELOVL1	HSB150	S1	2.333602	84	F	African	9.3	YALE	2.33	1.737081871	PC1	12	T0
ELOVL1	HSB150	STC	1.976794	84	F	African	9.3	YALE	2.33	1.573759388	PC1	12	T0
ELOVL1	HSB150	V1	2.485679	84	F	African	9.3	YALE	2.33	1.801439716	PC1	12	T0
ELOVL1	HSB150	VLPFC	2.399776	84	F	African	9.3	YALE	2.33	1.765439695	PC2	12	T0
ELOVL1	HSB153	A1C	2.500706	84	F	Asian	9.6	YALE	1	1.807645905	PC1	12	T0
ELOVL1	HSB153	DLPFC	3.177536	84	F	Asian	9.6	YALE	1	2.062652261	PC2	12	T0
ELOVL1	HSB153	IPC	2.589175	84	F	Asian	9.6	YALE	1	1.843652267	PC1	12	T0
ELOVL1	HSB153	M1	2.569325	84	F	Asian	9.6	YALE	1	1.83565127	PC1	12	T0
ELOVL1	HSB153	MFC	2.914403	84	F	Asian	9.6	YALE	1	1.968792294	PC2	12	T0
ELOVL1	HSB153	OFC	2.862479	84	F	Asian	9.6	YALE	1	1.949527089	PC2	12	T0
ELOVL1	HSB153	S1	2.439944	84	F	Asian	9.6	YALE	1	1.782385079	PC1	12	T0
ELOVL1	HSB153	STC	2.361912	84	F	Asian	9.6	YALE	1	1.749281962	PC1	12	T0
ELOVL1	HSB153	V1	3.029546	84	F	Asian	9.6	YALE	1	2.010617303	PC1	12	T0
ELOVL1	HSB153	VLPFC	2.676053	84	F	Asian	9.6	YALE	1	1.878157567	PC2	12	T0
ELOVL1	HSB154	A1C	2.999403	112	M	African/European	10	USC	1	1.999784662	PC1	16	T1
ELOVL1	HSB154	DLPFC	4.173996	112	M	African/European	10	USC	1	2.371278939	PC2	16	T1
ELOVL1	HSB154	IPC	3.288186	112	M	African/European	10	USC	1	2.100367484	PC1	16	T1
ELOVL1	HSB154	MFC	4.085132	112	M	African/European	10	USC	1	2.346285224	PC2	16	T1
ELOVL1	HSB154	STC	3.437311	112	M	African/European	10	USC	1	2.149685672	PC1	16	T1
ELOVL1	HSB154	V1	4.361705	112	M	African/European	10	USC	1	2.422691845	PC1	16	T1
ELOVL1	HSB154	VLPFC	3.570641	112	M	African/European	10	USC	1	2.192396507	PC2	16	T1
ELOVL1	HSB155	DLPFC	5.739361	245	F	European	7.2	YALE	48	2.752611807	PC2	35	T2
ELOVL1	HSB155	IPC	11.521585	245	F	European	7.2	YALE	48	3.646345287	PC1	35	T2
ELOVL1	HSB155	M1	7.775762	245	F	European	7.2	YALE	48	3.1335244	PC1	35	T2
ELOVL1	HSB155	MFC	10.360174	245	F	European	7.2	YALE	48	3.505913027	PC2	35	T2
ELOVL1	HSB155	OFC	6.827982	245	F	European	7.2	YALE	48	2.968640439	PC2	35	T2
ELOVL1	HSB155	S1	8.878823	245	F	European	7.2	YALE	48	3.304339164	PC1	35	T2
ELOVL1	HSB155	VLPFC	6.998637	245	F	European	7.2	YALE	48	2.99975418	PC2	35	T2
ELOVL1	HSB159	A1C	3.017991	154	M	European	10	YALE	1	2.006474333	PC1	22	T1
ELOVL1	HSB159	DLPFC	3.8082	154	M	European	10	YALE	1	2.265496907	PC2	22	T1
ELOVL1	HSB159	IPC	3.24951	154	M	European	10	YALE	1	2.087296497	PC1	22	T1
ELOVL1	HSB159	M1	4.063653	154	M	European	10	YALE	1	2.340178544	PC1	22	T1
ELOVL1	HSB159	MFC	3.540519	154	M	European	10	YALE	1	2.182857213	PC2	22	T1
ELOVL1	HSB159	OFC	3.717701	154	M	European	10	YALE	1	2.238083986	PC2	22	T1
ELOVL1	HSB159	S1	3.087445	154	M	European	10	YALE	1	2.031199318	PC1	22	T1
ELOVL1	HSB159	STC	3.478119	154	M	European	10	YALE	1	2.162892866	PC1	22	T1
ELOVL1	HSB159	V1	4.110315	154	M	European	10	YALE	1	2.353412222	PC1	22	T1
ELOVL1	HSB159	VLPFC	3.470783	154	M	European	10	YALE	1	2.160527523	PC2	22	T1
ELOVL1	HSB178	A1C	3.337958	112	M	European	9.9	YALE	1	2.117016085	PC1	16	T1
ELOVL1	HSB178	DLPFC	2.62957	112	M	European	9.9	YALE	1	1.85979864	PC2	16	T1
ELOVL1	HSB178	IPC	3.240815	112	M	European	9.9	YALE	1	2.084341549	PC1	16	T1
ELOVL1	HSB178	M1	3.203797	112	M	European	9.9	YALE	1	2.071693004	PC1	16	T1
ELOVL1	HSB178	MFC	3.341504	112	M	European	9.9	YALE	1	2.118194913	PC2	16	T1
ELOVL1	HSB178	OFC	4.058397	112	M	European	9.9	YALE	1	2.338680269	PC2	16	T1
ELOVL1	HSB178	S1	3.581497	112	M	European	9.9	YALE	1	2.195819075	PC1	16	T1
ELOVL1	HSB178	STC	3.150307	112	M	European	9.9	YALE	1	2.053218057	PC1	16	T1
ELOVL1	HSB178	V1	3.172316	112	M	European	9.9	YALE	1	2.060848428	PC1	16	T1
ELOVL1	HSB178	VLPFC	3.562013	112	M	European	9.9	YALE	1	2.189670558	PC2	16	T1
ELOVL1	HSB194	A1C	5.50445	259	M	European	8.3	YALE	20	2.701427071	PC1	37	T2
ELOVL1	HSB194	DLPFC	4.027398	259	M	European	8.3	YALE	20	2.329811906	PC2	37	T2
ELOVL1	HSB194	IPC	3.872654	259	M	European	8.3	YALE	20	2.284707783	PC1	37	T2
ELOVL1	HSB194	M1	7.936893	259	M	European	8.3	YALE	20	3.159773351	PC1	37	T2
ELOVL1	HSB194	MFC	4.494942	259	M	European	8.3	YALE	20	2.458104253	PC2	37	T2
ELOVL1	HSB194	OFC	4.80833	259	M	European	8.3	YALE	20	2.538123422	PC2	37	T2
ELOVL1	HSB194	S1	7.100944	259	M	European	8.3	YALE	20	3.018090035	PC1	37	T2
ELOVL1	HSB194	STC	3.783982	259	M	European	8.3	YALE	20	2.258211961	PC1	37	T2
ELOVL1	HSB194	V1	5.40462	259	M	European	8.3	YALE	20	2.679112975	PC1	37	T2
ELOVL1	HSB194	VLPFC	5.659547	259	M	European	8.3	YALE	20	2.735424045	PC2	37	T2
ELOVL1	HSB92	DLPFC	3.051847	147	M	African	9.1	USC	4	2.018579698	PC2	21	T1
ELOVL1	HSB92	IPC	3.397893	147	M	African	9.1	USC	4	2.136812504	PC1	21	T1
ELOVL1	HSB92	M1	3.450593	147	M	African	9.1	USC	4	2.153997575	PC1	21	T1
ELOVL1	HSB92	MFC	3.358459	147	M	African	9.1	USC	4	2.123818138	PC2	21	T1
ELOVL1	HSB92	OFC	3.727581	147	M	African	9.1	USC	4	2.241102177	PC2	21	T1
ELOVL1	HSB92	S1	3.335202	147	M	African	9.1	USC	4	2.116099218	PC1	21	T1
ELOVL1	HSB92	STC	2.862671	147	M	African	9.1	USC	4	1.949598802	PC1	21	T1
ELOVL1	HSB92	V1	3.357573	147	M	African	9.1	USC	4	2.123524833	PC1	21	T1
ELOVL1	HSB92	VLPFC	3.363764	147	M	African	9.1	USC	4	2.12557308	PC2	21	T1
ELOVL1	HSB96	A1C	3.350123	112	M	Mexican	8.8	YALE	2	2.121056194	PC1	16	T1
ELOVL1	HSB96	DLPFC	3.26006	112	M	Mexican	8.8	YALE	2	2.09087375	PC2	16	T1
ELOVL1	HSB96	IPC	3.280008	112	M	Mexican	8.8	YALE	2	2.097613493	PC1	16	T1
ELOVL1	HSB96	MFC	4.131226	112	M	Mexican	8.8	YALE	2	2.359303569	PC2	16	T1
ELOVL1	HSB96	STC	3.572068	112	M	Mexican	8.8	YALE	2	2.192846861	PC1	16	T1
ELOVL1	HSB96	V1	3.185127	112	M	Mexican	8.8	YALE	2	2.065271403	PC1	16	T1
ELOVL1	HSB96	VLPFC	2.887214	112	M	Mexican	8.8	YALE	2	1.958736534	PC2	16	T1
ELOVL1	HSB97	A1C	3.248317	119	F	European	9.5	USC	2	2.086891421	PC1	17	T1
ELOVL1	HSB97	DLPFC	4.321121	119	F	European	9.5	USC	2	2.41173021	PC2	17	T1
ELOVL1	HSB97	IPC	3.76426	119	F	European	9.5	USC	2	2.252252148	PC1	17	T1
ELOVL1	HSB97	MFC	4.036661	119	F	European	9.5	USC	2	2.332467632	PC2	17	T1
ELOVL1	HSB97	OFC	3.537235	119	F	European	9.5	USC	2	2.181813384	PC2	17	T1
ELOVL1	HSB97	STC	4.405742	119	F	European	9.5	USC	2	2.434492658	PC1	17	T1
ELOVL1	HSB97	V1	4.040632	119	F	European	9.5	USC	2	2.333604632	PC1	17	T1
ELOVL1	HSB97	VLPFC	3.862507	119	F	European	9.5	USC	2	2.281700327	PC2	17	T1
ELOVL1	HSB98	A1C	2.919457	133	F	Mexican	8.8	USC	2	1.970653798	PC1	19	T1
ELOVL1	HSB98	DLPFC	3.851089	133	F	Mexican	8.8	USC	2	2.278308648	PC2	19	T1
ELOVL1	HSB98	IPC	3.352385	133	F	Mexican	8.8	USC	2	2.121806179	PC1	19	T1
ELOVL1	HSB98	MFC	4.082111	133	F	Mexican	8.8	USC	2	2.345427886	PC2	19	T1
ELOVL1	HSB98	STC	2.721832	133	F	Mexican	8.8	USC	2	1.896012935	PC1	19	T1
ELOVL1	HSB98	V1	3.687459	133	F	Mexican	8.8	USC	2	2.228806072	PC1	19	T1
ELOVL1	HSB98	VLPFC	4.117461	133	F	Mexican	8.8	USC	2	2.355428203	PC2	19	T1
ERBB3	HSB103	A1C	0.768301	91	M	European	9.3	USC	1.5	0.822363871	PC1	13	T0
ERBB3	HSB103	DLPFC	1.025508	91	M	European	9.3	USC	1.5	1.018283783	PC2	13	T0
ERBB3	HSB103	IPC	0.86569	91	M	European	9.3	USC	1.5	0.89970929	PC1	13	T0
ERBB3	HSB103	M1	0.967495	91	M	European	9.3	USC	1.5	0.976359969	PC1	13	T0
ERBB3	HSB103	MFC	0.998219	91	M	European	9.3	USC	1.5	0.998714708	PC2	13	T0
ERBB3	HSB103	OFC	1.270928	91	M	European	9.3	USC	1.5	1.183281966	PC2	13	T0
ERBB3	HSB103	S1	0.905931	91	M	European	9.3	USC	1.5	0.930495891	PC1	13	T0
ERBB3	HSB103	V1	0.139856	91	M	European	9.3	USC	1.5	0.188851578	PC1	13	T0
ERBB3	HSB103	VLPFC	1.478014	91	M	European	9.3	USC	1.5	1.309184338	PC2	13	T0
ERBB3	HSB107	A1C	0.682929	147	F	European	9.6	USC	20	0.750974313	PC1	21	T1
ERBB3	HSB107	DLPFC	0.605587	147	F	European	9.6	USC	20	0.683100841	PC2	21	T1
ERBB3	HSB107	IPC	0.614069	147	F	European	9.6	USC	20	0.690702254	PC1	21	T1
ERBB3	HSB107	M1	0.69867	147	F	European	9.6	USC	20	0.764405608	PC1	21	T1
ERBB3	HSB107	MFC	0.635106	147	F	European	9.6	USC	20	0.709384165	PC2	21	T1
ERBB3	HSB107	OFC	0.582343	147	F	European	9.6	USC	20	0.662062363	PC2	21	T1
ERBB3	HSB107	S1	0.7422	147	F	European	9.6	USC	20	0.800910251	PC1	21	T1
ERBB3	HSB107	STC	0.725445	147	F	European	9.6	USC	20	0.786968487	PC1	21	T1
ERBB3	HSB107	V1	0.395742	147	F	European	9.6	USC	20	0.481032287	PC1	21	T1
ERBB3	HSB107	VLPFC	0.633728	147	F	European	9.6	USC	20	0.708167809	PC2	21	T1
ERBB3	HSB112	DLPFC	0.250423	56	M	European	9.8	USC	5	0.32241622	PC2	8	T0
ERBB3	HSB112	MFC	0.19995	56	M	European	9.8	USC	5	0.262974292	PC2	8	T0
ERBB3	HSB112	OFC	7.57098	56	M	European	9.8	USC	5	3.099460171	PC2	8	T0
ERBB3	HSB112	STC	0.15833	56	M	European	9.8	USC	5	0.212046325	PC1	8	T0
ERBB3	HSB112	VLPFC	0.156639	56	M	European	9.8	USC	5	0.209938653	PC2	8	T0
ERBB3	HSB113	A1C	0.71289	84	F	African/European	9.5	USC	4	0.776432506	PC1	12	T0
ERBB3	HSB113	DLPFC	0.720131	84	F	African/European	9.5	USC	4	0.78251844	PC2	12	T0
ERBB3	HSB113	IPC	0.782289	84	F	African/European	9.5	USC	4	0.83373129	PC1	12	T0
ERBB3	HSB113	M1	0.907704	84	F	African/European	9.5	USC	4	0.93183734	PC1	12	T0
ERBB3	HSB113	MFC	0.757848	84	F	African/European	9.5	USC	4	0.813810327	PC2	12	T0
ERBB3	HSB113	OFC	0.855693	84	F	African/European	9.5	USC	4	0.891958055	PC2	12	T0
ERBB3	HSB113	S1	0.666247	84	F	African/European	9.5	USC	4	0.736602278	PC1	12	T0
ERBB3	HSB113	V1	0.437101	84	F	African/European	9.5	USC	4	0.523161459	PC1	12	T0
ERBB3	HSB113	VLPFC	0.758764	84	F	African/European	9.5	USC	4	0.814561908	PC2	12	T0
ERBB3	HSB114	A1C	0.561855	91	M	European	9.4	YALE	1	0.643260522	PC1	13	T0
ERBB3	HSB114	DLPFC	0.531355	91	M	European	9.4	YALE	1	0.614808768	PC2	13	T0
ERBB3	HSB114	IPC	0.415825	91	M	European	9.4	YALE	1	0.501642955	PC1	13	T0
ERBB3	HSB114	M1	0.604438	91	M	European	9.4	YALE	1	0.682068041	PC1	13	T0
ERBB3	HSB114	MFC	0.645616	91	M	European	9.4	YALE	1	0.718627726	PC2	13	T0
ERBB3	HSB114	OFC	0.471238	91	M	European	9.4	YALE	1	0.557030648	PC2	13	T0
ERBB3	HSB114	S1	0.540358	91	M	European	9.4	YALE	1	0.623265692	PC1	13	T0
ERBB3	HSB114	STC	0.312545	91	M	European	9.4	YALE	1	0.392366886	PC1	13	T0
ERBB3	HSB114	V1	0.563488	91	M	European	9.4	YALE	1	0.644768146	PC1	13	T0
ERBB3	HSB114	VLPFC	0.399653	91	M	European	9.4	YALE	1	0.485069201	PC2	13	T0
ERBB3	HSB148	DLPFC	0.221238	63	M	European	10	YALE	1	0.288344386	PC2	9	T0
ERBB3	HSB148	MFC	0.43195	63	M	European	10	YALE	1	0.517981118	PC2	9	T0
ERBB3	HSB148	OFC	0.647552	63	M	European	10	YALE	1	0.720324	PC2	9	T0
ERBB3	HSB149	A1C	0.606534	91	F	European	10	YALE	2	0.683951514	PC1	13	T0
ERBB3	HSB149	DLPFC	0.594586	91	F	European	10	YALE	2	0.673181908	PC2	13	T0
ERBB3	HSB149	IPC	0.885548	91	F	European	10	YALE	2	0.914983877	PC1	13	T0
ERBB3	HSB149	M1	0.475326	91	F	European	10	YALE	2	0.561033779	PC1	13	T0
ERBB3	HSB149	MFC	0.507413	91	F	European	10	YALE	2	0.59207474	PC2	13	T0
ERBB3	HSB149	OFC	0.694407	91	F	European	10	YALE	2	0.760780455	PC2	13	T0
ERBB3	HSB149	S1	0.417309	91	F	European	10	YALE	2	0.503154327	PC1	13	T0
ERBB3	HSB149	STC	0.384611	91	F	European	10	YALE	2	0.469480715	PC1	13	T0
ERBB3	HSB149	V1	0.280177	91	F	European	10	YALE	2	0.356343294	PC1	13	T0
ERBB3	HSB149	VLPFC	0.758364	91	F	European	10	YALE	2	0.814233755	PC2	13	T0
ERBB3	HSB150	A1C	0.811909	84	F	African	9.3	YALE	2.33	0.8575105	PC1	12	T0
ERBB3	HSB150	DLPFC	0.832591	84	F	African	9.3	YALE	2.33	0.873884839	PC2	12	T0
ERBB3	HSB150	IPC	0.868773	84	F	African	9.3	YALE	2.33	0.902091335	PC1	12	T0
ERBB3	HSB150	M1	0.700313	84	F	African	9.3	YALE	2.33	0.765800348	PC1	12	T0
ERBB3	HSB150	MFC	0.778411	84	F	African	9.3	YALE	2.33	0.830588777	PC2	12	T0
ERBB3	HSB150	OFC	1.18758	84	F	African	9.3	YALE	2.33	1.129335777	PC2	12	T0
ERBB3	HSB150	S1	0.82611	84	F	African	9.3	YALE	2.33	0.868773672	PC1	12	T0
ERBB3	HSB150	STC	0.967354	84	F	African	9.3	YALE	2.33	0.976256575	PC1	12	T0
ERBB3	HSB150	V1	0.152639	84	F	African	9.3	YALE	2.33	0.20494074	PC1	12	T0
ERBB3	HSB150	VLPFC	0.76536	84	F	African	9.3	YALE	2.33	0.819962414	PC2	12	T0
ERBB3	HSB153	A1C	0.297553	84	F	Asian	9.6	YALE	1	0.375793468	PC1	12	T0
ERBB3	HSB153	DLPFC	0.546289	84	F	Asian	9.6	YALE	1	0.628809983	PC2	12	T0
ERBB3	HSB153	IPC	0.408706	84	F	Asian	9.6	YALE	1	0.494370549	PC1	12	T0
ERBB3	HSB153	M1	0.326433	84	F	Asian	9.6	YALE	1	0.407551805	PC1	12	T0
ERBB3	HSB153	MFC	0.40212	84	F	Asian	9.6	YALE	1	0.487609827	PC2	12	T0
ERBB3	HSB153	OFC	0.492631	84	F	Asian	9.6	YALE	1	0.577857554	PC2	12	T0
ERBB3	HSB153	S1	0.335596	84	F	Asian	9.6	YALE	1	0.417483678	PC1	12	T0
ERBB3	HSB153	STC	0.469248	84	F	Asian	9.6	YALE	1	0.555077934	PC1	12	T0
ERBB3	HSB153	V1	0.023938	84	F	Asian	9.6	YALE	1	0.034128362	PC1	12	T0
ERBB3	HSB153	VLPFC	0.490669	84	F	Asian	9.6	YALE	1	0.575959946	PC2	12	T0
ERBB3	HSB154	A1C	0.433352	112	M	African/European	10	USC	1	0.519392948	PC1	16	T1
ERBB3	HSB154	DLPFC	0.406635	112	M	African/European	10	USC	1	0.49224802	PC2	16	T1
ERBB3	HSB154	IPC	0.611409	112	M	African/European	10	USC	1	0.688322718	PC1	16	T1
ERBB3	HSB154	MFC	0.467318	112	M	African/European	10	USC	1	0.553181569	PC2	16	T1
ERBB3	HSB154	STC	0.415255	112	M	African/European	10	USC	1	0.501062021	PC1	16	T1
ERBB3	HSB154	V1	0.486032	112	M	African/European	10	USC	1	0.571465183	PC1	16	T1
ERBB3	HSB154	VLPFC	0.276049	112	M	African/European	10	USC	1	0.351683729	PC2	16	T1
ERBB3	HSB155	DLPFC	1.136484	245	F	European	7.2	YALE	48	1.095238513	PC2	35	T2
ERBB3	HSB155	IPC	2.609122	245	F	European	7.2	YALE	48	1.851647912	PC1	35	T2
ERBB3	HSB155	M1	2.408324	245	F	European	7.2	YALE	48	1.769062487	PC1	35	T2
ERBB3	HSB155	MFC	1.570749	245	F	European	7.2	YALE	48	1.362188757	PC2	35	T2
ERBB3	HSB155	OFC	1.054694	245	F	European	7.2	YALE	48	1.038923553	PC2	35	T2
ERBB3	HSB155	S1	1.23471	245	F	European	7.2	YALE	48	1.160087624	PC1	35	T2
ERBB3	HSB155	VLPFC	0.756979	245	F	European	7.2	YALE	48	0.813096948	PC2	35	T2
ERBB3	HSB159	A1C	0.812369	154	M	European	10	YALE	1	0.857876719	PC1	22	T1
ERBB3	HSB159	DLPFC	0.508326	154	M	European	10	YALE	1	0.592948277	PC2	22	T1
ERBB3	HSB159	IPC	0.667401	154	M	European	10	YALE	1	0.737601106	PC1	22	T1
ERBB3	HSB159	M1	1.343835	154	M	European	10	YALE	1	1.228871011	PC1	22	T1
ERBB3	HSB159	MFC	0.676775	154	M	European	10	YALE	1	0.745689112	PC2	22	T1
ERBB3	HSB159	OFC	0.795371	154	M	European	10	YALE	1	0.844281997	PC2	22	T1
ERBB3	HSB159	S1	0.548289	154	M	European	10	YALE	1	0.630674787	PC1	22	T1
ERBB3	HSB159	STC	0.607514	154	M	European	10	YALE	1	0.684831302	PC1	22	T1
ERBB3	HSB159	V1	0.395007	154	M	European	10	YALE	1	0.480272361	PC1	22	T1
ERBB3	HSB159	VLPFC	0.484176	154	M	European	10	YALE	1	0.569662183	PC2	22	T1
ERBB3	HSB178	A1C	0.434951	112	M	European	9.9	YALE	1	0.521001473	PC1	16	T1
ERBB3	HSB178	DLPFC	0.319225	112	M	European	9.9	YALE	1	0.399690644	PC2	16	T1
ERBB3	HSB178	IPC	0.327914	112	M	European	9.9	YALE	1	0.409161716	PC1	16	T1
ERBB3	HSB178	M1	0.491644	112	M	European	9.9	YALE	1	0.576903259	PC1	16	T1
ERBB3	HSB178	MFC	0.311985	112	M	European	9.9	YALE	1	0.391751226	PC2	16	T1
ERBB3	HSB178	OFC	1.298402	112	M	European	9.9	YALE	1	1.200631153	PC2	16	T1
ERBB3	HSB178	S1	0.439445	112	M	European	9.9	YALE	1	0.525512666	PC1	16	T1
ERBB3	HSB178	STC	0.314029	112	M	European	9.9	YALE	1	0.393997116	PC1	16	T1
ERBB3	HSB178	V1	0.212771	112	M	European	9.9	YALE	1	0.278307161	PC1	16	T1
ERBB3	HSB178	VLPFC	0.274813	112	M	European	9.9	YALE	1	0.350285636	PC2	16	T1
ERBB3	HSB194	A1C	1.542191	259	M	European	8.3	YALE	20	1.346072427	PC1	37	T2
ERBB3	HSB194	DLPFC	1.026704	259	M	European	8.3	YALE	20	1.019135399	PC2	37	T2
ERBB3	HSB194	IPC	1.418653	259	M	European	8.3	YALE	20	1.274203803	PC1	37	T2
ERBB3	HSB194	M1	2.13868	259	M	European	8.3	YALE	20	1.650157948	PC1	37	T2
ERBB3	HSB194	MFC	1.232789	259	M	European	8.3	YALE	20	1.158846922	PC2	37	T2
ERBB3	HSB194	OFC	1.127267	259	M	European	8.3	YALE	20	1.089001122	PC2	37	T2
ERBB3	HSB194	S1	2.441187	259	M	European	8.3	YALE	20	1.782906293	PC1	37	T2
ERBB3	HSB194	STC	0.985543	259	M	European	8.3	YALE	20	0.989533605	PC1	37	T2
ERBB3	HSB194	V1	2.218051	259	M	European	8.3	YALE	20	1.68618719	PC1	37	T2
ERBB3	HSB194	VLPFC	1.155801	259	M	European	8.3	YALE	20	1.10822401	PC2	37	T2
ERBB3	HSB92	DLPFC	0.786865	147	M	African	9.1	USC	4	0.837430641	PC2	21	T1
ERBB3	HSB92	IPC	1.026847	147	M	African	9.1	USC	4	1.019237189	PC1	21	T1
ERBB3	HSB92	M1	0.74164	147	M	African	9.1	USC	4	0.800446447	PC1	21	T1
ERBB3	HSB92	MFC	0.673673	147	M	African	9.1	USC	4	0.743017684	PC2	21	T1
ERBB3	HSB92	OFC	0.837178	147	M	African	9.1	USC	4	0.877491413	PC2	21	T1
ERBB3	HSB92	S1	0.721425	147	M	African	9.1	USC	4	0.783603326	PC1	21	T1
ERBB3	HSB92	STC	0.710293	147	M	African	9.1	USC	4	0.774243503	PC1	21	T1
ERBB3	HSB92	V1	0.623931	147	M	African	9.1	USC	4	0.699490334	PC1	21	T1
ERBB3	HSB92	VLPFC	0.703948	147	M	African	9.1	USC	4	0.768881309	PC2	21	T1
ERBB3	HSB96	A1C	0.500927	112	M	Mexican	8.8	YALE	2	0.585853811	PC1	16	T1
ERBB3	HSB96	DLPFC	0.573727	112	M	Mexican	8.8	YALE	2	0.654185293	PC2	16	T1
ERBB3	HSB96	IPC	0.573727	112	M	Mexican	8.8	YALE	2	0.654185293	PC1	16	T1
ERBB3	HSB96	MFC	0.588144	112	M	Mexican	8.8	YALE	2	0.66734173	PC2	16	T1
ERBB3	HSB96	STC	0.436386	112	M	Mexican	8.8	YALE	2	0.522443497	PC1	16	T1
ERBB3	HSB96	V1	0.393565	112	M	Mexican	8.8	YALE	2	0.478780296	PC1	16	T1
ERBB3	HSB96	VLPFC	0.706652	112	M	Mexican	8.8	YALE	2	0.771168911	PC2	16	T1
ERBB3	HSB97	A1C	0.508991	119	F	European	9.5	USC	2	0.593584201	PC1	17	T1
ERBB3	HSB97	DLPFC	0.438063	119	F	European	9.5	USC	2	0.52412688	PC2	17	T1
ERBB3	HSB97	IPC	0.669715	119	F	European	9.5	USC	2	0.739601873	PC1	17	T1
ERBB3	HSB97	MFC	0.621681	119	F	European	9.5	USC	2	0.697490056	PC2	17	T1
ERBB3	HSB97	OFC	0.53284	119	F	European	9.5	USC	2	0.616207114	PC2	17	T1
ERBB3	HSB97	STC	0.46075	119	F	European	9.5	USC	2	0.546709289	PC1	17	T1
ERBB3	HSB97	V1	0.500799	119	F	European	9.5	USC	2	0.585730772	PC1	17	T1
ERBB3	HSB97	VLPFC	0.513145	119	F	European	9.5	USC	2	0.597550243	PC2	17	T1
ERBB3	HSB98	A1C	0.671958	133	F	Mexican	8.8	USC	2	0.741538607	PC1	19	T1
ERBB3	HSB98	DLPFC	0.564142	133	F	Mexican	8.8	USC	2	0.645371493	PC2	19	T1
ERBB3	HSB98	IPC	1.055651	133	F	Mexican	8.8	USC	2	1.03959535	PC1	19	T1
ERBB3	HSB98	MFC	0.447228	133	F	Mexican	8.8	USC	2	0.533292226	PC2	19	T1
ERBB3	HSB98	STC	0.622119	133	F	Mexican	8.8	USC	2	0.697879661	PC1	19	T1
ERBB3	HSB98	V1	0.581409	133	F	Mexican	8.8	USC	2	0.66121054	PC1	19	T1
ERBB3	HSB98	VLPFC	0.414323	133	F	Mexican	8.8	USC	2	0.500111637	PC2	19	T1
GPR17	HSB103	A1C	1.923884	91	M	European	9.3	USC	1.5	1.547886076	PC1	13	T0
GPR17	HSB103	DLPFC	2.025203	91	M	European	9.3	USC	1.5	1.597031955	PC2	13	T0
GPR17	HSB103	IPC	2.313036	91	M	European	9.3	USC	1.5	1.72815388	PC1	13	T0
GPR17	HSB103	M1	2.538368	91	M	European	9.3	USC	1.5	1.8230841	PC1	13	T0
GPR17	HSB103	MFC	1.863823	91	M	European	9.3	USC	1.5	1.517942329	PC2	13	T0
GPR17	HSB103	OFC	1.91877	91	M	European	9.3	USC	1.5	1.54536053	PC2	13	T0
GPR17	HSB103	S1	2.238352	91	M	European	9.3	USC	1.5	1.695259811	PC1	13	T0
GPR17	HSB103	V1	0.527724	91	M	European	9.3	USC	1.5	0.611383928	PC1	13	T0
GPR17	HSB103	VLPFC	3.425835	91	M	European	9.3	USC	1.5	2.145949667	PC2	13	T0
GPR17	HSB107	A1C	1.812286	147	F	European	9.6	USC	20	1.491743319	PC1	21	T1
GPR17	HSB107	DLPFC	2.201197	147	F	European	9.6	USC	20	1.678611462	PC2	21	T1
GPR17	HSB107	IPC	1.595512	147	F	European	9.6	USC	20	1.376019158	PC1	21	T1
GPR17	HSB107	M1	2.817531	147	F	European	9.6	USC	20	1.932639872	PC1	21	T1
GPR17	HSB107	MFC	2.813133	147	F	European	9.6	USC	20	1.930976852	PC2	21	T1
GPR17	HSB107	OFC	2.671105	147	F	European	9.6	USC	20	1.876214379	PC2	21	T1
GPR17	HSB107	S1	1.769205	147	F	European	9.6	USC	20	1.469471858	PC1	21	T1
GPR17	HSB107	STC	2.790152	147	F	European	9.6	USC	20	1.922255707	PC1	21	T1
GPR17	HSB107	V1	2.450178	147	F	European	9.6	USC	20	1.786670795	PC1	21	T1
GPR17	HSB107	VLPFC	3.246068	147	F	European	9.6	USC	20	2.086127476	PC2	21	T1
GPR17	HSB112	DLPFC	0.053431	56	M	European	9.8	USC	5	0.07509582	PC2	8	T0
GPR17	HSB112	MFC	0.042542	56	M	European	9.8	USC	5	0.060105505	PC2	8	T0
GPR17	HSB112	OFC	0.681441	56	M	European	9.8	USC	5	0.749698157	PC2	8	T0
GPR17	HSB112	STC	0.391771	56	M	European	9.8	USC	5	0.476921852	PC1	8	T0
GPR17	HSB112	VLPFC	0.283959	56	M	European	9.8	USC	5	0.360599134	PC2	8	T0
GPR17	HSB113	A1C	2.147325	84	F	African/European	9.5	USC	4	1.654126162	PC1	12	T0
GPR17	HSB113	DLPFC	2.677677	84	F	African/European	9.5	USC	4	1.878794777	PC2	12	T0
GPR17	HSB113	IPC	1.899698	84	F	African/European	9.5	USC	4	1.535902653	PC1	12	T0
GPR17	HSB113	M1	2.215387	84	F	African/European	9.5	USC	4	1.684992389	PC1	12	T0
GPR17	HSB113	MFC	2.403598	84	F	African/European	9.5	USC	4	1.76706065	PC2	12	T0
GPR17	HSB113	OFC	2.516905	84	F	African/European	9.5	USC	4	1.814306365	PC2	12	T0
GPR17	HSB113	S1	2.19176	84	F	African/European	9.5	USC	4	1.674352174	PC1	12	T0
GPR17	HSB113	V1	1.185263	84	F	African/European	9.5	USC	4	1.127806921	PC1	12	T0
GPR17	HSB113	VLPFC	2.231924	84	F	African/European	9.5	USC	4	1.692393273	PC2	12	T0
GPR17	HSB114	A1C	2.537604	91	M	European	9.4	YALE	1	1.822772562	PC1	13	T0
GPR17	HSB114	DLPFC	2.354657	91	M	European	9.4	YALE	1	1.746165264	PC2	13	T0
GPR17	HSB114	IPC	1.838413	91	M	European	9.4	YALE	1	1.505084522	PC1	13	T0
GPR17	HSB114	M1	1.942065	91	M	European	9.4	YALE	1	1.556829121	PC1	13	T0
GPR17	HSB114	MFC	1.531778	91	M	European	9.4	YALE	1	1.340150907	PC2	13	T0
GPR17	HSB114	OFC	1.879172	91	M	European	9.4	YALE	1	1.525653977	PC2	13	T0
GPR17	HSB114	S1	1.715371	91	M	European	9.4	YALE	1	1.441149326	PC1	13	T0
GPR17	HSB114	STC	2.060636	91	M	European	9.4	YALE	1	1.613831476	PC1	13	T0
GPR17	HSB114	V1	1.436928	91	M	European	9.4	YALE	1	1.285063627	PC1	13	T0
GPR17	HSB114	VLPFC	2.087185	91	M	European	9.4	YALE	1	1.626291939	PC2	13	T0
GPR17	HSB148	DLPFC	0.443898	63	M	European	10	YALE	1	0.529968831	PC2	9	T0
GPR17	HSB148	MFC	0.55484	63	M	European	10	YALE	1	0.636766128	PC2	9	T0
GPR17	HSB148	OFC	0.503131	63	M	European	10	YALE	1	0.587970748	PC2	9	T0
GPR17	HSB149	A1C	2.128528	91	F	European	10	YALE	2	1.645484016	PC1	13	T0
GPR17	HSB149	DLPFC	2.387907	91	F	European	10	YALE	2	1.760394272	PC2	13	T0
GPR17	HSB149	IPC	2.722088	91	F	European	10	YALE	2	1.896112165	PC1	13	T0
GPR17	HSB149	M1	1.835194	91	F	European	10	YALE	2	1.503447456	PC1	13	T0
GPR17	HSB149	MFC	2.159028	91	F	European	10	YALE	2	1.659480724	PC2	13	T0
GPR17	HSB149	OFC	2.808393	91	F	European	10	YALE	2	1.929182363	PC2	13	T0
GPR17	HSB149	S1	1.959433	91	F	European	10	YALE	2	1.565320795	PC1	13	T0
GPR17	HSB149	STC	1.291955	91	F	European	10	YALE	2	1.196578719	PC1	13	T0
GPR17	HSB149	V1	0.711318	91	F	European	10	YALE	2	0.775107869	PC1	13	T0
GPR17	HSB149	VLPFC	2.647056	91	F	European	10	YALE	2	1.866732352	PC2	13	T0
GPR17	HSB150	A1C	2.380693	84	F	African	9.3	YALE	2.33	1.757319011	PC1	12	T0
GPR17	HSB150	DLPFC	2.715958	84	F	African	9.3	YALE	2.33	1.893734196	PC2	12	T0
GPR17	HSB150	IPC	2.430023	84	F	African	9.3	YALE	2.33	1.77821825	PC1	12	T0
GPR17	HSB150	M1	2.017122	84	F	African	9.3	YALE	2.33	1.593173034	PC1	12	T0
GPR17	HSB150	MFC	1.68477	84	F	African	9.3	YALE	2.33	1.4247985	PC2	12	T0
GPR17	HSB150	OFC	3.097014	84	F	African	9.3	YALE	2.33	2.034572823	PC2	12	T0
GPR17	HSB150	S1	2.28999	84	F	African	9.3	YALE	2.33	1.718083199	PC1	12	T0
GPR17	HSB150	STC	2.949184	84	F	African	9.3	YALE	2.33	1.981554587	PC1	12	T0
GPR17	HSB150	V1	0.172376	84	F	African	9.3	YALE	2.33	0.22943534	PC1	12	T0
GPR17	HSB150	VLPFC	2.096447	84	F	African	9.3	YALE	2.33	1.630613753	PC2	12	T0
GPR17	HSB153	A1C	1.577194	84	F	Asian	9.6	YALE	1	1.365801141	PC1	12	T0
GPR17	HSB153	DLPFC	2.434372	84	F	Asian	9.6	YALE	1	1.780046316	PC2	12	T0
GPR17	HSB153	IPC	1.867757	84	F	Asian	9.6	YALE	1	1.519922782	PC1	12	T0
GPR17	HSB153	M1	1.495041	84	F	Asian	9.6	YALE	1	1.319063523	PC1	12	T0
GPR17	HSB153	MFC	1.629681	84	F	Asian	9.6	YALE	1	1.3948878	PC2	12	T0
GPR17	HSB153	OFC	2.159737	84	F	Asian	9.6	YALE	1	1.659804481	PC2	12	T0
GPR17	HSB153	S1	1.477333	84	F	Asian	9.6	YALE	1	1.308787807	PC1	12	T0
GPR17	HSB153	STC	2.212252	84	F	Asian	9.6	YALE	1	1.683585076	PC1	12	T0
GPR17	HSB153	V1	0.166361	84	F	Asian	9.6	YALE	1	0.222014386	PC1	12	T0
GPR17	HSB153	VLPFC	2.03415	84	F	Asian	9.6	YALE	1	1.60129241	PC2	12	T0
GPR17	HSB154	A1C	1.974685	112	M	African/European	10	USC	1	1.572736904	PC1	16	T1
GPR17	HSB154	DLPFC	1.50241	112	M	African/European	10	USC	1	1.323318183	PC2	16	T1
GPR17	HSB154	IPC	3.629457	112	M	African/European	10	USC	1	2.210842986	PC1	16	T1
GPR17	HSB154	MFC	2.816816	112	M	African/European	10	USC	1	1.932369639	PC2	16	T1
GPR17	HSB154	STC	2.350803	112	M	African/European	10	USC	1	1.74450687	PC1	16	T1
GPR17	HSB154	V1	1.31215	112	M	African/European	10	USC	1	1.209234995	PC1	16	T1
GPR17	HSB154	VLPFC	1.614261	112	M	African/European	10	USC	1	1.386403183	PC2	16	T1
GPR17	HSB155	DLPFC	8.449204	245	F	European	7.2	YALE	48	3.240192802	PC2	35	T2
GPR17	HSB155	IPC	18.694796	245	F	European	7.2	YALE	48	4.299742568	PC1	35	T2
GPR17	HSB155	M1	13.905277	245	F	European	7.2	YALE	48	3.897751282	PC1	35	T2
GPR17	HSB155	MFC	7.566806	245	F	European	7.2	YALE	48	3.098757418	PC2	35	T2
GPR17	HSB155	OFC	2.846215	245	F	European	7.2	YALE	48	1.94343941	PC2	35	T2
GPR17	HSB155	S1	9.973319	245	F	European	7.2	YALE	48	3.455928045	PC1	35	T2
GPR17	HSB155	VLPFC	2.58432	245	F	European	7.2	YALE	48	1.841699444	PC2	35	T2
GPR17	HSB159	A1C	2.673509	154	M	European	10	YALE	1	1.877158809	PC1	22	T1
GPR17	HSB159	DLPFC	2.548024	154	M	European	10	YALE	1	1.827015769	PC2	22	T1
GPR17	HSB159	IPC	2.051768	154	M	European	10	YALE	1	1.60964529	PC1	22	T1
GPR17	HSB159	M1	6.292694	154	M	European	10	YALE	1	2.86645186	PC1	22	T1
GPR17	HSB159	MFC	4.034216	154	M	European	10	YALE	1	2.331767119	PC2	22	T1
GPR17	HSB159	OFC	2.23366	154	M	European	10	YALE	1	1.693167996	PC2	22	T1
GPR17	HSB159	S1	2.913872	154	M	European	10	YALE	1	1.968596575	PC1	22	T1
GPR17	HSB159	STC	1.758759	154	M	European	10	YALE	1	1.464019431	PC1	22	T1
GPR17	HSB159	V1	3.181838	154	M	European	10	YALE	1	2.064137175	PC1	22	T1
GPR17	HSB159	VLPFC	2.976013	154	M	European	10	YALE	1	1.991322474	PC2	22	T1
GPR17	HSB178	A1C	1.364165	112	M	European	9.9	YALE	1	1.241330728	PC1	16	T1
GPR17	HSB178	DLPFC	0.921445	112	M	European	9.9	YALE	1	0.942191681	PC2	16	T1
GPR17	HSB178	IPC	1.217529	112	M	European	9.9	YALE	1	1.148952972	PC1	16	T1
GPR17	HSB178	M1	2.10842	112	M	European	9.9	YALE	1	1.636181449	PC1	16	T1
GPR17	HSB178	MFC	1.239177	112	M	European	9.9	YALE	1	1.162968573	PC2	16	T1
GPR17	HSB178	OFC	1.305904	112	M	European	9.9	YALE	1	1.205332452	PC2	16	T1
GPR17	HSB178	S1	1.411853	112	M	European	9.9	YALE	1	1.270141979	PC1	16	T1
GPR17	HSB178	STC	1.254404	112	M	European	9.9	YALE	1	1.172746077	PC1	16	T1
GPR17	HSB178	V1	0.588841	112	M	European	9.9	YALE	1	0.667974757	PC1	16	T1
GPR17	HSB178	VLPFC	0.957267	112	M	European	9.9	YALE	1	0.968840574	PC2	16	T1
GPR17	HSB194	A1C	9.771308	259	M	European	8.3	YALE	20	3.429121547	PC1	37	T2
GPR17	HSB194	DLPFC	3.466858	259	M	European	8.3	YALE	20	2.159260393	PC2	37	T2
GPR17	HSB194	IPC	5.082483	259	M	European	8.3	YALE	20	2.604660383	PC1	37	T2
GPR17	HSB194	M1	14.445286	259	M	European	8.3	YALE	20	3.94909468	PC1	37	T2
GPR17	HSB194	MFC	7.033033	259	M	European	8.3	YALE	20	3.005944803	PC2	37	T2
GPR17	HSB194	OFC	5.182222	259	M	European	8.3	YALE	20	2.628125461	PC2	37	T2
GPR17	HSB194	S1	21.318992	259	M	European	8.3	YALE	20	4.480199967	PC1	37	T2
GPR17	HSB194	STC	3.873381	259	M	European	8.3	YALE	20	2.284923017	PC1	37	T2
GPR17	HSB194	V1	7.471073	259	M	European	8.3	YALE	20	3.082544722	PC1	37	T2
GPR17	HSB194	VLPFC	4.190139	259	M	European	8.3	YALE	20	2.375773177	PC2	37	T2
GPR17	HSB92	DLPFC	2.274617	147	M	African	9.1	USC	4	1.711326179	PC2	21	T1
GPR17	HSB92	IPC	4.139956	147	M	African	9.1	USC	4	2.361756009	PC1	21	T1
GPR17	HSB92	M1	2.169361	147	M	African	9.1	USC	4	1.664191996	PC1	21	T1
GPR17	HSB92	MFC	2.125488	147	M	African	9.1	USC	4	1.644081463	PC2	21	T1
GPR17	HSB92	OFC	3.578072	147	M	African	9.1	USC	4	2.194740153	PC2	21	T1
GPR17	HSB92	S1	2.559144	147	M	African	9.1	USC	4	1.831530304	PC1	21	T1
GPR17	HSB92	STC	2.603457	147	M	African	9.1	USC	4	1.84938163	PC1	21	T1
GPR17	HSB92	V1	2.270024	147	M	African	9.1	USC	4	1.709301224	PC1	21	T1
GPR17	HSB92	VLPFC	2.618982	147	M	African	9.1	USC	4	1.855583932	PC2	21	T1
GPR17	HSB96	A1C	2.31904	112	M	Mexican	8.8	YALE	2	1.730766016	PC1	16	T1
GPR17	HSB96	DLPFC	2.302864	112	M	Mexican	8.8	YALE	2	1.723717566	PC2	16	T1
GPR17	HSB96	IPC	2.351137	112	M	Mexican	8.8	YALE	2	1.744650667	PC1	16	T1
GPR17	HSB96	MFC	2.205434	112	M	Mexican	8.8	YALE	2	1.680519704	PC2	16	T1
GPR17	HSB96	STC	2.904715	112	M	Mexican	8.8	YALE	2	1.965217252	PC1	16	T1
GPR17	HSB96	V1	1.416819	112	M	Mexican	8.8	YALE	2	1.273109431	PC1	16	T1
GPR17	HSB96	VLPFC	4.752283	112	M	Mexican	8.8	YALE	2	2.524134655	PC2	16	T1
GPR17	HSB97	A1C	1.711442	119	F	European	9.5	USC	2	1.43906031	PC1	17	T1
GPR17	HSB97	DLPFC	1.637476	119	F	European	9.5	USC	2	1.399157966	PC2	17	T1
GPR17	HSB97	IPC	1.943405	119	F	European	9.5	USC	2	1.557486065	PC1	17	T1
GPR17	HSB97	MFC	1.99279	119	F	European	9.5	USC	2	1.58149105	PC2	17	T1
GPR17	HSB97	OFC	1.94884	119	F	European	9.5	USC	2	1.560147546	PC2	17	T1
GPR17	HSB97	STC	2.117999	119	F	European	9.5	USC	2	1.640620465	PC1	17	T1
GPR17	HSB97	V1	1.527275	119	F	European	9.5	USC	2	1.337582657	PC1	17	T1
GPR17	HSB97	VLPFC	2.307926	119	F	European	9.5	USC	2	1.725926961	PC2	17	T1
GPR17	HSB98	A1C	2.11105	133	F	Mexican	8.8	USC	2	1.637401582	PC1	19	T1
GPR17	HSB98	DLPFC	1.071712	133	F	Mexican	8.8	USC	2	1.05082346	PC2	19	T1
GPR17	HSB98	IPC	1.691198	133	F	Mexican	8.8	USC	2	1.428248539	PC1	19	T1
GPR17	HSB98	MFC	1.426123	133	F	Mexican	8.8	USC	2	1.278652694	PC2	19	T1
GPR17	HSB98	STC	1.916439	133	F	Mexican	8.8	USC	2	1.544207899	PC1	19	T1
GPR17	HSB98	V1	1.263472	133	F	Mexican	8.8	USC	2	1.17853746	PC1	19	T1
GPR17	HSB98	VLPFC	1.694026	133	F	Mexican	8.8	USC	2	1.429763774	PC2	19	T1
GPR183	HSB103	A1C	1.29004	91	M	European	9.3	USC	1.5	1.195372798	PC1	13	T0
GPR183	HSB103	DLPFC	1.517858	91	M	European	9.3	USC	1.5	1.332196921	PC2	13	T0
GPR183	HSB103	IPC	1.484318	91	M	European	9.3	USC	1.5	1.312849855	PC1	13	T0
GPR183	HSB103	M1	1.334733	91	M	European	9.3	USC	1.5	1.223257573	PC1	13	T0
GPR183	HSB103	MFC	1.309406	91	M	European	9.3	USC	1.5	1.207521825	PC2	13	T0
GPR183	HSB103	OFC	1.021972	91	M	European	9.3	USC	1.5	1.015763019	PC2	13	T0
GPR183	HSB103	S1	1.200711	91	M	European	9.3	USC	1.5	1.137969701	PC1	13	T0
GPR183	HSB103	V1	1.977997	91	M	European	9.3	USC	1.5	1.574342301	PC1	13	T0
GPR183	HSB103	VLPFC	1.787974	91	M	European	9.3	USC	1.5	1.479217107	PC2	13	T0
GPR183	HSB107	A1C	0.157896	147	F	European	9.6	USC	20	0.211505679	PC1	21	T1
GPR183	HSB107	DLPFC	0.280614	147	F	European	9.6	USC	20	0.356835687	PC2	21	T1
GPR183	HSB107	IPC	0.100732	147	F	European	9.6	USC	20	0.138463252	PC1	21	T1
GPR183	HSB107	M1	0.104977	147	F	European	9.6	USC	20	0.14401634	PC1	21	T1
GPR183	HSB107	MFC	0.183639	147	F	European	9.6	USC	20	0.243229138	PC2	21	T1
GPR183	HSB107	OFC	0.125763	147	F	European	9.6	USC	20	0.170903138	PC2	21	T1
GPR183	HSB107	S1	0.121258	147	F	European	9.6	USC	20	0.165118279	PC1	21	T1
GPR183	HSB107	STC	0.395742	147	F	European	9.6	USC	20	0.481032287	PC1	21	T1
GPR183	HSB107	V1	0.951629	147	F	European	9.6	USC	20	0.964678826	PC1	21	T1
GPR183	HSB107	VLPFC	0.111082	147	F	European	9.6	USC	20	0.151965294	PC2	21	T1
GPR183	HSB112	DLPFC	0.325898	56	M	European	9.8	USC	5	0.406969795	PC2	8	T0
GPR183	HSB112	MFC	0.462972	56	M	European	9.8	USC	5	0.548902158	PC2	8	T0
GPR183	HSB112	OFC	0.599632	56	M	European	9.8	USC	5	0.677740047	PC2	8	T0
GPR183	HSB112	STC	0.546758	56	M	European	9.8	USC	5	0.629247496	PC1	8	T0
GPR183	HSB112	VLPFC	0.212752	56	M	European	9.8	USC	5	0.278284559	PC2	8	T0
GPR183	HSB113	A1C	0.605947	84	F	African/European	9.5	USC	4	0.683424281	PC1	12	T0
GPR183	HSB113	DLPFC	0.556506	84	F	African/European	9.5	USC	4	0.638311138	PC2	12	T0
GPR183	HSB113	IPC	0.582538	84	F	African/European	9.5	USC	4	0.662240142	PC1	12	T0
GPR183	HSB113	M1	0.683853	84	F	African/European	9.5	USC	4	0.751766197	PC1	12	T0
GPR183	HSB113	MFC	0.41252	84	F	African/European	9.5	USC	4	0.498271295	PC2	12	T0
GPR183	HSB113	OFC	0.425276	84	F	African/European	9.5	USC	4	0.511241319	PC2	12	T0
GPR183	HSB113	S1	0.655585	84	F	African/European	9.5	USC	4	0.727341083	PC1	12	T0
GPR183	HSB113	V1	0.629827	84	F	African/European	9.5	USC	4	0.704718836	PC1	12	T0
GPR183	HSB113	VLPFC	0.633447	84	F	African/European	9.5	USC	4	0.707919645	PC2	12	T0
GPR183	HSB114	A1C	0.191694	91	M	European	9.4	YALE	1	0.253013832	PC1	13	T0
GPR183	HSB114	DLPFC	0.198215	91	M	European	9.4	YALE	1	0.260886799	PC2	13	T0
GPR183	HSB114	IPC	0.075544	91	M	European	9.4	YALE	1	0.105066546	PC1	13	T0
GPR183	HSB114	M1	0.239453	91	M	European	9.4	YALE	1	0.309703566	PC1	13	T0
GPR183	HSB114	MFC	0.215596	91	M	European	9.4	YALE	1	0.281663833	PC2	13	T0
GPR183	HSB114	OFC	0.236687	91	M	European	9.4	YALE	1	0.306480407	PC2	13	T0
GPR183	HSB114	S1	0.234831	91	M	European	9.4	YALE	1	0.304313607	PC1	13	T0
GPR183	HSB114	STC	0.085607	91	M	European	9.4	YALE	1	0.118501928	PC1	13	T0
GPR183	HSB114	V1	0.071139	91	M	European	9.4	YALE	1	0.099145708	PC1	13	T0
GPR183	HSB114	VLPFC	0.09115	91	M	European	9.4	YALE	1	0.125849442	PC2	13	T0
GPR183	HSB148	DLPFC	0.9575	63	M	European	10	YALE	1	0.969012308	PC2	9	T0
GPR183	HSB148	MFC	1.035771	63	M	European	10	YALE	1	1.025575285	PC2	9	T0
GPR183	HSB148	OFC	1.215358	63	M	European	10	YALE	1	1.147539856	PC2	9	T0
GPR183	HSB149	A1C	0.497364	91	F	European	10	YALE	2	0.582424974	PC1	13	T0
GPR183	HSB149	DLPFC	0.175868	91	F	European	10	YALE	2	0.233726116	PC2	13	T0
GPR183	HSB149	IPC	1.269321	91	F	European	10	YALE	2	1.182260696	PC1	13	T0
GPR183	HSB149	M1	0.378141	91	F	European	10	YALE	2	0.4627235	PC1	13	T0
GPR183	HSB149	MFC	0.365085	91	F	European	10	YALE	2	0.448990787	PC2	13	T0
GPR183	HSB149	OFC	0.402355	91	F	European	10	YALE	2	0.487851607	PC2	13	T0
GPR183	HSB149	S1	0.427529	91	F	European	10	YALE	2	0.513520054	PC1	13	T0
GPR183	HSB149	STC	0.886271	91	F	European	10	YALE	2	0.915536962	PC1	13	T0
GPR183	HSB149	V1	0.853803	91	F	European	10	YALE	2	0.89048794	PC1	13	T0
GPR183	HSB149	VLPFC	0.379786	91	F	European	10	YALE	2	0.464444527	PC2	13	T0
GPR183	HSB150	A1C	0.94347	84	F	African	9.3	YALE	2.33	0.958634838	PC1	12	T0
GPR183	HSB150	DLPFC	1.074354	84	F	African	9.3	YALE	2.33	1.052662119	PC2	12	T0
GPR183	HSB150	IPC	1.075812	84	F	African	9.3	YALE	2.33	1.053675789	PC1	12	T0
GPR183	HSB150	M1	0.740618	84	F	African	9.3	YALE	2.33	0.799599621	PC1	12	T0
GPR183	HSB150	MFC	0.703464	84	F	African	9.3	YALE	2.33	0.768471459	PC2	12	T0
GPR183	HSB150	OFC	0.711782	84	F	African	9.3	YALE	2.33	0.775498982	PC2	12	T0
GPR183	HSB150	S1	1.095134	84	F	African	9.3	YALE	2.33	1.067042518	PC1	12	T0
GPR183	HSB150	STC	1.09991	84	F	African	9.3	YALE	2.33	1.070327497	PC1	12	T0
GPR183	HSB150	V1	1.110779	84	F	African	9.3	YALE	2.33	1.077775535	PC1	12	T0
GPR183	HSB150	VLPFC	0.790304	84	F	African	9.3	YALE	2.33	0.840204583	PC2	12	T0
GPR183	HSB153	A1C	0.5487	84	F	Asian	9.6	YALE	1	0.631057706	PC1	12	T0
GPR183	HSB153	DLPFC	0.591264	84	F	Asian	9.6	YALE	1	0.670173207	PC2	12	T0
GPR183	HSB153	IPC	0.540852	84	F	Asian	9.6	YALE	1	0.623728297	PC1	12	T0
GPR183	HSB153	M1	0.301635	84	F	Asian	9.6	YALE	1	0.38032495	PC1	12	T0
GPR183	HSB153	MFC	0.440102	84	F	Asian	9.6	YALE	1	0.526170999	PC2	12	T0
GPR183	HSB153	OFC	0.489972	84	F	Asian	9.6	YALE	1	0.575285219	PC2	12	T0
GPR183	HSB153	S1	0.266512	84	F	Asian	9.6	YALE	1	0.340860746	PC1	12	T0
GPR183	HSB153	STC	0.352506	84	F	Asian	9.6	YALE	1	0.435634994	PC1	12	T0
GPR183	HSB153	V1	0.516296	84	F	Asian	9.6	YALE	1	0.600551413	PC1	12	T0
GPR183	HSB153	VLPFC	0.511873	84	F	Asian	9.6	YALE	1	0.596336956	PC2	12	T0
GPR183	HSB154	A1C	1.179085	112	M	African/European	10	USC	1	1.123722473	PC1	16	T1
GPR183	HSB154	DLPFC	0.522425	112	M	African/European	10	USC	1	0.606371158	PC2	16	T1
GPR183	HSB154	IPC	0.379923	112	M	African/European	10	USC	1	0.464587767	PC1	16	T1
GPR183	HSB154	MFC	0.506225	112	M	African/European	10	USC	1	0.590937296	PC2	16	T1
GPR183	HSB154	STC	0.631381	112	M	African/European	10	USC	1	0.706093755	PC1	16	T1
GPR183	HSB154	V1	0.97108	112	M	African/European	10	USC	1	0.978986332	PC1	16	T1
GPR183	HSB154	VLPFC	0.392489	112	M	African/European	10	USC	1	0.477665931	PC2	16	T1
GPR183	HSB155	DLPFC	0.222521	245	F	European	7.2	YALE	48	0.289859247	PC2	35	T2
GPR183	HSB155	IPC	0.615741	245	F	European	7.2	YALE	48	0.692195956	PC1	35	T2
GPR183	HSB155	M1	0.116793	245	F	European	7.2	YALE	48	0.159361804	PC1	35	T2
GPR183	HSB155	MFC	0.126153	245	F	European	7.2	YALE	48	0.171402846	PC2	35	T2
GPR183	HSB155	OFC	0.119661	245	F	European	7.2	YALE	48	0.163061993	PC2	35	T2
GPR183	HSB155	S1	0.261332	245	F	European	7.2	YALE	48	0.334948063	PC1	35	T2
GPR183	HSB155	VLPFC	0.086942	245	F	European	7.2	YALE	48	0.120274959	PC2	35	T2
GPR183	HSB159	A1C	0.882094	154	M	European	10	YALE	1	0.912338684	PC1	22	T1
GPR183	HSB159	DLPFC	1.209285	154	M	European	10	YALE	1	1.14357954	PC2	22	T1
GPR183	HSB159	IPC	0.465539	154	M	European	10	YALE	1	0.551431361	PC1	22	T1
GPR183	HSB159	M1	1.458711	154	M	European	10	YALE	1	1.297902169	PC1	22	T1
GPR183	HSB159	MFC	0.503069	154	M	European	10	YALE	1	0.587911239	PC2	22	T1
GPR183	HSB159	OFC	0.686585	154	M	European	10	YALE	1	0.754105029	PC2	22	T1
GPR183	HSB159	S1	1.992162	154	M	European	10	YALE	1	1.581188287	PC1	22	T1
GPR183	HSB159	STC	0.813169	154	M	European	10	YALE	1	0.858513401	PC1	22	T1
GPR183	HSB159	V1	0.846853	154	M	European	10	YALE	1	0.88506904	PC1	22	T1
GPR183	HSB159	VLPFC	1.805333	154	M	European	10	YALE	1	1.488172032	PC2	22	T1
GPR183	HSB178	A1C	0.372968	112	M	European	9.9	YALE	1	0.457298001	PC1	16	T1
GPR183	HSB178	DLPFC	0.109758	112	M	European	9.9	YALE	1	0.150245109	PC2	16	T1
GPR183	HSB178	IPC	0.382896	112	M	European	9.9	YALE	1	0.467692663	PC1	16	T1
GPR183	HSB178	M1	0.504404	112	M	European	9.9	YALE	1	0.589192047	PC1	16	T1
GPR183	HSB178	MFC	0.480854	112	M	European	9.9	YALE	1	0.56642941	PC2	16	T1
GPR183	HSB178	OFC	0.113924	112	M	European	9.9	YALE	1	0.155650805	PC2	16	T1
GPR183	HSB178	S1	0.360545	112	M	European	9.9	YALE	1	0.444184674	PC1	16	T1
GPR183	HSB178	STC	0.195427	112	M	European	9.9	YALE	1	0.257526033	PC1	16	T1
GPR183	HSB178	V1	0.475586	112	M	European	9.9	YALE	1	0.561288006	PC1	16	T1
GPR183	HSB178	VLPFC	0.771196	112	M	European	9.9	YALE	1	0.824723869	PC2	16	T1
GPR183	HSB194	A1C	1.545888	259	M	European	8.3	YALE	20	1.348168953	PC1	37	T2
GPR183	HSB194	DLPFC	0.552238	259	M	European	8.3	YALE	20	0.634349779	PC2	37	T2
GPR183	HSB194	IPC	0.613818	259	M	European	8.3	YALE	20	0.690477886	PC1	37	T2
GPR183	HSB194	M1	2.292349	259	M	European	8.3	YALE	20	1.719117274	PC1	37	T2
GPR183	HSB194	MFC	0.503471	259	M	European	8.3	YALE	20	0.58829704	PC2	37	T2
GPR183	HSB194	OFC	0.517619	259	M	European	8.3	YALE	20	0.601809646	PC2	37	T2
GPR183	HSB194	S1	2.017808	259	M	European	8.3	YALE	20	1.593501021	PC1	37	T2
GPR183	HSB194	STC	0.77206	259	M	European	8.3	YALE	20	0.825427453	PC1	37	T2
GPR183	HSB194	V1	1.807847	259	M	European	8.3	YALE	20	1.489464325	PC1	37	T2
GPR183	HSB194	VLPFC	0.806368	259	M	European	8.3	YALE	20	0.853091834	PC2	37	T2
GPR183	HSB92	DLPFC	0.158548	147	M	African	9.1	USC	4	0.212317818	PC2	21	T1
GPR183	HSB92	IPC	0.218334	147	M	African	9.1	USC	4	0.284909695	PC1	21	T1
GPR183	HSB92	M1	0.10929	147	M	African	9.1	USC	4	0.149636576	PC1	21	T1
GPR183	HSB92	MFC	0.065941	147	M	African	9.1	USC	4	0.092127587	PC2	21	T1
GPR183	HSB92	OFC	0.188643	147	M	African	9.1	USC	4	0.249315478	PC2	21	T1
GPR183	HSB92	S1	0.067186	147	M	African	9.1	USC	4	0.093811646	PC1	21	T1
GPR183	HSB92	STC	0.086585	147	M	African	9.1	USC	4	0.119801036	PC1	21	T1
GPR183	HSB92	V1	0.314817	147	M	African	9.1	USC	4	0.394862015	PC1	21	T1
GPR183	HSB92	VLPFC	0.23201	147	M	African	9.1	USC	4	0.301013966	PC2	21	T1
GPR183	HSB96	A1C	0.108829	112	M	Mexican	8.8	YALE	2	0.149036895	PC1	16	T1
GPR183	HSB96	DLPFC	0.276401	112	M	Mexican	8.8	YALE	2	0.352081644	PC2	16	T1
GPR183	HSB96	IPC	0.230358	112	M	Mexican	8.8	YALE	2	0.299078161	PC1	16	T1
GPR183	HSB96	MFC	0.191237	112	M	Mexican	8.8	YALE	2	0.25246047	PC2	16	T1
GPR183	HSB96	STC	0.199206	112	M	Mexican	8.8	YALE	2	0.262079507	PC1	16	T1
GPR183	HSB96	V1	0.211327	112	M	Mexican	8.8	YALE	2	0.276588376	PC1	16	T1
GPR183	HSB96	VLPFC	0.068926	112	M	Mexican	8.8	YALE	2	0.096161981	PC2	16	T1
GPR183	HSB97	A1C	0.104283	119	F	European	9.5	USC	2	0.143109946	PC1	17	T1
GPR183	HSB97	DLPFC	0.189918	119	F	European	9.5	USC	2	0.250862158	PC2	17	T1
GPR183	HSB97	IPC	0.051035	119	F	European	9.5	USC	2	0.071810713	PC1	17	T1
GPR183	HSB97	MFC	0.128366	119	F	European	9.5	USC	2	0.1742351	PC2	17	T1
GPR183	HSB97	OFC	0.066547	119	F	European	9.5	USC	2	0.092947543	PC2	17	T1
GPR183	HSB97	STC	0.278779	119	F	European	9.5	USC	2	0.354766958	PC1	17	T1
GPR183	HSB97	V1	0.210207	119	F	European	9.5	USC	2	0.275253835	PC1	17	T1
GPR183	HSB97	VLPFC	0.261289	119	F	European	9.5	USC	2	0.334898879	PC2	17	T1
GPR183	HSB98	A1C	0.313047	133	F	Mexican	8.8	USC	2	0.392918558	PC1	19	T1
GPR183	HSB98	DLPFC	0.180485	133	F	Mexican	8.8	USC	2	0.23937971	PC2	19	T1
GPR183	HSB98	IPC	0.332174	133	F	Mexican	8.8	USC	2	0.41378253	PC1	19	T1
GPR183	HSB98	MFC	0.172069	133	F	Mexican	8.8	USC	2	0.229057504	PC2	19	T1
GPR183	HSB98	STC	0.10929	133	F	Mexican	8.8	USC	2	0.149636576	PC1	19	T1
GPR183	HSB98	V1	0.405823	133	F	Mexican	8.8	USC	2	0.491414963	PC1	19	T1
GPR183	HSB98	VLPFC	0.078056	133	F	Mexican	8.8	USC	2	0.108432121	PC2	19	T1
GPR37L1	HSB103	A1C	0.051506	91	M	European	9.3	USC	1.5	0.072457082	PC1	13	T0
GPR37L1	HSB103	DLPFC	0.061764	91	M	European	9.3	USC	1.5	0.086463132	PC2	13	T0
GPR37L1	HSB103	IPC	0.104308	91	M	European	9.3	USC	1.5	0.143142607	PC1	13	T0
GPR37L1	HSB103	M1	0.019363	91	M	European	9.3	USC	1.5	0.027667894	PC1	13	T0
GPR37L1	HSB103	MFC	0.135172	91	M	European	9.3	USC	1.5	0.18291091	PC2	13	T0
GPR37L1	HSB103	OFC	0.093203	91	M	European	9.3	USC	1.5	0.128561324	PC2	13	T0
GPR37L1	HSB103	S1	0.023552	91	M	European	9.3	USC	1.5	0.033584398	PC1	13	T0
GPR37L1	HSB103	V1	0.12932	91	M	European	9.3	USC	1.5	0.175454341	PC1	13	T0
GPR37L1	HSB103	VLPFC	0.134648	91	M	European	9.3	USC	1.5	0.182244802	PC2	13	T0
GPR37L1	HSB107	A1C	0.787045	147	F	European	9.6	USC	20	0.837575964	PC1	21	T1
GPR37L1	HSB107	DLPFC	0.934386	147	F	European	9.6	USC	20	0.951875708	PC2	21	T1
GPR37L1	HSB107	IPC	0.754802	147	F	European	9.6	USC	20	0.811308256	PC1	21	T1
GPR37L1	HSB107	M1	1.072025	147	F	European	9.6	USC	20	1.05104141	PC1	21	T1
GPR37L1	HSB107	MFC	0.6689	147	F	European	9.6	USC	20	0.738897511	PC2	21	T1
GPR37L1	HSB107	OFC	0.987645	147	F	European	9.6	USC	20	0.99106011	PC2	21	T1
GPR37L1	HSB107	S1	0.977921	147	F	European	9.6	USC	20	0.983984805	PC1	21	T1
GPR37L1	HSB107	STC	1.101759	147	F	European	9.6	USC	20	1.071597251	PC1	21	T1
GPR37L1	HSB107	V1	0.650522	147	F	European	9.6	USC	20	0.722922369	PC1	21	T1
GPR37L1	HSB107	VLPFC	0.875003	147	F	European	9.6	USC	20	0.906892904	PC2	21	T1
GPR37L1	HSB112	DLPFC	0.118082	56	M	European	9.8	USC	5	0.161025999	PC2	8	T0
GPR37L1	HSB112	MFC	0.015998	56	M	European	9.8	USC	5	0.022897562	PC2	8	T0
GPR37L1	HSB112	OFC	0.119123	56	M	European	9.8	USC	5	0.162368608	PC2	8	T0
GPR37L1	HSB112	STC	0.035813	56	M	European	9.8	USC	5	0.05076357	PC1	8	T0
GPR37L1	HSB112	VLPFC	0.122824	56	M	European	9.8	USC	5	0.167131806	PC2	8	T0
GPR37L1	HSB113	A1C	0.018426	84	F	African/European	9.5	USC	4	0.026341156	PC1	12	T0
GPR37L1	HSB113	DLPFC	0.093746	84	F	African/European	9.5	USC	4	0.129277741	PC2	12	T0
GPR37L1	HSB113	IPC	0.043725	84	F	African/European	9.5	USC	4	0.061741642	PC1	12	T0
GPR37L1	HSB113	M1	0.024488	84	F	African/European	9.5	USC	4	0.034903086	PC1	12	T0
GPR37L1	HSB113	MFC	0.042327	84	F	African/European	9.5	USC	4	0.059807953	PC2	12	T0
GPR37L1	HSB113	OFC	0.137884	84	F	African/European	9.5	USC	4	0.186353492	PC2	12	T0
GPR37L1	HSB113	S1	0.068105	84	F	African/European	9.5	USC	4	0.095053478	PC1	12	T0
GPR37L1	HSB113	V1	0.138451	84	F	African/European	9.5	USC	4	0.187072198	PC1	12	T0
GPR37L1	HSB113	VLPFC	0.138947	84	F	African/European	9.5	USC	4	0.187700614	PC2	12	T0
GPR37L1	HSB114	A1C	0.364634	91	M	European	9.4	YALE	1	0.448514067	PC1	13	T0
GPR37L1	HSB114	DLPFC	0.044727	91	M	European	9.4	YALE	1	0.063125998	PC2	13	T0
GPR37L1	HSB114	IPC	0.124359	91	M	European	9.4	YALE	1	0.169102752	PC1	13	T0
GPR37L1	HSB114	M1	0.125964	91	M	European	9.4	YALE	1	0.171160701	PC1	13	T0
GPR37L1	HSB114	MFC	0.181168	91	M	European	9.4	YALE	1	0.240214177	PC2	13	T0
GPR37L1	HSB114	OFC	0.361145	91	M	European	9.4	YALE	1	0.444820762	PC2	13	T0
GPR37L1	HSB114	S1	0.082729	91	M	European	9.4	YALE	1	0.114672191	PC1	13	T0
GPR37L1	HSB114	STC	0.230561	91	M	European	9.4	YALE	1	0.299316175	PC1	13	T0
GPR37L1	HSB114	V1	0.288676	91	M	European	9.4	YALE	1	0.365889586	PC1	13	T0
GPR37L1	HSB114	VLPFC	0.098079	91	M	European	9.4	YALE	1	0.134981851	PC2	13	T0
GPR37L1	HSB148	DLPFC	0.235876	63	M	European	10	YALE	1	0.305534	PC2	9	T0
GPR37L1	HSB148	MFC	0.067974	63	M	European	10	YALE	1	0.094876525	PC2	9	T0
GPR37L1	HSB148	OFC	0.059928	63	M	European	10	YALE	1	0.083966267	PC2	9	T0
GPR37L1	HSB149	A1C	0.215069	91	F	European	10	YALE	2	0.281038242	PC1	13	T0
GPR37L1	HSB149	DLPFC	0.032782	91	F	European	10	YALE	2	0.046535762	PC2	13	T0
GPR37L1	HSB149	IPC	0.076595	91	F	European	10	YALE	2	0.10647563	PC1	13	T0
GPR37L1	HSB149	M1	0.016821	91	F	European	10	YALE	2	0.024065731	PC1	13	T0
GPR37L1	HSB149	MFC	0.165175	91	F	European	10	YALE	2	0.220546652	PC2	13	T0
GPR37L1	HSB149	OFC	0.05394	91	F	European	10	YALE	2	0.075792738	PC2	13	T0
GPR37L1	HSB149	S1	0.120529	91	F	European	10	YALE	2	0.164179987	PC1	13	T0
GPR37L1	HSB149	STC	0.110728	91	F	European	10	YALE	2	0.151505566	PC1	13	T0
GPR37L1	HSB149	V1	0.082233	91	F	European	10	YALE	2	0.114011138	PC1	13	T0
GPR37L1	HSB149	VLPFC	0.011804	91	F	European	10	YALE	2	0.016929848	PC2	13	T0
GPR37L1	HSB150	A1C	0.025192	84	F	African	9.3	YALE	2.33	0.035894126	PC1	12	T0
GPR37L1	HSB150	DLPFC	0.030883	84	F	African	9.3	YALE	2.33	0.043880603	PC2	12	T0
GPR37L1	HSB150	IPC	0.02322	84	F	African	9.3	YALE	2.33	0.033116369	PC1	12	T0
GPR37L1	HSB150	M1	0.045236	84	F	African	9.3	YALE	2.33	0.06382872	PC1	12	T0
GPR37L1	HSB150	MFC	0.186627	84	F	African	9.3	YALE	2.33	0.246866515	PC2	12	T0
GPR37L1	HSB150	OFC	0.118335	84	F	African	9.3	YALE	2.33	0.161352416	PC2	12	T0
GPR37L1	HSB150	S1	0.100826	84	F	African	9.3	YALE	2.33	0.13858645	PC1	12	T0
GPR37L1	HSB150	STC	0.092736	84	F	African	9.3	YALE	2.33	0.127944895	PC1	12	T0
GPR37L1	HSB150	V1	0.074608	84	F	African	9.3	YALE	2.33	0.103810483	PC1	12	T0
GPR37L1	HSB150	VLPFC	0.134359	84	F	African	9.3	YALE	2.33	0.181877294	PC2	12	T0
GPR37L1	HSB153	A1C	0.048563	84	F	Asian	9.6	YALE	1	0.068413544	PC1	12	T0
GPR37L1	HSB153	DLPFC	0.092736	84	F	Asian	9.6	YALE	1	0.127944895	PC2	12	T0
GPR37L1	HSB153	IPC	0.04571	84	F	Asian	9.6	YALE	1	0.064482814	PC1	12	T0
GPR37L1	HSB153	M1	0.080726	84	F	Asian	9.6	YALE	1	0.112000798	PC1	12	T0
GPR37L1	HSB153	MFC	0.069488	84	F	Asian	9.6	YALE	1	0.096920295	PC2	12	T0
GPR37L1	HSB153	OFC	0.030419	84	F	Asian	9.6	YALE	1	0.043231101	PC2	12	T0
GPR37L1	HSB153	S1	0.079235	84	F	Asian	9.6	YALE	1	0.110009041	PC1	12	T0
GPR37L1	HSB153	STC	0.087421	84	F	Asian	9.6	YALE	1	0.120910594	PC1	12	T0
GPR37L1	HSB153	V1	0.076595	84	F	Asian	9.6	YALE	1	0.10647563	PC1	12	T0
GPR37L1	HSB153	VLPFC	0.055368	84	F	Asian	9.6	YALE	1	0.077746145	PC2	12	T0
GPR37L1	HSB154	A1C	0.089069	112	M	African/European	10	USC	1	0.123095362	PC1	16	T1
GPR37L1	HSB154	DLPFC	0.093203	112	M	African/European	10	USC	1	0.128561324	PC2	16	T1
GPR37L1	HSB154	IPC	0.182583	112	M	African/European	10	USC	1	0.241941443	PC1	16	T1
GPR37L1	HSB154	MFC	0.976483	112	M	African/European	10	USC	1	0.982935546	PC2	16	T1
GPR37L1	HSB154	STC	0.130937	112	M	African/European	10	USC	1	0.177518565	PC1	16	T1
GPR37L1	HSB154	V1	0.048797	112	M	African/European	10	USC	1	0.068735464	PC1	16	T1
GPR37L1	HSB154	VLPFC	0.045523	112	M	African/European	10	USC	1	0.064224799	PC2	16	T1
GPR37L1	HSB155	DLPFC	34.000476	245	F	European	7.2	YALE	48	5.129302637	PC2	35	T2
GPR37L1	HSB155	IPC	49.860597	245	F	European	7.2	YALE	48	5.668476491	PC1	35	T2
GPR37L1	HSB155	M1	47.415112	245	F	European	7.2	YALE	48	5.597385527	PC1	35	T2
GPR37L1	HSB155	MFC	46.157581	245	F	European	7.2	YALE	48	5.55941781	PC2	35	T2
GPR37L1	HSB155	OFC	23.886038	245	F	European	7.2	YALE	48	4.637264658	PC2	35	T2
GPR37L1	HSB155	S1	35.67693	245	F	European	7.2	YALE	48	5.19680098	PC1	35	T2
GPR37L1	HSB155	VLPFC	26.538874	245	F	European	7.2	YALE	48	4.783397667	PC2	35	T2
GPR37L1	HSB159	A1C	1.7527	154	M	European	10	YALE	1	1.460847388	PC1	22	T1
GPR37L1	HSB159	DLPFC	1.49576	154	M	European	10	YALE	1	1.319479207	PC2	22	T1
GPR37L1	HSB159	IPC	1.385851	154	M	European	10	YALE	1	1.254503947	PC1	22	T1
GPR37L1	HSB159	M1	3.938837	154	M	European	10	YALE	1	2.304171355	PC1	22	T1
GPR37L1	HSB159	MFC	1.171394	154	M	European	10	YALE	1	1.118621527	PC2	22	T1
GPR37L1	HSB159	OFC	2.128004	154	M	European	10	YALE	1	1.645242358	PC2	22	T1
GPR37L1	HSB159	S1	1.403119	154	M	European	10	YALE	1	1.264908091	PC1	22	T1
GPR37L1	HSB159	STC	1.403119	154	M	European	10	YALE	1	1.264908091	PC1	22	T1
GPR37L1	HSB159	V1	1.320675	154	M	European	10	YALE	1	1.214544494	PC1	22	T1
GPR37L1	HSB159	VLPFC	1.899919	154	M	European	10	YALE	1	1.536012604	PC2	22	T1
GPR37L1	HSB178	A1C	0.107989	112	M	European	9.9	YALE	1	0.147943559	PC1	16	T1
GPR37L1	HSB178	DLPFC	0.110205	112	M	European	9.9	YALE	1	0.150826096	PC2	16	T1
GPR37L1	HSB178	IPC	0.075615	112	M	European	9.9	YALE	1	0.10516178	PC1	16	T1
GPR37L1	HSB178	M1	0.110205	112	M	European	9.9	YALE	1	0.150826096	PC1	16	T1
GPR37L1	HSB178	MFC	0.069972	112	M	European	9.9	YALE	1	0.097573043	PC2	16	T1
GPR37L1	HSB178	OFC	0.128777	112	M	European	9.9	YALE	1	0.174760497	PC2	16	T1
GPR37L1	HSB178	S1	0.074005	112	M	European	9.9	YALE	1	0.10300071	PC1	16	T1
GPR37L1	HSB178	STC	0.122198	112	M	European	9.9	YALE	1	0.166327247	PC1	16	T1
GPR37L1	HSB178	V1	0.085875	112	M	European	9.9	YALE	1	0.118858038	PC1	16	T1
GPR37L1	HSB178	VLPFC	0.034187	112	M	European	9.9	YALE	1	0.048497075	PC2	16	T1
GPR37L1	HSB194	A1C	21.635716	259	M	European	8.3	YALE	20	4.500529037	PC1	37	T2
GPR37L1	HSB194	DLPFC	12.10613	259	M	European	8.3	YALE	20	3.712169842	PC2	37	T2
GPR37L1	HSB194	IPC	16.481548	259	M	European	8.3	YALE	20	4.127761037	PC1	37	T2
GPR37L1	HSB194	M1	28.409527	259	M	European	8.3	YALE	20	4.878211676	PC1	37	T2
GPR37L1	HSB194	MFC	13.068164	259	M	European	8.3	YALE	20	3.814362153	PC2	37	T2
GPR37L1	HSB194	OFC	15.598234	259	M	European	8.3	YALE	20	4.052957846	PC2	37	T2
GPR37L1	HSB194	S1	29.213896	259	M	European	8.3	YALE	20	4.917140323	PC1	37	T2
GPR37L1	HSB194	STC	15.613113	259	M	European	8.3	YALE	20	4.054250529	PC1	37	T2
GPR37L1	HSB194	V1	22.63669	259	M	European	8.3	YALE	20	4.562956115	PC1	37	T2
GPR37L1	HSB194	VLPFC	15.603064	259	M	European	8.3	YALE	20	4.053377602	PC2	37	T2
GPR37L1	HSB92	DLPFC	1.296309	147	M	African	9.1	USC	4	1.19931679	PC2	21	T1
GPR37L1	HSB92	IPC	3.268569	147	M	African	9.1	USC	4	2.0937525	PC1	21	T1
GPR37L1	HSB92	M1	1.584869	147	M	African	9.1	USC	4	1.370091167	PC1	21	T1
GPR37L1	HSB92	MFC	1.742177	147	M	African	9.1	USC	4	1.455321696	PC2	21	T1
GPR37L1	HSB92	OFC	2.77851	147	M	African	9.1	USC	4	1.917817441	PC2	21	T1
GPR37L1	HSB92	S1	1.679069	147	M	African	9.1	USC	4	1.421731739	PC1	21	T1
GPR37L1	HSB92	STC	1.543766	147	M	African	9.1	USC	4	1.346965964	PC1	21	T1
GPR37L1	HSB92	V1	1.209164	147	M	African	9.1	USC	4	1.143500523	PC1	21	T1
GPR37L1	HSB92	VLPFC	1.171733	147	M	African	9.1	USC	4	1.118846744	PC2	21	T1
GPR37L1	HSB96	A1C	0.132692	112	M	Mexican	8.8	YALE	2	0.179755619	PC1	16	T1
GPR37L1	HSB96	DLPFC	0.263577	112	M	Mexican	8.8	YALE	2	0.337513582	PC2	16	T1
GPR37L1	HSB96	IPC	0.093853	112	M	Mexican	8.8	YALE	2	0.129418871	PC1	16	T1
GPR37L1	HSB96	MFC	0.279256	112	M	Mexican	8.8	YALE	2	0.355305	PC2	16	T1
GPR37L1	HSB96	STC	0.248158	112	M	Mexican	8.8	YALE	2	0.319800572	PC1	16	T1
GPR37L1	HSB96	V1	0.095379	112	M	Mexican	8.8	YALE	2	0.131430127	PC1	16	T1
GPR37L1	HSB96	VLPFC	0.213464	112	M	Mexican	8.8	YALE	2	0.279131308	PC2	16	T1
GPR37L1	HSB97	A1C	0.32841	119	F	European	9.5	USC	2	0.409700488	PC1	17	T1
GPR37L1	HSB97	DLPFC	0.370881	119	F	European	9.5	USC	2	0.455103343	PC2	17	T1
GPR37L1	HSB97	IPC	0.457879	119	F	European	9.5	USC	2	0.543870985	PC1	17	T1
GPR37L1	HSB97	MFC	0.406154	119	F	European	9.5	USC	2	0.491754605	PC2	17	T1
GPR37L1	HSB97	OFC	0.525539	119	F	European	9.5	USC	2	0.609319063	PC2	17	T1
GPR37L1	HSB97	STC	0.374269	119	F	European	9.5	USC	2	0.458664426	PC1	17	T1
GPR37L1	HSB97	V1	0.311526	119	F	European	9.5	USC	2	0.391246408	PC1	17	T1
GPR37L1	HSB97	VLPFC	0.545697	119	F	European	9.5	USC	2	0.628257538	PC2	17	T1
GPR37L1	HSB98	A1C	0.581708	133	F	Mexican	8.8	USC	2	0.661483288	PC1	19	T1
GPR37L1	HSB98	DLPFC	0.406615	133	F	Mexican	8.8	USC	2	0.492227507	PC2	19	T1
GPR37L1	HSB98	IPC	0.517173	133	F	Mexican	8.8	USC	2	0.601385602	PC1	19	T1
GPR37L1	HSB98	MFC	0.384466	133	F	Mexican	8.8	USC	2	0.469329624	PC2	19	T1
GPR37L1	HSB98	STC	0.32047	133	F	Mexican	8.8	USC	2	0.401051525	PC1	19	T1
GPR37L1	HSB98	V1	0.266976	133	F	Mexican	8.8	USC	2	0.341389196	PC1	19	T1
GPR37L1	HSB98	VLPFC	0.354898	133	F	Mexican	8.8	USC	2	0.438184246	PC2	19	T1
IL6ST	HSB103	A1C	4.271452	91	M	European	9.3	USC	1.5	2.398200401	PC1	13	T0
IL6ST	HSB103	DLPFC	5.904648	91	M	European	9.3	USC	1.5	2.787567868	PC2	13	T0
IL6ST	HSB103	IPC	5.124328	91	M	European	9.3	USC	1.5	2.614551551	PC1	13	T0
IL6ST	HSB103	M1	5.546994	91	M	European	9.3	USC	1.5	2.710832657	PC1	13	T0
IL6ST	HSB103	MFC	11.613865	91	M	European	9.3	USC	1.5	3.656938493	PC2	13	T0
IL6ST	HSB103	OFC	9.202363	91	M	European	9.3	USC	1.5	3.350831433	PC2	13	T0
IL6ST	HSB103	S1	5.920113	91	M	European	9.3	USC	1.5	2.790795596	PC1	13	T0
IL6ST	HSB103	V1	5.430759	91	M	European	9.3	USC	1.5	2.684989024	PC1	13	T0
IL6ST	HSB103	VLPFC	6.26167	91	M	European	9.3	USC	1.5	2.86030137	PC2	13	T0
IL6ST	HSB107	A1C	2.599909	147	F	European	9.6	USC	20	1.847960438	PC1	21	T1
IL6ST	HSB107	DLPFC	2.652939	147	F	European	9.6	USC	20	1.869057663	PC2	21	T1
IL6ST	HSB107	IPC	3.032185	147	F	European	9.6	USC	20	2.011561832	PC1	21	T1
IL6ST	HSB107	M1	3.501847	147	F	European	9.6	USC	20	2.170517026	PC1	21	T1
IL6ST	HSB107	MFC	3.854397	147	F	European	9.6	USC	20	2.279292099	PC2	21	T1
IL6ST	HSB107	OFC	3.832596	147	F	European	9.6	USC	20	2.272798392	PC2	21	T1
IL6ST	HSB107	S1	3.028863	147	F	European	9.6	USC	20	2.010372748	PC1	21	T1
IL6ST	HSB107	STC	2.347455	147	F	European	9.6	USC	20	1.743064661	PC1	21	T1
IL6ST	HSB107	V1	3.334998	147	F	European	9.6	USC	20	2.116031328	PC1	21	T1
IL6ST	HSB107	VLPFC	2.829269	147	F	European	9.6	USC	20	1.937069011	PC2	21	T1
IL6ST	HSB112	DLPFC	12.674397	56	M	European	9.8	USC	5	3.773405311	PC2	8	T0
IL6ST	HSB112	MFC	13.709376	56	M	European	9.8	USC	5	3.878664141	PC2	8	T0
IL6ST	HSB112	OFC	20.078241	56	M	European	9.8	USC	5	4.397682573	PC2	8	T0
IL6ST	HSB112	STC	9.230139	56	M	European	9.8	USC	5	3.354753842	PC1	8	T0
IL6ST	HSB112	VLPFC	10.877573	56	M	European	9.8	USC	5	3.570168169	PC2	8	T0
IL6ST	HSB113	A1C	3.608681	84	F	African/European	9.5	USC	4	2.204353912	PC1	12	T0
IL6ST	HSB113	DLPFC	5.146245	84	F	African/European	9.5	USC	4	2.619705276	PC2	12	T0
IL6ST	HSB113	IPC	4.792469	84	F	African/European	9.5	USC	4	2.534178418	PC1	12	T0
IL6ST	HSB113	M1	4.333933	84	F	African/European	9.5	USC	4	2.415199703	PC1	12	T0
IL6ST	HSB113	MFC	4.434398	84	F	African/European	9.5	USC	4	2.442120228	PC2	12	T0
IL6ST	HSB113	OFC	4.490297	84	F	African/European	9.5	USC	4	2.456884195	PC2	12	T0
IL6ST	HSB113	S1	3.917742	84	F	African/European	9.5	USC	4	2.297996049	PC1	12	T0
IL6ST	HSB113	V1	4.949558	84	F	African/European	9.5	USC	4	2.572782493	PC1	12	T0
IL6ST	HSB113	VLPFC	4.270299	84	F	African/European	9.5	USC	4	2.397884813	PC2	12	T0
IL6ST	HSB114	A1C	5.202178	91	M	European	9.4	YALE	1	2.632774931	PC1	13	T0
IL6ST	HSB114	DLPFC	2.855907	91	M	European	9.4	YALE	1	1.947070256	PC2	13	T0
IL6ST	HSB114	IPC	2.568727	91	M	European	9.4	YALE	1	1.835409543	PC1	13	T0
IL6ST	HSB114	M1	2.694478	91	M	European	9.4	YALE	1	1.885370538	PC1	13	T0
IL6ST	HSB114	MFC	3.521196	91	M	European	9.4	YALE	1	2.176704462	PC2	13	T0
IL6ST	HSB114	OFC	4.696009	91	M	European	9.4	YALE	1	2.509951426	PC2	13	T0
IL6ST	HSB114	S1	2.835325	91	M	European	9.4	YALE	1	1.939348835	PC1	13	T0
IL6ST	HSB114	STC	2.951649	91	M	European	9.4	YALE	1	1.982454807	PC1	13	T0
IL6ST	HSB114	V1	3.846407	91	M	European	9.4	YALE	1	2.276915567	PC1	13	T0
IL6ST	HSB114	VLPFC	2.53389	91	M	European	9.4	YALE	1	1.821257134	PC2	13	T0
IL6ST	HSB148	DLPFC	8.126484	63	M	European	10	YALE	1	3.190059165	PC2	9	T0
IL6ST	HSB148	MFC	9.459179	63	M	European	10	YALE	1	3.386697706	PC2	9	T0
IL6ST	HSB148	OFC	10.191174	63	M	European	10	YALE	1	3.484289484	PC2	9	T0
IL6ST	HSB149	A1C	4.024073	91	F	European	10	YALE	2	2.328857427	PC1	13	T0
IL6ST	HSB149	DLPFC	3.828428	91	F	European	10	YALE	2	2.271553565	PC2	13	T0
IL6ST	HSB149	IPC	3.521196	91	F	European	10	YALE	2	2.176704462	PC1	13	T0
IL6ST	HSB149	M1	3.878525	91	F	European	10	YALE	2	2.286445021	PC1	13	T0
IL6ST	HSB149	MFC	4.33748	91	F	European	10	YALE	2	2.416158759	PC2	13	T0
IL6ST	HSB149	OFC	4.0669	91	F	European	10	YALE	2	2.341103356	PC2	13	T0
IL6ST	HSB149	S1	3.294131	91	F	European	10	YALE	2	2.102366204	PC1	13	T0
IL6ST	HSB149	STC	3.481417	91	F	European	10	YALE	2	2.163954977	PC1	13	T0
IL6ST	HSB149	V1	4.350861	91	F	European	10	YALE	2	2.419771052	PC1	13	T0
IL6ST	HSB149	VLPFC	3.551945	91	F	European	10	YALE	2	2.186483126	PC2	13	T0
IL6ST	HSB150	A1C	3.668788	84	F	African	9.3	YALE	2.33	2.22304808	PC1	12	T0
IL6ST	HSB150	DLPFC	5.147744	84	F	African	9.3	YALE	2.33	2.620057091	PC2	12	T0
IL6ST	HSB150	IPC	4.371129	84	F	African	9.3	YALE	2.33	2.425225372	PC1	12	T0
IL6ST	HSB150	M1	4.188165	84	F	African	9.3	YALE	2.33	2.375224363	PC1	12	T0
IL6ST	HSB150	MFC	5.982487	84	F	African	9.3	YALE	2.33	2.803740982	PC2	12	T0
IL6ST	HSB150	OFC	7.608537	84	F	African	9.3	YALE	2.33	3.105768076	PC2	12	T0
IL6ST	HSB150	S1	4.884018	84	F	African	9.3	YALE	2.33	2.55680166	PC1	12	T0
IL6ST	HSB150	STC	4.709242	84	F	African	9.3	YALE	2.33	2.513299216	PC1	12	T0
IL6ST	HSB150	V1	4.291017	84	F	African	9.3	YALE	2.33	2.403545053	PC1	12	T0
IL6ST	HSB150	VLPFC	5.628079	84	F	African	9.3	YALE	2.33	2.728590798	PC2	12	T0
IL6ST	HSB153	A1C	3.382175	84	F	Asian	9.6	YALE	1	2.131647099	PC1	12	T0
IL6ST	HSB153	DLPFC	4.747897	84	F	Asian	9.6	YALE	1	2.52303421	PC2	12	T0
IL6ST	HSB153	IPC	3.6833	84	F	Asian	9.6	YALE	1	2.227525456	PC1	12	T0
IL6ST	HSB153	M1	4.320839	84	F	Asian	9.6	YALE	1	2.411653751	PC1	12	T0
IL6ST	HSB153	MFC	4.20759	84	F	Asian	9.6	YALE	1	2.380615868	PC2	12	T0
IL6ST	HSB153	OFC	5.32832	84	F	Asian	9.6	YALE	1	2.661822553	PC2	12	T0
IL6ST	HSB153	S1	3.715984	84	F	Asian	9.6	YALE	1	2.237558824	PC1	12	T0
IL6ST	HSB153	STC	3.213722	84	F	Asian	9.6	YALE	1	2.075095136	PC1	12	T0
IL6ST	HSB153	V1	4.302026	84	F	Asian	9.6	YALE	1	2.406543745	PC1	12	T0
IL6ST	HSB153	VLPFC	3.682323	84	F	Asian	9.6	YALE	1	2.227224459	PC2	12	T0
IL6ST	HSB154	A1C	4.002723	112	M	African/European	10	USC	1	2.322713573	PC1	16	T1
IL6ST	HSB154	DLPFC	6.061699	112	M	African/European	10	USC	1	2.820015329	PC2	16	T1
IL6ST	HSB154	IPC	3.575015	112	M	African/European	10	USC	1	2.193776474	PC1	16	T1
IL6ST	HSB154	MFC	8.672164	112	M	African/European	10	USC	1	3.273838707	PC2	16	T1
IL6ST	HSB154	STC	4.433242	112	M	African/European	10	USC	1	2.441813307	PC1	16	T1
IL6ST	HSB154	V1	7.34584	112	M	African/European	10	USC	1	3.061057263	PC1	16	T1
IL6ST	HSB154	VLPFC	4.745931	112	M	African/European	10	USC	1	2.522540668	PC2	16	T1
IL6ST	HSB155	DLPFC	25.558905	245	F	European	7.2	YALE	48	4.731123762	PC2	35	T2
IL6ST	HSB155	IPC	32.22252	245	F	European	7.2	YALE	48	5.054089604	PC1	35	T2
IL6ST	HSB155	M1	30.684455	245	F	European	7.2	YALE	48	4.985703295	PC1	35	T2
IL6ST	HSB155	MFC	32.562816	245	F	European	7.2	YALE	48	5.068791861	PC2	35	T2
IL6ST	HSB155	OFC	15.856313	245	F	European	7.2	YALE	48	4.075217103	PC2	35	T2
IL6ST	HSB155	S1	17.844322	245	F	European	7.2	YALE	48	4.236057984	PC1	35	T2
IL6ST	HSB155	VLPFC	16.2366	245	F	European	7.2	YALE	48	4.107403319	PC2	35	T2
IL6ST	HSB159	A1C	4.462957	154	M	European	10	YALE	1	2.449682067	PC1	22	T1
IL6ST	HSB159	DLPFC	5.929062	154	M	European	10	YALE	1	2.792660065	PC2	22	T1
IL6ST	HSB159	IPC	3.90077	154	M	European	10	YALE	1	2.293008441	PC1	22	T1
IL6ST	HSB159	M1	7.52078	154	M	European	10	YALE	1	3.090985502	PC1	22	T1
IL6ST	HSB159	MFC	7.167274	154	M	European	10	YALE	1	3.029854629	PC2	22	T1
IL6ST	HSB159	OFC	5.325591	154	M	European	10	YALE	1	2.661200277	PC2	22	T1
IL6ST	HSB159	S1	4.419794	154	M	European	10	YALE	1	2.438238017	PC1	22	T1
IL6ST	HSB159	STC	4.078429	154	M	European	10	YALE	1	2.344382272	PC1	22	T1
IL6ST	HSB159	V1	4.8965	154	M	European	10	YALE	1	2.559858864	PC1	22	T1
IL6ST	HSB159	VLPFC	5.306729	154	M	European	10	YALE	1	2.656891942	PC2	22	T1
IL6ST	HSB178	A1C	3.599944	112	M	European	9.9	YALE	1	2.201616298	PC1	16	T1
IL6ST	HSB178	DLPFC	3.96489	112	M	European	9.9	YALE	1	2.311761754	PC2	16	T1
IL6ST	HSB178	IPC	2.927526	112	M	European	9.9	YALE	1	1.973620826	PC1	16	T1
IL6ST	HSB178	M1	3.591626	112	M	European	9.9	YALE	1	2.199005135	PC1	16	T1
IL6ST	HSB178	MFC	4.744288	112	M	European	9.9	YALE	1	2.522128083	PC2	16	T1
IL6ST	HSB178	OFC	4.389153	112	M	European	9.9	YALE	1	2.430058546	PC2	16	T1
IL6ST	HSB178	S1	3.517392	112	M	European	9.9	YALE	1	2.17549011	PC1	16	T1
IL6ST	HSB178	STC	3.306316	112	M	European	9.9	YALE	1	2.106454189	PC1	16	T1
IL6ST	HSB178	V1	4.994793	112	M	European	9.9	YALE	1	2.583709938	PC1	16	T1
IL6ST	HSB178	VLPFC	3.385868	112	M	European	9.9	YALE	1	2.132862392	PC2	16	T1
IL6ST	HSB194	A1C	23.632066	259	M	European	8.3	YALE	20	4.622465733	PC1	37	T2
IL6ST	HSB194	DLPFC	18.548998	259	M	European	8.3	YALE	20	4.289022758	PC2	37	T2
IL6ST	HSB194	IPC	20.629046	259	M	European	8.3	YALE	20	4.434898128	PC1	37	T2
IL6ST	HSB194	M1	35.270016	259	M	European	8.3	YALE	20	5.180705477	PC1	37	T2
IL6ST	HSB194	MFC	23.995944	259	M	European	8.3	YALE	20	4.643622108	PC2	37	T2
IL6ST	HSB194	OFC	24.766329	259	M	European	8.3	YALE	20	4.687415102	PC2	37	T2
IL6ST	HSB194	S1	32.22252	259	M	European	8.3	YALE	20	5.054089604	PC1	37	T2
IL6ST	HSB194	STC	16.265723	259	M	European	8.3	YALE	20	4.109838843	PC1	37	T2
IL6ST	HSB194	V1	22.604116	259	M	European	8.3	YALE	20	4.560966548	PC1	37	T2
IL6ST	HSB194	VLPFC	22.645366	259	M	European	8.3	YALE	20	4.563485568	PC2	37	T2
IL6ST	HSB92	DLPFC	4.902629	147	M	African	9.1	USC	4	2.561357666	PC2	21	T1
IL6ST	HSB92	IPC	5.642236	147	M	African	9.1	USC	4	2.731668983	PC1	21	T1
IL6ST	HSB92	M1	4.606086	147	M	African	9.1	USC	4	2.486993876	PC1	21	T1
IL6ST	HSB92	MFC	4.591594	147	M	African	9.1	USC	4	2.483259612	PC2	21	T1
IL6ST	HSB92	OFC	5.766408	147	M	African	9.1	USC	4	2.758390171	PC2	21	T1
IL6ST	HSB92	S1	5.324908	147	M	African	9.1	USC	4	2.661044495	PC1	21	T1
IL6ST	HSB92	STC	3.770355	147	M	African	9.1	USC	4	2.254096633	PC1	21	T1
IL6ST	HSB92	V1	3.2882	147	M	African	9.1	USC	4	2.100372194	PC1	21	T1
IL6ST	HSB92	VLPFC	4.770849	147	M	African	9.1	USC	4	2.528783582	PC2	21	T1
IL6ST	HSB96	A1C	1.798274	112	M	Mexican	8.8	YALE	2	1.484537235	PC1	16	T1
IL6ST	HSB96	DLPFC	3.422883	112	M	Mexican	8.8	YALE	2	2.144987079	PC2	16	T1
IL6ST	HSB96	IPC	2.079725	112	M	Mexican	8.8	YALE	2	1.622801533	PC1	16	T1
IL6ST	HSB96	MFC	4.904005	112	M	Mexican	8.8	YALE	2	2.561693943	PC2	16	T1
IL6ST	HSB96	STC	3.286135	112	M	Mexican	8.8	YALE	2	2.099677291	PC1	16	T1
IL6ST	HSB96	V1	2.606406	112	M	Mexican	8.8	YALE	2	1.850561821	PC1	16	T1
IL6ST	HSB96	VLPFC	2.829725	112	M	Mexican	8.8	YALE	2	1.937240801	PC2	16	T1
IL6ST	HSB97	A1C	2.438985	119	F	European	9.5	USC	2	1.781982823	PC1	17	T1
IL6ST	HSB97	DLPFC	3.243394	119	F	European	9.5	USC	2	2.085218639	PC2	17	T1
IL6ST	HSB97	IPC	2.911862	119	F	European	9.5	USC	2	1.967855477	PC1	17	T1
IL6ST	HSB97	MFC	3.566903	119	F	European	9.5	USC	2	2.191216148	PC2	17	T1
IL6ST	HSB97	OFC	3.812651	119	F	European	9.5	USC	2	2.266831807	PC2	17	T1
IL6ST	HSB97	STC	2.239461	119	F	European	9.5	USC	2	1.695753789	PC1	17	T1
IL6ST	HSB97	V1	2.904852	119	F	European	9.5	USC	2	1.965267869	PC1	17	T1
IL6ST	HSB97	VLPFC	3.701093	119	F	European	9.5	USC	2	2.232996221	PC2	17	T1
IL6ST	HSB98	A1C	2.179856	133	F	Mexican	8.8	USC	2	1.668961434	PC1	19	T1
IL6ST	HSB98	DLPFC	2.879178	133	F	Mexican	8.8	USC	2	1.955750977	PC2	19	T1
IL6ST	HSB98	IPC	2.38899	133	F	Mexican	8.8	USC	2	1.76085538	PC1	19	T1
IL6ST	HSB98	MFC	4.707587	133	F	Mexican	8.8	USC	2	2.512880945	PC2	19	T1
IL6ST	HSB98	STC	2.08923	133	F	Mexican	8.8	USC	2	1.627247287	PC1	19	T1
IL6ST	HSB98	V1	2.372398	133	F	Mexican	8.8	USC	2	1.753774809	PC1	19	T1
IL6ST	HSB98	VLPFC	2.477829	133	F	Mexican	8.8	USC	2	1.798186999	PC2	19	T1
MAG	HSB103	A1C	0.268874	91	M	European	9.3	USC	1.5	0.343548816	PC1	13	T0
MAG	HSB103	DLPFC	0.371683	91	M	European	9.3	USC	1.5	0.455947109	PC2	13	T0
MAG	HSB103	IPC	0.217441	91	M	European	9.3	USC	1.5	0.283851858	PC1	13	T0
MAG	HSB103	M1	0.39017	91	M	European	9.3	USC	1.5	0.475261317	PC1	13	T0
MAG	HSB103	MFC	0.384336	91	M	European	9.3	USC	1.5	0.46919415	PC2	13	T0
MAG	HSB103	OFC	0.432764	91	M	European	9.3	USC	1.5	0.518800993	PC2	13	T0
MAG	HSB103	S1	0.067489	91	M	European	9.3	USC	1.5	0.094221204	PC1	13	T0
MAG	HSB103	V1	0.041391	91	M	European	9.3	USC	1.5	0.058511844	PC1	13	T0
MAG	HSB103	VLPFC	0.619525	91	M	European	9.3	USC	1.5	0.695570739	PC2	13	T0
MAG	HSB107	A1C	0.04832	147	F	European	9.6	USC	20	0.068079167	PC1	21	T1
MAG	HSB107	DLPFC	0.086723	147	F	European	9.6	USC	20	0.119984252	PC2	21	T1
MAG	HSB107	IPC	0.047743	147	F	European	9.6	USC	20	0.067284883	PC1	21	T1
MAG	HSB107	M1	0.04832	147	F	European	9.6	USC	20	0.068079167	PC1	21	T1
MAG	HSB107	MFC	0.148363	147	F	European	9.6	USC	20	0.199578753	PC2	21	T1
MAG	HSB107	OFC	0.080012	147	F	European	9.6	USC	20	0.111047342	PC2	21	T1
MAG	HSB107	S1	0.049846	147	F	European	9.6	USC	20	0.070177717	PC1	21	T1
MAG	HSB107	STC	0.016748	147	F	European	9.6	USC	20	0.023962153	PC1	21	T1
MAG	HSB107	V1	0.083942	147	F	European	9.6	USC	20	0.116287562	PC1	21	T1
MAG	HSB107	VLPFC	0.088427	147	F	European	9.6	USC	20	0.12224465	PC2	21	T1
MAG	HSB112	DLPFC	0.047213	56	M	European	9.8	USC	5	0.066554912	PC2	8	T0
MAG	HSB112	MFC	0.038298	56	M	European	9.8	USC	5	0.054220568	PC2	8	T0
MAG	HSB112	OFC	0.212192	56	M	European	9.8	USC	5	0.277618226	PC2	8	T0
MAG	HSB112	STC	0.047743	56	M	European	9.8	USC	5	0.067284883	PC1	8	T0
MAG	HSB112	VLPFC	0.038298	56	M	European	9.8	USC	5	0.054220568	PC2	8	T0
MAG	HSB113	A1C	0.295497	84	F	African/European	9.5	USC	4	0.373505675	PC1	12	T0
MAG	HSB113	DLPFC	0.292762	84	F	African/European	9.5	USC	4	0.370456697	PC2	12	T0
MAG	HSB113	IPC	0.277791	84	F	African/European	9.5	USC	4	0.353651883	PC1	12	T0
MAG	HSB113	M1	0.332985	84	F	African/European	9.5	USC	4	0.414660546	PC1	12	T0
MAG	HSB113	MFC	0.226821	84	F	African/European	9.5	USC	4	0.294924767	PC2	12	T0
MAG	HSB113	OFC	0.206877	84	F	African/European	9.5	USC	4	0.27127865	PC2	12	T0
MAG	HSB113	S1	0.163712	84	F	African/European	9.5	USC	4	0.218734059	PC1	12	T0
MAG	HSB113	V1	0.059896	84	F	African/European	9.5	USC	4	0.08392271	PC1	12	T0
MAG	HSB113	VLPFC	0.136459	84	F	African/European	9.5	USC	4	0.184545637	PC2	12	T0
MAG	HSB114	A1C	0.387913	91	M	European	9.4	YALE	1	0.472917137	PC1	13	T0
MAG	HSB114	DLPFC	0.217273	91	M	European	9.4	YALE	1	0.28365276	PC2	13	T0
MAG	HSB114	IPC	0.146414	91	M	European	9.4	YALE	1	0.197128133	PC1	13	T0
MAG	HSB114	M1	0.093177	91	M	European	9.4	YALE	1	0.128527012	PC1	13	T0
MAG	HSB114	MFC	0.040855	91	M	European	9.4	YALE	1	0.057769103	PC2	13	T0
MAG	HSB114	OFC	0.073169	91	M	European	9.4	YALE	1	0.101877286	PC2	13	T0
MAG	HSB114	S1	0.040855	91	M	European	9.4	YALE	1	0.057769103	PC1	13	T0
MAG	HSB114	STC	0.139277	91	M	European	9.4	YALE	1	0.188118562	PC1	13	T0
MAG	HSB114	V1	0.06201	91	M	European	9.4	YALE	1	0.086797351	PC1	13	T0
MAG	HSB114	VLPFC	0.040449	91	M	European	9.4	YALE	1	0.05720625	PC2	13	T0
MAG	HSB148	DLPFC	0.020269	63	M	European	10	YALE	1	0.028949577	PC2	9	T0
MAG	HSB148	MFC	0.012237	63	M	European	10	YALE	1	0.017547115	PC2	9	T0
MAG	HSB148	OFC	0.007119	63	M	European	10	YALE	1	0.010234161	PC2	9	T0
MAG	HSB149	A1C	0.092677	91	F	European	10	YALE	2	0.127866997	PC1	13	T0
MAG	HSB149	DLPFC	0.226749	91	F	European	10	YALE	2	0.294840095	PC2	13	T0
MAG	HSB149	IPC	0.177486	91	F	European	10	YALE	2	0.235709907	PC1	13	T0
MAG	HSB149	M1	0.137279	91	F	European	10	YALE	2	0.185586223	PC1	13	T0
MAG	HSB149	MFC	0.180054	91	F	European	10	YALE	2	0.23885288	PC2	13	T0
MAG	HSB149	OFC	0.072726	91	F	European	10	YALE	2	0.101281624	PC2	13	T0
MAG	HSB149	S1	0.124556	91	F	European	10	YALE	2	0.169355505	PC1	13	T0
MAG	HSB149	STC	0.167852	91	F	European	10	YALE	2	0.223857455	PC1	13	T0
MAG	HSB149	V1	0.020269	91	F	European	10	YALE	2	0.028949577	PC1	13	T0
MAG	HSB149	VLPFC	0.232214	91	F	European	10	YALE	2	0.301252832	PC2	13	T0
MAG	HSB150	A1C	0.298359	84	F	African	9.3	YALE	2.33	0.376689348	PC1	12	T0
MAG	HSB150	DLPFC	0.276301	84	F	African	9.3	YALE	2.33	0.351968611	PC2	12	T0
MAG	HSB150	IPC	0.326509	84	F	African	9.3	YALE	2.33	0.407634464	PC1	12	T0
MAG	HSB150	M1	0.241153	84	F	African	9.3	YALE	2.33	0.311680971	PC1	12	T0
MAG	HSB150	MFC	0.427004	84	F	African	9.3	YALE	2.33	0.512989379	PC2	12	T0
MAG	HSB150	OFC	0.355144	84	F	African	9.3	YALE	2.33	0.438446163	PC2	12	T0
MAG	HSB150	S1	0.305635	84	F	African	9.3	YALE	2.33	0.384751637	PC1	12	T0
MAG	HSB150	STC	0.190829	84	F	African	9.3	YALE	2.33	0.251966261	PC1	12	T0
MAG	HSB150	V1	0.027113	84	F	African	9.3	YALE	2.33	0.038594912	PC1	12	T0
MAG	HSB150	VLPFC	0.190829	84	F	African	9.3	YALE	2.33	0.251966261	PC2	12	T0
MAG	HSB153	A1C	0.018128	84	F	Asian	9.6	YALE	1	0.02591895	PC1	12	T0
MAG	HSB153	DLPFC	0.086169	84	F	Asian	9.6	YALE	1	0.119248593	PC2	12	T0
MAG	HSB153	IPC	0.107235	84	F	Asian	9.6	YALE	1	0.146961453	PC1	12	T0
MAG	HSB153	M1	0.118936	84	F	Asian	9.6	YALE	1	0.162127521	PC1	12	T0
MAG	HSB153	MFC	0.089702	84	F	Asian	9.6	YALE	1	0.123933656	PC2	12	T0
MAG	HSB153	OFC	0.124058	84	F	Asian	9.6	YALE	1	0.168716479	PC2	12	T0
MAG	HSB153	S1	0.025864	84	F	Asian	9.6	YALE	1	0.036839484	PC1	12	T0
MAG	HSB153	STC	0.217273	84	F	Asian	9.6	YALE	1	0.28365276	PC1	12	T0
MAG	HSB153	V1	0.025001	84	F	Asian	9.6	YALE	1	0.035625317	PC1	12	T0
MAG	HSB153	VLPFC	0.050564	84	F	Asian	9.6	YALE	1	0.071164053	PC2	12	T0
MAG	HSB154	A1C	0.054542	112	M	African/European	10	USC	1	0.076616556	PC1	16	T1
MAG	HSB154	DLPFC	0.088427	112	M	African/European	10	USC	1	0.12224465	PC2	16	T1
MAG	HSB154	IPC	0.108325	112	M	African/European	10	USC	1	0.148380993	PC1	16	T1
MAG	HSB154	MFC	0.056671	112	M	African/European	10	USC	1	0.079526256	PC2	16	T1
MAG	HSB154	STC	0.066924	112	M	African/European	10	USC	1	0.093457413	PC1	16	T1
MAG	HSB154	V1	0.128819	112	M	African/European	10	USC	1	0.174814176	PC1	16	T1
MAG	HSB154	VLPFC	0.051412	112	M	African/European	10	USC	1	0.072328106	PC2	16	T1
MAG	HSB155	DLPFC	0.171888	245	F	European	7.2	YALE	48	0.228834695	PC2	35	T2
MAG	HSB155	IPC	1.130721	245	F	European	7.2	YALE	48	1.091341697	PC1	35	T2
MAG	HSB155	M1	1.196387	245	F	European	7.2	YALE	48	1.135132277	PC1	35	T2
MAG	HSB155	MFC	0.137279	245	F	European	7.2	YALE	48	0.185586223	PC2	35	T2
MAG	HSB155	OFC	0.04566	245	F	European	7.2	YALE	48	0.064413831	PC2	35	T2
MAG	HSB155	S1	0.348254	245	F	European	7.2	YALE	48	0.431092314	PC1	35	T2
MAG	HSB155	VLPFC	0.139808	245	F	European	7.2	YALE	48	0.188790824	PC2	35	T2
MAG	HSB159	A1C	0.015507	154	M	European	10	YALE	1	0.022200184	PC1	22	T1
MAG	HSB159	DLPFC	0.298801	154	M	European	10	YALE	1	0.377180401	PC2	22	T1
MAG	HSB159	IPC	0.109281	154	M	European	10	YALE	1	0.149624871	PC1	22	T1
MAG	HSB159	M1	0.098162	154	M	European	10	YALE	1	0.135090895	PC1	22	T1
MAG	HSB159	MFC	0.244129	154	M	European	10	YALE	1	0.315136082	PC2	22	T1
MAG	HSB159	OFC	0.178536	154	M	European	10	YALE	1	0.236995828	PC2	22	T1
MAG	HSB159	S1	0.074087	154	M	European	10	YALE	1	0.103110855	PC1	22	T1
MAG	HSB159	STC	0.028385	154	M	European	10	YALE	1	0.040380472	PC1	22	T1
MAG	HSB159	V1	0.010693	154	M	European	10	YALE	1	0.015344842	PC1	22	T1
MAG	HSB159	VLPFC	0.099744	154	M	European	10	YALE	1	0.13716773	PC2	22	T1
MAG	HSB178	A1C	0.034304	112	M	European	9.9	YALE	1	0.048660281	PC1	16	T1
MAG	HSB178	DLPFC	0.048718	112	M	European	9.9	YALE	1	0.06862679	PC2	16	T1
MAG	HSB178	IPC	0.01728	112	M	European	9.9	YALE	1	0.024716827	PC1	16	T1
MAG	HSB178	M1	0.073634	112	M	European	9.9	YALE	1	0.102502265	PC1	16	T1
MAG	HSB178	MFC	0.013678	112	M	European	9.9	YALE	1	0.019599446	PC2	16	T1
MAG	HSB178	OFC	0.030503	112	M	European	9.9	YALE	1	0.043348705	PC2	16	T1
MAG	HSB178	S1	0.038303	112	M	European	9.9	YALE	1	0.054227516	PC1	16	T1
MAG	HSB178	STC	0.053751	112	M	European	9.9	YALE	1	0.075534	PC1	16	T1
MAG	HSB178	V1	0.033035	112	M	European	9.9	YALE	1	0.046889135	PC1	16	T1
MAG	HSB178	VLPFC	0.051935	112	M	European	9.9	YALE	1	0.073045562	PC2	16	T1
MAG	HSB194	A1C	0.280178	259	M	European	8.3	YALE	20	0.356344421	PC1	37	T2
MAG	HSB194	DLPFC	0.023709	259	M	European	8.3	YALE	20	0.033805672	PC2	37	T2
MAG	HSB194	IPC	0.033457	259	M	European	8.3	YALE	20	0.047478362	PC1	37	T2
MAG	HSB194	M1	2.308323	259	M	European	8.3	YALE	20	1.726100095	PC1	37	T2
MAG	HSB194	MFC	0.116874	259	M	European	8.3	YALE	20	0.159466438	PC2	37	T2
MAG	HSB194	OFC	0.022883	259	M	European	8.3	YALE	20	0.032641135	PC2	37	T2
MAG	HSB194	S1	6.082907	259	M	European	8.3	YALE	20	2.8243416	PC1	37	T2
MAG	HSB194	STC	0.036962	259	M	European	8.3	YALE	20	0.052363027	PC1	37	T2
MAG	HSB194	V1	0.017704	259	M	European	8.3	YALE	20	0.025318013	PC1	37	T2
MAG	HSB194	VLPFC	0.022466	259	M	European	8.3	YALE	20	0.03205287	PC2	37	T2
MAG	HSB92	DLPFC	0.038822	147	M	African	9.1	USC	4	0.054948473	PC2	21	T1
MAG	HSB92	IPC	0.058822	147	M	African	9.1	USC	4	0.082460076	PC1	21	T1
MAG	HSB92	M1	0.038298	147	M	African	9.1	USC	4	0.054220568	PC1	21	T1
MAG	HSB92	MFC	0.021364	147	M	African	9.1	USC	4	0.030497114	PC2	21	T1
MAG	HSB92	OFC	0.066408	147	M	African	9.1	USC	4	0.092759508	PC2	21	T1
MAG	HSB92	S1	0.020801	147	M	African	9.1	USC	4	0.029701648	PC1	21	T1
MAG	HSB92	STC	0.015491	147	M	African	9.1	USC	4	0.022177454	PC1	21	T1
MAG	HSB92	V1	0.037751	147	M	African	9.1	USC	4	0.053460322	PC1	21	T1
MAG	HSB92	VLPFC	0.022482	147	M	African	9.1	USC	4	0.032075446	PC2	21	T1
MAG	HSB96	A1C	0.084747	112	M	Mexican	8.8	YALE	2	0.117358596	PC1	16	T1
MAG	HSB96	DLPFC	0.089702	112	M	Mexican	8.8	YALE	2	0.123933656	PC2	16	T1
MAG	HSB96	IPC	0.105216	112	M	Mexican	8.8	YALE	2	0.144328353	PC1	16	T1
MAG	HSB96	MFC	0.232214	112	M	Mexican	8.8	YALE	2	0.301252832	PC2	16	T1
MAG	HSB96	STC	0.156585	112	M	Mexican	8.8	YALE	2	0.209871297	PC1	16	T1
MAG	HSB96	V1	0.049627	112	M	Mexican	8.8	YALE	2	0.069876737	PC1	16	T1
MAG	HSB96	VLPFC	0.202352	112	M	Mexican	8.8	YALE	2	0.265859321	PC2	16	T1
MAG	HSB97	A1C	0.048806	119	F	European	9.5	USC	2	0.068747844	PC1	17	T1
MAG	HSB97	DLPFC	0.034665	119	F	European	9.5	USC	2	0.049163733	PC2	17	T1
MAG	HSB97	IPC	0.066408	119	F	European	9.5	USC	2	0.092759508	PC1	17	T1
MAG	HSB97	MFC	0.081673	119	F	European	9.5	USC	2	0.113264425	PC2	17	T1
MAG	HSB97	OFC	0.103672	119	F	European	9.5	USC	2	0.142311482	PC2	17	T1
MAG	HSB97	STC	0.053496	119	F	European	9.5	USC	2	0.075184836	PC1	17	T1
MAG	HSB97	V1	0.085017	119	F	European	9.5	USC	2	0.117717647	PC1	17	T1
MAG	HSB97	VLPFC	0.095639	119	F	European	9.5	USC	2	0.131772526	PC2	17	T1
MAG	HSB98	A1C	0.014854	133	F	Mexican	8.8	USC	2	0.021272192	PC1	19	T1
MAG	HSB98	DLPFC	0.081673	133	F	Mexican	8.8	USC	2	0.113264425	PC2	19	T1
MAG	HSB98	IPC	0.054035	133	F	Mexican	8.8	USC	2	0.075922774	PC1	19	T1
MAG	HSB98	MFC	0.107112	133	F	Mexican	8.8	USC	2	0.146801178	PC2	19	T1
MAG	HSB98	STC	0.069112	133	F	Mexican	8.8	USC	2	0.096412997	PC1	19	T1
MAG	HSB98	V1	0.013499	133	F	Mexican	8.8	USC	2	0.019344665	PC1	19	T1
MAG	HSB98	VLPFC	0.017957	133	F	Mexican	8.8	USC	2	0.025676621	PC2	19	T1
MAL	HSB103	A1C	0.348555	91	M	European	9.3	USC	1.5	0.431414362	PC1	13	T0
MAL	HSB103	DLPFC	0.4081	91	M	European	9.3	USC	1.5	0.493749794	PC2	13	T0
MAL	HSB103	IPC	0.311422	91	M	European	9.3	USC	1.5	0.391132002	PC1	13	T0
MAL	HSB103	M1	0.315284	91	M	European	9.3	USC	1.5	0.395374344	PC1	13	T0
MAL	HSB103	MFC	0.25806	91	M	European	9.3	USC	1.5	0.33120073	PC2	13	T0
MAL	HSB103	OFC	0.121027	91	M	European	9.3	USC	1.5	0.164821026	PC2	13	T0
MAL	HSB103	S1	0.234852	91	M	European	9.3	USC	1.5	0.304338142	PC1	13	T0
MAL	HSB103	V1	0.108672	91	M	European	9.3	USC	1.5	0.148832608	PC1	13	T0
MAL	HSB103	VLPFC	0.103427	91	M	European	9.3	USC	1.5	0.141991188	PC2	13	T0
MAL	HSB107	A1C	0.089863	147	F	European	9.6	USC	20	0.124146794	PC1	21	T1
MAL	HSB107	DLPFC	0.050906	147	F	European	9.6	USC	20	0.071633631	PC2	21	T1
MAL	HSB107	IPC	0.104638	147	F	European	9.6	USC	20	0.143573663	PC1	21	T1
MAL	HSB107	M1	0.103427	147	F	European	9.6	USC	20	0.141991188	PC1	21	T1
MAL	HSB107	MFC	0.129301	147	F	European	9.6	USC	20	0.175430068	PC2	21	T1
MAL	HSB107	OFC	0.04716	147	F	European	9.6	USC	20	0.066481895	PC2	21	T1
MAL	HSB107	S1	0.106291	147	F	European	9.6	USC	20	0.145730924	PC1	21	T1
MAL	HSB107	STC	0.04824	147	F	European	9.6	USC	20	0.067969067	PC1	21	T1
MAL	HSB107	V1	0.039202	147	F	European	9.6	USC	20	0.055476112	PC1	21	T1
MAL	HSB107	VLPFC	0.04234	147	F	European	9.6	USC	20	0.059825946	PC2	21	T1
MAL	HSB112	DLPFC	0.191918	56	M	European	9.8	USC	5	0.253284987	PC2	8	T0
MAL	HSB112	MFC	0.082007	56	M	European	9.8	USC	5	0.113709833	PC2	8	T0
MAL	HSB112	OFC	0.156597	56	M	European	9.8	USC	5	0.209886265	PC2	8	T0
MAL	HSB112	STC	0.053013	56	M	European	9.8	USC	5	0.074523247	PC1	8	T0
MAL	HSB112	VLPFC	0.166607	56	M	European	9.8	USC	5	0.222318636	PC2	8	T0
MAL	HSB113	A1C	0.210396	84	F	African/European	9.5	USC	4	0.275479125	PC1	12	T0
MAL	HSB113	DLPFC	0.323944	84	F	African/European	9.5	USC	4	0.404842101	PC2	12	T0
MAL	HSB113	IPC	0.318944	84	F	African/European	9.5	USC	4	0.399383312	PC1	12	T0
MAL	HSB113	M1	0.21521	84	F	African/European	9.5	USC	4	0.281205647	PC1	12	T0
MAL	HSB113	MFC	0.588702	84	F	African/European	9.5	USC	4	0.667848537	PC2	12	T0
MAL	HSB113	OFC	0.314746	84	F	African/European	9.5	USC	4	0.394784108	PC2	12	T0
MAL	HSB113	S1	0.230956	84	F	African/European	9.5	USC	4	0.299779194	PC1	12	T0
MAL	HSB113	V1	0.221687	84	F	African/European	9.5	USC	4	0.28887471	PC1	12	T0
MAL	HSB113	VLPFC	0.201795	84	F	African/European	9.5	USC	4	0.265190825	PC2	12	T0
MAL	HSB114	A1C	0.131487	91	M	European	9.4	YALE	1	0.178220009	PC1	13	T0
MAL	HSB114	DLPFC	0.08122	91	M	European	9.4	YALE	1	0.112660104	PC2	13	T0
MAL	HSB114	IPC	0.096099	91	M	European	9.4	YALE	1	0.132378109	PC1	13	T0
[truncated: 2,078 more rows]
