# Supplementary material for: Regional BOLD variability reflects microstructural maturation and neuronal ensheathment in the preterm infant cortex
Source: Nat Commun. 2026 Apr 9;17:4849. doi: 10.1038/s41467-026-71415-x (PMC13222875; doi:10.1038/s41467-026-71415-x)
Supplement: Supplementary file 4 — Source Data [file 41467_2026_71415_MOESM4_ESM.zip › SourceData/Fig2.8_S2.8_SMT_intra_data_results_scaled.csv]

Region	mean_delta	sd_delta	CI_low	CI_high	t_value	p_value	p_FDR	significance	max_abs_mean	scaled_mean_delta	Measure	Color
LIMBIC	-0.0306516803729215	0.0343073840005027	-0.042090331698562	-0.019213029047281	-5.4345995270392	3.96074808648879e-06	8.91168319459978e-06	***	0.0696063903265422	-0.440357275088196	intra	#9BCC5F
PARA LIMBIC	-0.0696063903265422	0.0392827014587121	-0.0825182929964034	-0.056694487656681	-10.922940411215	3.91844232169652e-13	3.52659808952686e-12	***	0.0696063903265422	-1	intra	#9BCC5F
THAL	0.0103179394640626	0.0356484198404734	-0.00139940456326524	0.0220352834913904	1.78420392260531	0.0825932939486265	0.0825932939486265	ns	0.0696063903265422	0.148232646681697	intra	#9BCC5F
PFC	-0.0615011971418603	0.049537451826225	-0.0775593813715108	-0.0454430129122097	-7.75322183299494	2.41033395785482e-09	7.59707377534058e-09	***	0.0696063903265422	-0.883556766172498	intra	#9BCC5F
VIS	-0.0351731755850687	0.0458013924792905	-0.0502277186759577	-0.0201186324941796	-4.73396122625577	3.19934196437091e-05	5.75881553586764e-05	***	0.0696063903265422	-0.50531532263147	intra	#9BCC5F
AUD	-0.0402827053768236	0.0304888298400835	-0.0505986412403951	-0.0299667695132521	-7.92736990985418	2.53235792511353e-09	7.59707377534058e-09	***	0.0696063903265422	-0.5787213672171	intra	#9BCC5F
PCC	-0.0163848412247139	0.0283135752815475	-0.0259647768340777	-0.0068049056153502	-3.4721523640412	0.00139207352088914	0.00178980881257175	**	0.0696063903265422	-0.235392772816522	intra	#9BCC5F
SSM	-0.0306465650104103	0.0521144370131619	-0.0482795536365308	-0.0130135763842898	-3.52837717533093	0.00119123933021951	0.00178685899532926	**	0.0696063903265422	-0.440283785247864	intra	#9BCC5F
PCUN	-0.012678089235432	0.0382074380636368	-0.0252365616220866	-0.00011961684877753	-2.04549152663989	0.0479655864199024	0.0539612847223902	ns	0.0696063903265422	-0.182139731365981	intra	#9BCC5F
