# Supplementary material for: Regional BOLD variability reflects microstructural maturation and neuronal ensheathment in the preterm infant cortex
Source: Nat Commun. 2026 Apr 9;17:4849. doi: 10.1038/s41467-026-71415-x (PMC13222875; doi:10.1038/s41467-026-71415-x)
Supplement: Supplementary file 4 — Source Data [file 41467_2026_71415_MOESM4_ESM.zip › SourceData/TableS5.5_dataMK_noOutliers_TEA.csv]

Subject	Group	limbic	paralimbic	thalamus	PFC	visual	auditory	PCC	SSM	PCUN
4	PT	0.411150648	0.463921512	NA	0.396969648	0.371011388	NA	0.32898985	NA	0.288838646
8	PT	0.410554408	0.430768757	0.338997777	0.445364547	0.364458135	0.442323086	0.387751949	0.454631269	0.386612429
9	PT	0.326978505	0.347081735	0.306286027	0.355311594	0.29438859	0.346508855	0.38642998	0.383765418	0.348428605
10	PT	0.396199258	0.413409906	0.35123954	0.396216857	0.402657856	0.415804435	0.380506926	0.449412932	0.407726193
11	PT	0.410967215	0.427958284	0.292423149	0.445678505	0.370945283	0.411296281	0.396927539	0.472327785	0.402885839
12	PT	0.388258776	0.406713118	0.310582882	0.44517225	0.43160521	0.432796411	0.401975979	0.449196202	0.427057395
13	PT	0.381627172	0.403827284	0.312849985	0.443640653	0.387235823	0.460438146	0.3878873	0.483263508	0.416445165
14	PT	0.42658337	0.436648446	0.340767451	0.451076956	0.344556298	0.43923929	0.3922809	0.5867471	0.387931325
17	PT	0.438483571	0.43417637	0.322729844	0.427038465	0.40141019	0.39921953	0.404339267	0.39355038	0.368137756
18	PT	0.411523105	0.414068203	0.319729581	0.43745634	0.368239567	0.438703211	0.402792178	0.408361337	0.340502163
19	PT	0.352818697	0.381164909	0.290090696	0.410824475	0.319300333	0.408689527	0.361367659	0.415664667	0.347640838
20	PT	0.400647492	0.418492631	0.305388273	0.428816065	0.354922795	0.445601173	0.373321149	0.407485382	0.352307115
21	PT	0.410868464	0.418843913	0.280739436	0.455235001	0.396028767	0.456234377	0.391262936	0.429375656	0.388283773
22	PT	0.399896883	0.394743355	0.295170269	0.430524279	0.304524027	0.436787601	0.355778826	0.457530805	0.303150029
23	PT	NA	NA	0.264168169	0.343983992	0.33518861	0.393020837	0.355485138	0.389697992	0.338068853
24	PT	0.48914966	0.51404351	0.423898305	0.553449201	0.456351614	0.520202947	0.480912884	0.541630695	0.477961348
26	PT	0.493950834	0.519907474	0.487491137	0.571589852	0.445286157	0.517997617	0.466968228	0.534895455	0.475244095
27	PT	0.496840984	0.521348767	0.4634744	0.55289694	0.417375966	0.530909321	0.472168608	0.541507637	0.482067419
28	PT	0.506700173	0.503820211	0.486044815	0.533287873	0.458754694	0.547394905	0.494060387	0.586323951	0.496763269
30	PT	0.474807252	0.464815021	0.441087162	0.510737395	0.436658562	0.503432543	0.469182554	0.543369623	0.472422165
31	PT	0.505001364	0.505731118	0.441611364	0.531033749	0.47207375	0.506253472	0.484321034	0.522943383	0.466761928
32	PT	0.459597842	0.463903132	0.381516351	0.522690044	0.414620887	0.511195836	0.464953447	0.534360105	0.473729093
33	PT	0.508832743	0.506533118	0.457382731	0.55034113	0.447525672	0.531107412	0.484115348	0.557877762	0.492709559
34	PT	0.459472209	0.484651071	0.433942114	0.516703405	0.444211325	0.488836953	0.470248044	0.487302585	0.459110285
35	PT	0.482989434	0.490578369	0.399723218	0.543405934	0.411396045	0.468785828	0.459515821	0.419885632	0.465000289
36	PT	0.42655034	0.429815091	0.354993657	0.522271776	0.493199985	0.436162154	0.44411465	0.406135556	0.395549629
37	PT	0.498965861	0.492530325	0.376926082	0.545365964	0.485000437	0.48658826	0.439752831	0.49032292	0.414499439
38	PT	0.516602031	0.516482963	0.437014836	0.570260205	0.453000723	0.510562472	0.468002747	0.518945714	0.451174841
39	PT	0.502247139	0.498267589	0.418965242	0.549315882	0.461729841	0.509544027	0.486053029	0.50715579	0.468032635
41	PT	0.440520841	0.472852727	0.401053264	0.438300172	NA	0.475507945	0.270599221	0.486776951	0.439821343
42	PT	0.455108773	0.456365537	0.368196453	0.438437304	0.457359933	0.448604128	0.446034701	0.433637849	0.426101947
43	PT	0.460368612	0.466908198	0.379793927	0.456893961	0.492639269	0.464789622	0.476840603	0.467599582	0.463768984
44	PT	0.487483408	0.491453155	0.433194656	0.475013661	0.478885211	0.482990466	0.491943442	0.480657582	0.474237041
45	PT	0.400768848	0.456090777	0.384195032	0.398948408	0.442294376	0.469526375	0.448666022	0.450929805	0.410526989
46	PT	0.513796645	0.525632804	0.416110314	0.53327506	0.505192402	0.521638667	0.492690092	0.52239172	0.476644533
47	PT	0.467829468	0.474363759	0.383236113	0.483436947	0.46851321	0.473816738	0.472788704	0.487898523	0.476842309
48	PT	0.47117661	0.482112509	0.4021019	0.490356816	0.440365621	0.49635183	0.466006091	0.479937829	0.466583116
50	PT	0.498026028	0.487587241	0.425063465	0.461503381	0.457872115	0.493649621	0.467229912	0.453196196	0.462817505
51	PT	0.408075304	0.450586127	0.420130282	0.413110621	0.401521246	0.475760361	0.475056409	0.467969614	0.457313099
102	FT	NA	NA	NA	0.207959948925338	0.273737706038685	0.222129922090538	NA	NA	NA
103	FT	0.412882812032738	0.37956755881059	0.424507580842167	0.339548470000094	0.256813827038264	0.323539088597335	0.392512866480512	0.424089407	0.304314195194623
104	FT	0.370991500137292	0.352291313367916	0.287721276	0.442601561122045	0.289322214968004	0.362435996	0.292565117189254	0.417592076696724	0.357019033210172
105	FT	0.362966257985356	0.36556563	0.291470488702856	0.387183574969844	0.361709713	0.412406908203803	0.401171983029491	0.426827202768472	0.35699963155255
107	FT	0.380026226042322	0.362764430414058	0.330847284118334	0.389481609317959	0.331688373303978	0.411984513620113	0.350760118802508	0.440468182757262	0.374094366007111
109	FT	0.45690698	0.459643785892021	0.397417592284715	0.508502385111715	0.369288090255456	0.490788094699023	0.397955781705859	0.508591699040097	0.381161112042065
110	FT	0.360432181915865	0.341145879076261	0.295265318062365	0.326966049367285	0.445234568786949	0.372363697499734	0.411192026804102	0.361256006933632	0.384761937899737
111	FT	0.35215759735699	0.363591180546215	0.314543111867208	0.324992781246299	0.399976659083337	0.309126157604739	0.37239357116992	0.395553788061469	0.35499867630713
113	FT	0.284030974213923	0.312788661412253	0.262369912822165	0.221749216059621	0.289631144243499	0.327985892017455	0.317271831497093	0.31091347831352	0.291912976419553
114	FT	0.400124283408704	0.463293678419623	0.471316693031612	0.418295159949755	0.269497758963654	0.328228350654379	0.426261381701945	0.48188213949505	0.304228629571714
115	FT	0.351292171302155	0.376671644638276	0.279102287352616	0.373924913288266	0.34967487576132	0.430245295328073	0.350463953148602	0.404823873205674	0.375554515793172
116	FT	0.354669252520454	0.388281796409415	0.272650876892075	0.389882366720749	0.29389871914831	0.40375853633567	0.354863765507963	0.388466369554224	0.32071755850875
117	FT	0.384954460777689	0.402390087706003	0.30270599907176	0.442109969	0.363037815864335	0.403922482210849	0.387122614574835	0.374951259111766	0.411626570909901
118	FT	0.446930355994705	0.475599760437341	0.425530589339857	0.532464734463234	0.404616125971459	0.506722807	0.4527099406983	0.479795996186547	0.44699962544545
119	FT	0.497060105493777	0.495100130577663	0.414160324974819	0.507214550999189	0.532428494001473	0.545669963840649	0.494888613554884	0.556597332472477	0.512686612
120	FT	0.49050921626635	0.488304200438926	0.415900608434969	0.518406264805381	0.48585267445897	0.519969885	0.508329621719318	0.524282380169863	0.491199325539131
121	FT	0.475309662411137	0.499212501308	0.426250866691704	0.571190564	0.394837207712739	0.488978033392417	0.427459751685284	0.486232483347078	0.469294146844289
123	FT	0.41878927150388	0.421037549447072	0.352366561181525	0.430511022913415	0.444113678691393	0.449491712382593	0.455306889510066	0.439015117942605	0.430952353009126
