# Supplementary material for: Regional BOLD variability reflects microstructural maturation and neuronal ensheathment in the preterm infant cortex
Source: Nat Commun. 2026 Apr 9;17:4849. doi: 10.1038/s41467-026-71415-x (PMC13222875; doi:10.1038/s41467-026-71415-x)
Supplement: Supplementary file 4 — Source Data [file 41467_2026_71415_MOESM4_ESM.zip › SourceData/Fig2.10_S2.10_DTI_FA_data_results_scaled.csv]

Region	mean_delta	sd_delta	CI_low	CI_high	t_value	p_value	p_FDR	significance	max_abs_mean	scaled_mean_delta	Measure	Color
LIMBIC	-0.00981462265916367	0.0126012700477876	-0.0140782790308365	-0.00555096628749082	-4.67315879523756	4.28825190122592e-05	4.28825190122592e-05	***	0.0432005676021801	-0.227187354331622	FA	#00CED1
PARA LIMBIC	-0.0261828099427853	0.0126642223472219	-0.030533122527048	-0.0218324973585226	-12.2312755035631	5.29561164993993e-14	2.38302524247297e-13	***	0.0432005676021801	-0.606075600299844	FA	#00CED1
THAL	0.0162221820007053	0.0188755202860139	0.0100179528686492	0.0224264111327613	5.29788023686718	5.60168903474856e-06	6.30190016409213e-06	***	0.0432005676021801	0.375508538454635	FA	#00CED1
PFC	-0.0432005676021801	0.0195327719021373	-0.0496208299646878	-0.0367803052396723	-13.6338142480406	5.30295658445746e-16	4.77266092601172e-15	***	0.0432005676021801	-1	FA	#00CED1
VIS	-0.0394661624578755	0.0208663936758725	-0.0465263343304391	-0.0324059905853119	-11.3482462961991	2.80138925252378e-13	8.40416775757134e-13	***	0.0432005676021801	-0.913556572249385	FA	#00CED1
AUD	-0.0275611477444156	0.0155998898587394	-0.0327624099802626	-0.0223598855085687	-10.7467372083928	8.76208909438881e-13	1.97147004623748e-12	***	0.0432005676021801	-0.637981148725109	FA	#00CED1
PCC	-0.0202872037380428	0.012027581524487	-0.0243567518397992	-0.0162176556362864	-10.1203406670277	6.19375267906301e-12	1.11487548223134e-11	***	0.0432005676021801	-0.469605027527903	FA	#00CED1
SSM	-0.0171058549654677	0.0168364763003765	-0.0228024989689999	-0.0114092109619355	-6.09599823393634	5.77202276378779e-07	7.42117212487002e-07	***	0.0432005676021801	-0.395963662398835	FA	#00CED1
PCUN	-0.0196221734805798	0.0171693422178748	-0.0255200488862748	-0.0137242980748847	-6.76125749931615	8.99856830422929e-08	1.34978524563439e-07	***	0.0432005676021801	-0.454211010866199	FA	#00CED1
