# Supplementary material for: Regional BOLD variability reflects microstructural maturation and neuronal ensheathment in the preterm infant cortex
Source: Nat Commun. 2026 Apr 9;17:4849. doi: 10.1038/s41467-026-71415-x (PMC13222875; doi:10.1038/s41467-026-71415-x)
Supplement: Supplementary file 4 — Source Data [file 41467_2026_71415_MOESM4_ESM.zip › SourceData/S1.6_fALFF_data_subjects_scaled.csv]

Subject	region	timepoint	value	ID	scaled
5	limbic	delta	0.079757696	5	0.422423454576798
5	paralimbic	delta	0.024028665	5	0.127263852734269
5	thalamus	delta	0.097818346	5	0.518078702252238
5	PFC	delta	0.086045282	5	0.455724614618692
5	visual	delta	0.137663485	5	0.729111895393534
5	auditory	delta	0.019539532	5	0.103487901760024
5	PCC	delta	0.107704107	5	0.570437001478191
5	SSM	delta	0.017777694	5	0.0941566179881778
5	PCUN	delta	0.128405189	5	0.680076860833175
6	limbic	delta	-0.033097673	6	-0.175296354687994
6	paralimbic	delta	-0.031688727	6	-0.167834105068445
6	thalamus	delta	0.00515610699999999	6	0.0273084685283237
6	PFC	delta	-0.070469389	6	-0.373229471715134
6	visual	delta	0.092796243	6	0.491479963761842
6	auditory	delta	0.015772276	6	0.0835352530050357
6	PCC	delta	-0.017698615	6	-0.0937377891347907
6	SSM	delta	0.061375319	6	0.325064233020635
6	PCUN	delta	0.045756752	6	0.242343074329201
7	limbic	delta	0.030754228	7	0.16288468556818
7	paralimbic	delta	-0.017067126	7	-0.0903932120182796
7	thalamus	delta	0.018415906	7	0.0975368023630169
7	PFC	delta	0.023084063	7	0.12226092436432
7	visual	delta	0.00471081399999998	7	0.0249500477514889
7	auditory	delta	-0.034349496	7	-0.181926428307206
7	PCC	delta	0.020101634	7	0.106464982099263
7	SSM	delta	-0.015616505	7	-0.0827102376492401
7	PCUN	delta	0.077229326	7	0.409032360758738
9	limbic	delta	0.047164335	9	0.249798105044526
9	paralimbic	delta	0.028752659	9	0.152283706177378
9	thalamus	delta	0.102333109	9	0.541990398285377
9	PFC	delta	0.054634867	9	0.289364543059066
9	visual	delta	0.128217217	9	0.679081298203035
9	auditory	delta	0.089598637	9	0.474544372080564
9	PCC	delta	-0.021096928	9	-0.111736392268879
9	SSM	delta	0.103750086	9	0.54949518276907
9	PCUN	delta	0.106673406	9	0.564978063985115
10	limbic	delta	-0.037297551	10	-0.19754031436257
10	paralimbic	delta	NA	10	NA
10	thalamus	delta	-0.018689774	10	-0.0989872989603364
10	PFC	delta	-0.027210417	10	-0.144115476324883
10	visual	delta	-0.027072257	10	-0.143383734719856
10	auditory	delta	-0.102786995	10	-0.544394330466468
10	PCC	delta	0.044986819	10	0.238265251448602
10	SSM	delta	-0.015699734	10	-0.0831510462917185
10	PCUN	delta	-0.062616433	10	-0.331637588191322
12	limbic	delta	-0.08092899	12	-0.428627019657278
12	paralimbic	delta	-0.059472775	12	-0.314987723175562
12	thalamus	delta	0.024527044	12	0.129903434736093
12	PFC	delta	-0.110511031	12	-0.585303410518073
12	visual	delta	-0.007695122	12	-0.0407559418294872
12	auditory	delta	-0.077690437	12	-0.411474558958186
12	PCC	delta	0.091668676	12	0.4855079915097
12	SSM	delta	0.00947677600000002	12	0.0501921777701615
12	PCUN	delta	-0.000337729999999981	12	-0.00178873112525986
13	limbic	delta	0.121092914	13	0.641348604862547
13	paralimbic	delta	NA	13	NA
13	thalamus	delta	0.039124527	13	0.207216590785461
13	PFC	delta	-0.012953143	13	-0.0686041810145478
13	visual	delta	0.114521145	13	0.606542316530689
13	auditory	delta	0.103677257	13	0.549109456007688
13	PCC	delta	0.127094362	13	0.673134282280097
13	SSM	delta	0.013598133	13	0.0720202639461245
13	PCUN	delta	0.04126027	13	0.218528200591093
18	limbic	delta	-0.110696406	18	-0.586285218566943
18	paralimbic	delta	-0.077174604	18	-0.408742534730146
18	thalamus	delta	-0.104595738	18	-0.553974038818394
18	PFC	delta	-0.127583753	18	-0.67572626082545
18	visual	delta	0.121783924	18	0.645008425117976
18	auditory	delta	-0.038700981	18	-0.2049733493998
18	PCC	delta	-0.024382005	18	-0.129135259644521
18	SSM	delta	0.099620872	18	0.527625483291205
18	PCUN	delta	0.094252637	18	0.499193513871225
19	limbic	delta	-0.067380376	19	-0.356869024910193
19	paralimbic	delta	0.026907843	19	0.142512943143068
19	thalamus	delta	-0.061042057	19	-0.323299165918908
19	PFC	delta	0.052884567	19	0.280094368397228
19	visual	delta	0.18042806	19	0.955607398786818
19	auditory	delta	0.047556423	19	0.25187473433254
19	PCC	delta	0.097375099	19	0.515731117776242
19	SSM	delta	0.04134269	19	0.218964724498783
19	PCUN	delta	0.057223274	19	0.30307361292476
21	limbic	delta	0.030286507	21	0.160407478596227
21	paralimbic	delta	-0.00410144100000001	21	-0.0217226043736635
21	thalamus	delta	-0.063887682	21	-0.33837054840882
21	PFC	delta	-0.059904615	21	-0.317274892361398
21	visual	delta	0.07124596	21	0.37734245166561
21	auditory	delta	-0.019507725	21	-0.10331944124156
21	PCC	delta	0.069301252	21	0.367042627163368
21	SSM	delta	-0.00819445900000004	21	-0.0434005977199737
21	PCUN	delta	-0.062222344	21	-0.329550360937532
22	limbic	delta	-0.059862491	22	-0.317051789557618
22	paralimbic	delta	-0.050462326	22	-0.267265369286753
22	thalamus	delta	0.003329674	22	0.0176350680151862
22	PFC	delta	-0.027298655	22	-0.144582814307978
22	visual	delta	-0.124347486	22	-0.658585907547531
22	auditory	delta	-0.086354878	22	-0.457364338662917
22	PCC	delta	-0.00033217999999996	22	-0.00175933646755924
22	SSM	delta	-0.031424354	22	-0.166433897169299
22	PCUN	delta	NA	22	NA
23	limbic	delta	0.07538599	23	0.399269436299814
23	paralimbic	delta	0.088369996	23	0.468037078092851
23	thalamus	delta	-0.010411176	23	-0.0551410729332885
23	PFC	delta	0.10722503	23	0.567899649329148
23	visual	delta	0.15628373	23	0.827730945497067
23	auditory	delta	0.16399472	23	0.868570929565904
23	PCC	delta	0.178788522	23	0.946923856751327
23	SSM	delta	0.073672372	23	0.390193541788205
23	PCUN	delta	0.122297297	23	0.647727420362603
24	limbic	delta	0.026829211	24	0.142096481751301
24	paralimbic	delta	0.00843017600000001	24	0.0446490338513592
24	thalamus	delta	-0.00233198000000001	24	-0.0123509466422401
24	PFC	delta	0.00360723300000002	24	0.0191051133839603
24	visual	delta	0.013391519	24	0.0709259670441186
24	auditory	delta	0.03033152	24	0.160645882511015
24	PCC	delta	-0.00222918599999999	24	-0.0118065152109488
24	SSM	delta	0.010056318	24	0.0532616261869305
24	PCUN	delta	0.006957768	24	0.0368506682377573
26	limbic	delta	0.104066973	26	0.551173522389744
26	paralimbic	delta	0.005985411	26	0.0317007400976323
26	thalamus	delta	0.086382587	26	0.457511094801696
26	PFC	delta	-0.05684785	26	-0.301085241758534
26	visual	delta	0.127763491	26	0.676678213435499
26	auditory	delta	0.054868068	26	0.290599653612294
26	PCC	delta	0.123375933	26	0.653440237660521
26	SSM	delta	0.016147403	26	0.0855220511598499
26	PCUN	delta	0.042342417	26	0.224259613320216
30	limbic	delta	-0.068961494	30	-0.365243155071294
30	paralimbic	delta	-0.027932321	30	-0.147938921545177
30	thalamus	delta	-0.081090153	30	-0.429480592849888
30	PFC	delta	0.017310973	30	0.0916847073509456
30	visual	delta	0.09285637	30	0.491798416479601
30	auditory	delta	-0.011534198	30	-0.0610889733441247
30	PCC	delta	0.00188439299999998	30	0.00998037607355569
30	SSM	delta	0.057181945	30	0.302854720707084
30	PCUN	delta	0.061702333	30	0.326796208623027
31	limbic	delta	-0.088005813	31	-0.466108243025221
31	paralimbic	delta	-0.064581236	31	-0.342043842539778
31	thalamus	delta	-0.021800904	31	-0.115464884800297
31	PFC	delta	-0.019365734	31	-0.102567409378217
31	visual	delta	0.105860004	31	0.560670014730537
31	auditory	delta	0.011899014	31	0.0630211609916325
31	PCC	delta	0.019840844	31	0.105083750967422
31	SSM	delta	0.014511029	31	0.0768552667274153
31	PCUN	delta	-0.064278407	31	-0.340439958792609
32	limbic	delta	0.036666925	32	0.194200307982923
32	paralimbic	delta	-0.011903276	32	-0.0630437339702127
32	thalamus	delta	0.100116277	32	0.530249313993569
32	PFC	delta	0.095485525	32	0.505723301392498
32	visual	delta	0.119160646	32	0.631114666764232
32	auditory	delta	0.020870609	32	0.110537731091199
32	PCC	delta	0.064237212	32	0.340221776283785
32	SSM	delta	0.017990694	32	0.0952847372837109
32	PCUN	delta	0.031131531	32	0.164883008547347
33	limbic	delta	0.073295878	33	0.388199503543828
33	paralimbic	delta	0.049709348	33	0.263277345761345
33	thalamus	delta	0.075665638	33	0.40075054571182
33	PFC	delta	0.04778955	33	0.253109452956999
33	visual	delta	-0.005990143	33	-0.0317258023535312
33	auditory	delta	0.01542802	33	0.0817119579993877
33	PCC	delta	0.030609235	33	0.162116754108005
33	SSM	delta	0.118581085	33	0.628045117717103
33	PCUN	delta	-0.074285834	33	-0.393442641878704
35	limbic	delta	-0.072498026	35	-0.383973812294158
35	paralimbic	delta	-0.074301272	35	-0.393524406694124
35	thalamus	delta	-0.065904153	35	-0.349050453779631
35	PFC	delta	0.041257347	35	0.218512719404704
35	visual	delta	0.147855446	35	0.783091932310999
35	auditory	delta	0.046072811	35	0.244017028584726
35	PCC	delta	0.152486055	35	0.807617187536205
35	SSM	delta	0.094006753	35	0.497891229904733
35	PCUN	delta	0.13833046	35	0.732644418243947
38	limbic	delta	-0.014502092	38	-0.0768079333840154
38	paralimbic	delta	0.014550504	38	0.0770643395405193
38	thalamus	delta	0.043383295	38	0.229772451611746
38	PFC	delta	-0.014516912	38	-0.0768864250645778
38	visual	delta	0.180463304	38	0.955794062807719
38	auditory	delta	-0.026261966	38	-0.139092162362594
38	PCC	delta	0.034527043	38	0.182866776647882
38	SSM	delta	0.101594699	38	0.538079531764182
38	PCUN	delta	0.081817247	38	0.433331526047382
39	limbic	delta	0.102860328	39	0.544782726580549
39	paralimbic	delta	0.076747362	39	0.406479718091356
39	thalamus	delta	0.084418752	39	0.447109967305249
39	PFC	delta	0.128723102	39	0.681760634493273
39	visual	delta	0.094101927	39	0.498395303265452
39	auditory	delta	0.0437831	39	0.2318899527148
39	PCC	delta	0.092660109	39	0.490758952530959
39	SSM	delta	0.082721388	39	0.438120159418192
39	PCUN	delta	-0.002591644	39	-0.0137262141011851
41	limbic	delta	0.026129308	41	0.138389561191201
41	paralimbic	delta	-0.011156899	41	-0.0590906715502969
41	thalamus	delta	0.062194053	41	0.329400522331945
41	PFC	delta	-0.01663561	41	-0.0881077588448936
41	visual	delta	0.099843578	41	0.528805008811539
41	auditory	delta	0.063962083	41	0.338764601008383
41	PCC	delta	0.000289210000000012	41	0.00153175296460621
41	SSM	delta	0.065168407	41	0.345153696694132
41	PCUN	delta	0.00120726699999998	41	0.00639409012939089
42	limbic	delta	-0.01892422	42	-0.100229003450292
42	paralimbic	delta	0.00852430499999998	42	0.0451475725422944
42	thalamus	delta	0.05769178	42	0.305554977519469
42	PFC	delta	-0.041195905	42	-0.218187302006788
42	visual	delta	0.030711688	42	0.162659379489157
42	auditory	delta	0.044960041	42	0.238123426197448
42	PCC	delta	0.047246921	42	0.250235508143779
42	SSM	delta	0.033174677	42	0.175704193646836
42	PCUN	delta	0.00875816300000001	42	0.0463861627874343
43	limbic	delta	0.057036913	43	0.302086582689855
43	paralimbic	delta	0.029994133	43	0.158858968028564
43	thalamus	delta	0.017420921	43	0.0922670287608294
43	PFC	delta	-0.00100641500000001	43	-0.00533031070804644
43	visual	delta	0.113395742	43	0.600581805546882
43	auditory	delta	0.12107836	43	0.64127152200702
43	PCC	delta	0.111872732	43	0.592515434803738
43	SSM	delta	0.144278974	43	0.764149739479386
43	PCUN	delta	0.040096618	43	0.21236511010055
44	limbic	delta	0.098735032	44	0.522933778142121
44	paralimbic	delta	0.085958115	44	0.455262949010083
44	thalamus	delta	0.038403838	44	0.203399580611854
44	PFC	delta	0.00921738000000002	44	0.0488183297289217
44	visual	delta	0.11186646	44	0.592482216192369
44	auditory	delta	0.09876632	44	0.523099489862866
44	PCC	delta	0.012849325	44	0.0680543261365025
44	SSM	delta	0.067558331	44	0.357811534155435
44	PCUN	delta	0.057216829	44	0.303039478047484
49	limbic	delta	0.069140345	49	0.366190409832446
49	paralimbic	delta	0.105160228	49	0.556963766804946
49	thalamus	delta	0.023165429	49	0.122691865935214
49	PFC	delta	0.061275691	49	0.32453656978507
49	visual	delta	-0.01009358	49	-0.0534589782112974
49	auditory	delta	0.074205748	49	0.393018479616253
49	PCC	delta	0.049932097	49	0.264457099024071
49	SSM	delta	0.135687387	49	0.718645818944406
49	PCUN	delta	-0.039249708	49	-0.207879591262147
50	limbic	delta	0.094241795	50	0.499136091010182
50	paralimbic	delta	0.040697605	50	0.215548138415407
50	thalamus	delta	0.083314339	50	0.441260626387233
50	PFC	delta	0.128738999	50	0.68184483032633
50	visual	delta	0.062160364	50	0.329222094111536
50	auditory	delta	0.00140884799999996	50	0.00746173057874686
50	PCC	delta	0.024577951	50	0.130173055247725
50	SSM	delta	-0.033481414	50	-0.177328775470094
50	PCUN	delta	-0.031778095	50	-0.168307427909774
51	limbic	delta	-0.024138283	51	-0.127844426353695
51	paralimbic	delta	-0.00222533999999999	51	-0.0117861455076126
51	thalamus	delta	-0.030213233	51	-0.160019394965894
51	PFC	delta	0.041834713	51	0.221570642997121
51	visual	delta	0.122538963	51	0.649007364389243
51	auditory	delta	0.022981733	51	0.12171895043234
51	PCC	delta	0.060822573	51	0.322136705189045
51	SSM	delta	0.054828955	51	0.290392498072359
51	PCUN	delta	0.00728695800000001	51	0.0385941686645016
63	limbic	delta	0.064810945	63	0.343260458292161
63	paralimbic	delta	0.104525783	63	0.553603533723
63	thalamus	delta	0.180775939	63	0.95744988241316
63	PFC	delta	0.041233871	63	0.218388382650798
63	visual	delta	0.188809819	63	1
63	auditory	delta	0.14932238	63	0.790861305788339
63	PCC	delta	0.149860393	63	0.793710802720488
63	SSM	delta	0.122405611	63	0.648301087561553
63	PCUN	delta	0.111046543	63	0.588139661317084
65	limbic	delta	-0.071151303	65	-0.376841116509942
65	paralimbic	delta	-0.028707677	65	-0.152045466448967
65	thalamus	delta	0.040576867	65	0.214908669553886
65	PFC	delta	-0.125957698	65	-0.667114129271
65	visual	delta	-0.00755943000000001	65	-0.0400372715785507
65	auditory	delta	0.109325962	65	0.579026888426814
65	PCC	delta	0.046006016	65	0.24366325990705
65	SSM	delta	0.131445831	65	0.696181118631336
65	PCUN	delta	0.027688701	65	0.146648628480492
69	limbic	delta	-0.036858305	69	-0.195213920521792
69	paralimbic	delta	0.010606973	69	0.0561780793826194
69	thalamus	delta	-0.071168448	69	-0.37693192216873
69	PFC	delta	-0.034006949	69	-0.180112184737596
69	visual	delta	-0.020795417	69	-0.110139489090872
69	auditory	delta	0.049099076	69	0.260045140978606
69	PCC	delta	0.034144041	69	0.180838269857141
69	SSM	delta	-0.006498221	69	-0.0344167535058121
69	PCUN	delta	-0.004119503	69	-0.0218182667713907
