# Supplementary material for: Regional BOLD variability reflects microstructural maturation and neuronal ensheathment in the preterm infant cortex
Source: Nat Commun. 2026 Apr 9;17:4849. doi: 10.1038/s41467-026-71415-x (PMC13222875; doi:10.1038/s41467-026-71415-x)
Supplement: Supplementary file 4 — Source Data [file 41467_2026_71415_MOESM4_ESM.zip › SourceData/Fig2.16_S2.16_DKI_RK_data_results_scaled.csv]

Region	mean_delta	sd_delta	CI_low	CI_high	t_value	p_value	p_FDR	significance	max_abs_mean	scaled_mean_delta	Measure	Color
LIMBIC	-0.0376930683240974	0.0727974854741362	-0.0616210063769479	-0.0137651302712469	-3.19180912195772	0.00288214833144046	0.00648483374574104	**	0.0554944365678798	-0.679222470850603	RK	#6A5ACD
PARA LIMBIC	-0.0231254625935469	0.0759056196807964	-0.0477312180364365	0.00148029284934259	-1.90260573875895	0.064690025137227	0.083172889462149	ns	0.0554944365678798	-0.416716774216822	RK	#6A5ACD
THAL	0.0022425500254525	0.101853612729377	-0.0312358994013954	0.0357209994523004	0.135724265529863	0.892775006765052	0.892775006765052	ns	0.0554944365678798	0.0404103575807902	RK	#6A5ACD
PFC	-0.0192984476136092	0.102185432918058	-0.0528859636224652	0.0142890683952468	-1.16419353823447	0.251797709307569	0.283272422971015	ns	0.0554944365678798	-0.347754636449073	RK	#6A5ACD
VIS	-0.0434677691530558	0.108577574343248	-0.0791563297660051	-0.00777920854010652	-2.46785145519861	0.0183402800024564	0.0330125040044215	*	0.0554944365678798	-0.783281565529309	RK	#6A5ACD
AUD	-0.0314004175702505	0.089148940510403	-0.0607029451523062	-0.00209788998819475	-2.17125602010422	0.0363980542554488	0.0545970813831731	ns	0.0554944365678798	-0.565830009497296	RK	#6A5ACD
PCC	-0.0554944365678798	0.0787620764752987	-0.0813828868974505	-0.0296059862383091	-4.34334259804841	0.000104869186514206	0.000943822678627851	***	0.0554944365678798	-1	RK	#6A5ACD
SSM	-0.0539991692157719	0.0856702955218563	-0.0829858269081836	-0.0250125115233602	-3.78188277886789	0.00058382956250687	0.00175148868752061	**	0.0554944365678798	-0.973055544941358	RK	#6A5ACD
PCUN	-0.0549895887343313	0.0810703222225947	-0.0824198393826479	-0.0275593380860147	-4.06976959460058	0.000255013833137342	0.00114756224911804	**	0.0554944365678798	-0.990902730710114	RK	#6A5ACD
