# Supplementary material for: Regional BOLD variability reflects microstructural maturation and neuronal ensheathment in the preterm infant cortex
Source: Nat Commun. 2026 Apr 9;17:4849. doi: 10.1038/s41467-026-71415-x (PMC13222875; doi:10.1038/s41467-026-71415-x)
Supplement: Supplementary file 4 — Source Data [file 41467_2026_71415_MOESM4_ESM.zip › SourceData/Fig2.15_S2.15_DKI_RK_data_subjects_scaled.csv]

subject	region	timepoint	value	ID	scaled	Measure
4	LIMBIC	delta	-0.120504026855525	4	-0.466129789520865	RK
4	PARA LIMBIC	delta	-0.00508826528249862	4	-0.0196822636309158	RK
4	THAL	delta	NA	4	NA	RK
4	PFC	delta	-0.151732002296456	4	-0.586924836784271	RK
4	VIS	delta	-0.180989424110307	4	-0.70009745207259	RK
4	AUD	delta	NA	4	NA	RK
4	PCC	delta	-0.246230228033315	4	-0.952459825300696	RK
4	SSM	delta	NA	4	NA	RK
4	PCUN	delta	NA	4	NA	RK
8	LIMBIC	delta	-0.0457285215381346	8	-0.176885591924879	RK
8	PARA LIMBIC	delta	-0.00276881560812986	8	-0.0107102432202288	RK
8	THAL	delta	-0.0662362940797865	8	-0.256213096140508	RK
8	PFC	delta	-0.0208992155999279	8	-0.0808416716266683	RK
8	VIS	delta	-0.124862822489109	8	-0.482990342186735	RK
8	AUD	delta	-0.103553326852709	8	-0.400561638557604	RK
8	PCC	delta	-0.0941817177684499	8	-0.364310682602788	RK
8	SSM	delta	-0.0991682106864532	8	-0.383599273656288	RK
8	PCUN	delta	-0.130636818834831	8	-0.505325128596424	RK
9	LIMBIC	delta	-0.167505647194082	9	-0.647939941158521	RK
9	PARA LIMBIC	delta	-0.132046699578006	9	-0.51077878380791	RK
9	THAL	delta	-0.0924334443091381	9	-0.357548067602454	RK
9	PFC	delta	-0.14679178138118	9	-0.567815233599101	RK
9	VIS	delta	-0.235243270088999	9	-0.909960428992565	RK
9	AUD	delta	-0.23797162504671	9	-0.920514163630004	RK
9	PCC	delta	-0.188033680577771	9	-0.727345817709754	RK
9	SSM	delta	-0.211338046113413	9	-0.817491012733567	RK
9	PCUN	delta	-0.186811495492862	9	-0.722618200788975	RK
10	LIMBIC	delta	-0.0124844044988395	10	-0.0482917707664189	RK
10	PARA LIMBIC	delta	0.0360279822868027	10	0.139362278908266	RK
10	THAL	delta	0.135160407206757	10	0.522823127216943	RK
10	PFC	delta	0.00486345893344647	10	0.0188126749632088	RK
10	VIS	delta	-0.0295256501091364	10	-0.11421016732776	RK
10	AUD	delta	-0.0042762088956394	10	-0.0165410933101963	RK
10	PCC	delta	-0.0347745429854167	10	-0.134513765435494	RK
10	SSM	delta	0.0155697587088014	10	0.0602264383955025	RK
10	PCUN	delta	-0.00465795748465031	10	-0.0180177608879436	RK
11	LIMBIC	delta	-0.0247984797768697	11	-0.0959246795353023	RK
11	PARA LIMBIC	delta	-0.0603255542241901	11	-0.23334936289693	RK
11	THAL	delta	-0.0500579754115855	11	-0.193632645740694	RK
11	PFC	delta	0.0643723066911286	11	0.249002880251322	RK
11	VIS	delta	0.00766156895400338	11	0.0296362338846227	RK
11	AUD	delta	0.0221945498755871	11	0.0858522418874952	RK
11	PCC	delta	0.00711722712162183	11	0.0275306283677247	RK
11	SSM	delta	0.0341585258544321	11	0.132130907840607	RK
11	PCUN	delta	0.0272117648922993	11	0.105259671172202	RK
12	LIMBIC	delta	0.00707593997728012	12	0.0273709227678032	RK
12	PARA LIMBIC	delta	0.0139430331268677	12	0.0539339909736079	RK
12	THAL	delta	0.0313037099773947	12	0.121088001154346	RK
12	PFC	delta	0.104628168109401	12	0.404719304835021	RK
12	VIS	delta	0.12292384875126	12	0.475490066520481	RK
12	AUD	delta	-0.0163771609570838	12	-0.0633496057275101	RK
12	PCC	delta	0.0124262506744082	12	0.0480668220186522	RK
12	SSM	delta	-0.0455129667738434	12	-0.176051789938911	RK
12	PCUN	delta	0.0102883930221928	12	0.0397972300103495	RK
13	LIMBIC	delta	0.133293538321639	13	0.515601765216099	RK
13	PARA LIMBIC	delta	0.0579990722567842	13	0.224350140397161	RK
13	THAL	delta	0.1463407850536	13	0.566070704152781	RK
13	PFC	delta	0.104823272216178	13	0.40547400024728	RK
13	VIS	delta	0.102601974653608	13	0.396881648669309	RK
13	AUD	delta	0.14731683496455	13	0.569846228933364	RK
13	PCC	delta	0.0836275892918296	13	0.323485543279591	RK
13	SSM	delta	0.0931081281567863	13	0.360157857898295	RK
13	PCUN	delta	0.0906275516514507	13	0.350562571877615	RK
14	LIMBIC	delta	-0.0395876640019859	14	-0.153131724892415	RK
14	PARA LIMBIC	delta	-0.0174590017598637	14	-0.0675343474233164	RK
14	THAL	delta	0.032423442119752	14	0.125419312907625	RK
14	PFC	delta	0.07145426398095	14	0.276397078993393	RK
14	VIS	delta	-0.019744663480977	14	-0.0763756703631364	RK
14	AUD	delta	0.0156543156324279	14	0.0605535187598774	RK
14	PCC	delta	-0.0224910298881776	14	-0.0869990763084864	RK
14	SSM	delta	0.120814644402697	14	0.467331310297082	RK
14	PCUN	delta	-0.0804113181196126	14	-0.311044466880169	RK
17	LIMBIC	delta	0.0422270683157569	17	0.163341383518293	RK
17	PARA LIMBIC	delta	0.0537272922419633	17	0.207826178740882	RK
17	THAL	delta	0.0593502369467995	17	0.229576672065849	RK
17	PFC	delta	0.120223956043467	17	0.465046428640053	RK
17	VIS	delta	-0.0546746653047453	17	-0.211490776662425	RK
17	AUD	delta	-0.0644455297251375	17	-0.249286119229481	RK
17	PCC	delta	-0.0823874308731886	17	-0.318688402489045	RK
17	SSM	delta	-0.159021787993282	17	-0.615122950666288	RK
17	PCUN	delta	-0.158101509201252	17	-0.611563157928874	RK
18	LIMBIC	delta	0.0536291275049326	18	0.207446461071651	RK
18	PARA LIMBIC	delta	-0.0120096967496193	18	-0.0464555215637824	RK
18	THAL	delta	0.0721452111795051	18	0.279069778658598	RK
18	PFC	delta	0.0226267486015054	18	0.0875240590574311	RK
18	VIS	delta	0.0677157229091203	18	0.261935775015424	RK
18	AUD	delta	0.00958589350968703	18	0.0370798440569704	RK
18	PCC	delta	-0.0103633991281943	18	-0.0400873662100732	RK
18	SSM	delta	-0.0551192666620556	18	-0.213210569291033	RK
18	PCUN	delta	0.00901750373364701	18	0.0348812170601399	RK
19	LIMBIC	delta	-0.057990494534718	19	-0.22431696032936	RK
19	PARA LIMBIC	delta	-0.0494746172002127	19	-0.191376118325154	RK
19	THAL	delta	-0.0116373758458551	19	-0.0450153218539927	RK
19	PFC	delta	-0.0354346441182347	19	-0.137067147344232	RK
19	VIS	delta	-0.0131519336433495	19	-0.0508738854703743	RK
19	AUD	delta	-0.0219516057752606	19	-0.0849124933553877	RK
19	PCC	delta	-0.043356161472119	19	-0.167708905243982	RK
19	SSM	delta	-0.0838831670664603	19	-0.324474160983111	RK
19	PCUN	delta	-0.0664153212304863	19	-0.256905603189872	RK
20	LIMBIC	delta	-0.0712867314551149	20	-0.275749035081143	RK
20	PARA LIMBIC	delta	-0.0360288552270975	20	-0.139365655587755	RK
20	THAL	delta	-0.0335210626777444	20	-0.129665093343529	RK
20	PFC	delta	-0.0237536388775788	20	-0.0918830596726468	RK
20	VIS	delta	-0.135190028620282	20	-0.522937707813227	RK
20	AUD	delta	-0.0387217488960309	20	-0.149782220011838	RK
20	PCC	delta	-0.105477997426504	20	-0.408006587186048	RK
20	SSM	delta	-0.118844640928823	20	-0.45971100640688	RK
20	PCUN	delta	-0.0871486440175905	20	-0.337105573589267	RK
21	LIMBIC	delta	-0.0515021121126309	21	-0.199218808743402	RK
21	PARA LIMBIC	delta	-0.0566771162033295	21	-0.219236592634218	RK
21	THAL	delta	-0.0370599044748726	21	-0.143353927028902	RK
21	PFC	delta	0.0157684917674862	21	0.0609951712024704	RK
21	VIS	delta	-0.0821387877883811	21	-0.317726609329003	RK
21	AUD	delta	-0.0562365097971858	21	-0.217532253146845	RK
21	PCC	delta	-0.102800054183223	21	-0.39764785351621	RK
21	SSM	delta	-0.0853271299642809	21	-0.330059651685791	RK
21	PCUN	delta	-0.0962863697993485	21	-0.372451829697845	RK
22	LIMBIC	delta	-0.0206927163359692	22	-0.0800428978349784	RK
22	PARA LIMBIC	delta	0.0526019685091929	22	0.203473237777938	RK
22	THAL	delta	0.109436104632037	22	0.423317209799748	RK
22	PFC	delta	0.0300086888662714	22	0.116078642266475	RK
22	VIS	delta	-0.150696092024253	22	-0.582917762085237	RK
22	AUD	delta	-0.0582803527924003	22	-0.225438180691617	RK
22	PCC	delta	-0.100746619489704	22	-0.389704823673461	RK
22	SSM	delta	-0.0944944749965179	22	-0.365520480023627	RK
22	PCUN	delta	-0.19652593427538	22	-0.760195279523758	RK
23	LIMBIC	delta	-0.0906297537154322	23	-0.350571089830475	RK
23	PARA LIMBIC	delta	-0.0483931525086991	23	-0.187192831490816	RK
23	THAL	delta	-0.0300648989137234	23	-0.116296072158832	RK
23	PFC	delta	0.0929183588663004	23	0.359423798450325	RK
23	VIS	delta	-9.55885087976505e-05	23	-0.000369752386282345	RK
23	AUD	delta	-0.00253659261160027	23	-0.0098119657159922	RK
23	PCC	delta	-0.0562281979341336	23	-0.217500101466307	RK
23	SSM	delta	-0.04922243442955	23	-0.190400633066469	RK
23	PCUN	delta	-0.0874008267930432	23	-0.338081058866481	RK
24	LIMBIC	delta	0.0444124808509834	24	0.171794925791056	RK
24	PARA LIMBIC	delta	0.110639601637695	24	0.4279725380952	RK
24	THAL	delta	0.113999651169974	24	0.440969773309079	RK
24	PFC	delta	0.0790376747742955	24	0.305730984002148	RK
24	VIS	delta	0.0490256884671417	24	0.189639586681219	RK
24	AUD	delta	0.0708371672902625	24	0.274010045480488	RK
24	PCC	delta	0.0117715052551843	24	0.0455341569084771	RK
24	SSM	delta	0.103165824898515	24	0.399062715998245	RK
24	PCUN	delta	0.0492035334016293	24	0.190327520719966	RK
26	LIMBIC	delta	0.0675419300284552	26	0.261263515000564	RK
26	PARA LIMBIC	delta	0.0976238835814437	26	0.377625557364861	RK
26	THAL	delta	0.162233903206617	26	0.627547951119623	RK
26	PFC	delta	0.123226965424492	26	0.476662572658084	RK
26	VIS	delta	0.0282467966708007	26	0.109263347710237	RK
26	AUD	delta	0.0679338853436747	26	0.262779663907388	RK
26	PCC	delta	0.0367301301520833	26	0.142078304631192	RK
26	SSM	delta	0.0149599777995877	26	0.057867703552505	RK
26	PCUN	delta	0.0457876851594163	26	0.177114446736249	RK
27	LIMBIC	delta	0.0764019831335961	27	0.295535686618484	RK
27	PARA LIMBIC	delta	0.0677877201553611	27	0.26221427244088	RK
27	THAL	delta	0.0943846028897257	27	0.365095476284336	RK
27	PFC	delta	0.105455609211825	27	0.407919985816215	RK
27	VIS	delta	-0.159074134610286	27	-0.615325436161611	RK
27	AUD	delta	0.0249930453045069	27	0.0966772916331061	RK
27	PCC	delta	-0.0511000079949699	27	-0.19766340256635	RK
27	SSM	delta	-0.0147186366396469	27	-0.0569341554626906	RK
27	PCUN	delta	-0.0208105347730283	27	-0.0804986393126793	RK
28	LIMBIC	delta	0.095083321030985	28	0.367798235259437	RK
28	PARA LIMBIC	delta	0.0681080949360927	28	0.263453535833209	RK
28	THAL	delta	0.224753002038904	28	0.869382312511273	RK
28	PFC	delta	0.200067113025913	28	0.773893152936907	RK
28	VIS	delta	0.0462871839809322	28	0.179046591965041	RK
28	AUD	delta	0.0956535853154576	28	0.370004113169319	RK
28	PCC	delta	0.0518007165560583	28	0.200373860819228	RK
28	SSM	delta	0.133730286014277	28	0.517291178552362	RK
28	PCUN	delta	0.0471301594192027	28	0.182307362363057	RK
30	LIMBIC	delta	-0.0700849819324667	30	-0.2711004663431	RK
30	PARA LIMBIC	delta	-0.0741409692117055	30	-0.28678970550054	RK
30	THAL	delta	-0.0878326741509018	30	-0.339751516885823	RK
30	PFC	delta	-0.0277638851173569	30	-0.107395364816738	RK
30	VIS	delta	-0.139194873493486	30	-0.53842911956537	RK
30	AUD	delta	-0.0883465603909793	30	-0.341739315062992	RK
30	PCC	delta	-0.124880101863864	30	-0.483057181706772	RK
30	SSM	delta	-0.0967102306474824	30	-0.374091394557894	RK
30	PCUN	delta	-0.0917586886597588	30	-0.354937999565472	RK
31	LIMBIC	delta	-0.0710550117120248	31	-0.274852704245627	RK
31	PARA LIMBIC	delta	-0.0736748498415107	31	-0.28498667758861	RK
31	THAL	delta	-0.0440111618177426	31	-0.170242556452233	RK
31	PFC	delta	-0.0706326914241902	31	-0.273219098531233	RK
31	VIS	delta	-0.0393099349261735	31	-0.15205742224021	RK
31	AUD	delta	-0.0456392039002477	31	-0.176540096319171	RK
31	PCC	delta	-0.0786476363047812	31	-0.304222249776049	RK
31	SSM	delta	-0.0587822944067555	31	-0.227379775052872	RK
31	PCUN	delta	-0.0489641028247442	31	-0.189401363085897	RK
32	LIMBIC	delta	-0.107007489037421	32	-0.413922917297783	RK
32	PARA LIMBIC	delta	-0.0675531129383643	32	-0.261306772371941	RK
32	THAL	delta	-0.159940773750588	32	-0.618677741728493	RK
32	PFC	delta	-0.0668286592819888	32	-0.258504464107432	RK
32	VIS	delta	-0.200459348119989	32	-0.775410384075278	RK
32	AUD	delta	-0.104135213956547	32	-0.402812475482432	RK
32	PCC	delta	-0.153744329233153	32	-0.594708854928116	RK
32	SSM	delta	-0.116940378556958	32	-0.452345000126823	RK
32	PCUN	delta	-0.134789019539104	32	-0.521386537420975	RK
33	LIMBIC	delta	-0.16434912784708	33	-0.63572999484195	RK
33	PARA LIMBIC	delta	-0.13550691029999	33	-0.524163459304855	RK
33	THAL	delta	-0.115443068027742	33	-0.446553151837241	RK
33	PFC	delta	-0.134011204592227	33	-0.51837781873385	RK
33	VIS	delta	-0.124611304436085	33	-0.482017428167377	RK
33	AUD	delta	-0.0982996443240943	33	-0.380239513271213	RK
33	PCC	delta	-0.107074227431797	33	-0.414181072602093	RK
33	SSM	delta	-0.0658409502773604	33	-0.254683839996776	RK
33	PCUN	delta	-0.0576746043496016	33	-0.223095044105129	RK
34	LIMBIC	delta	0.0274030726467129	34	0.10599968165671	RK
34	PARA LIMBIC	delta	0.0406396399733307	34	0.157200944410629	RK
34	THAL	delta	-0.0266273124481204	34	-0.102998911080618	RK
34	PFC	delta	0.0545880152926541	34	0.211155599880768	RK
34	VIS	delta	0.0632704674128863	34	0.244740781097833	RK
34	AUD	delta	0.0458406690872482	34	0.177319397456758	RK
34	PCC	delta	0.0423165944312384	34	0.163687685550307	RK
34	SSM	delta	-0.0147900935062063	34	-0.057210562608894	RK
34	PCUN	delta	0.072799363310015	34	0.281600148828507	RK
35	LIMBIC	delta	NA	35	NA	RK
35	PARA LIMBIC	delta	0.160960252817922	35	0.622621257770883	RK
35	THAL	delta	0.157878279297523	35	0.610699667216114	RK
35	PFC	delta	NA	35	NA	RK
35	VIS	delta	0.144119830331087	35	0.557479678737659	RK
35	AUD	delta	0.0777551913932957	35	0.300770123157505	RK
35	PCC	delta	0.0598747295613556	35	0.231605497478641	RK
35	SSM	delta	0.0183088064122284	35	0.0708215343669986	RK
35	PCUN	delta	NA	35	NA	RK
36	LIMBIC	delta	-0.072187072420274	36	-0.2792317049598	RK
36	PARA LIMBIC	delta	-0.147529587783397	36	-0.570669192524348	RK
36	THAL	delta	-0.0604115781032668	36	-0.233682117691057	RK
36	PFC	delta	-0.0221368831744584	36	-0.0856291774143743	RK
36	VIS	delta	0.00789837025983958	36	0.0305522210572342	RK
36	AUD	delta	-0.109978541301456	36	-0.42541544582673	RK
36	PCC	delta	-0.0841916850072596	36	-0.325667560129685	RK
36	SSM	delta	-0.138673185816783	36	-0.536411144122701	RK
36	PCUN	delta	-0.160058398694378	36	-0.619132734741772	RK
37	LIMBIC	delta	-0.0264192866084985	37	-0.102194232238192	RK
37	PARA LIMBIC	delta	0.0387121353152411	37	0.149745033068737	RK
37	THAL	delta	-0.0504838934066975	37	-0.195280167990326	RK
37	PFC	delta	-0.00838944430088062	37	-0.0324517778219559	RK
37	VIS	delta	0.107011438861819	37	0.413938195881108	RK
37	AUD	delta	0.0365072285629069	37	0.141216083894193	RK
37	PCC	delta	-0.0174947401209387	37	-0.0676725893987957	RK
37	SSM	delta	-0.107536450533447	37	-0.415969029093722	RK
37	PCUN	delta	-0.00481917465065212	37	-0.018641375929005	RK
38	LIMBIC	delta	-0.00795237217776046	38	-0.0307611095341675	RK
38	PARA LIMBIC	delta	0.011275341918306	38	0.0436149138937658	RK
38	THAL	delta	0.221764180758391	38	0.85782105044597	RK
38	PFC	delta	-0.064927669521327	38	-0.251151116836465	RK
38	VIS	delta	0.16060360373193	38	0.621241679281065	RK
38	AUD	delta	0.169313502942759	38	0.654933030448601	RK
38	PCC	delta	0.115897925337033	38	0.44831261620847	RK
38	SSM	delta	0.0290228483682876	38	0.112265245852949	RK
38	PCUN	delta	NA	38	NA	RK
39	LIMBIC	delta	-0.116937303217711	39	-0.45233310419875	RK
39	PARA LIMBIC	delta	-0.0844195450710893	39	-0.326548961078389	RK
39	THAL	delta	-0.0410324126836357	39	-0.158720255138756	RK
39	PFC	delta	-0.183160998746902	39	-0.708497467032243	RK
39	VIS	delta	-0.0978717393683047	39	-0.378584305124382	RK
39	AUD	delta	-0.0785878244925763	39	-0.303990887653459	RK
39	PCC	delta	-0.115957694228569	39	-0.448543812306713	RK
39	SSM	delta	NA	39	NA	RK
39	PCUN	delta	-0.0881082475462602	39	-0.340817481004433	RK
41	LIMBIC	delta	-0.138713754902735	41	-0.536568072152322	RK
41	PARA LIMBIC	delta	-0.0991862425453803	41	-0.383669023911327	RK
41	THAL	delta	-0.152026609224359	41	-0.588064425799495	RK
41	PFC	delta	-0.18879547330694	41	-0.730292559771177	RK
41	VIS	delta	NA	41	NA	RK
41	AUD	delta	-0.191320873845797	41	-0.740061232672412	RK
41	PCC	delta	NA	41	NA	RK
41	SSM	delta	NA	41	NA	RK
41	PCUN	delta	-0.165466566581064	41	-0.640052435306939	RK
42	LIMBIC	delta	0.0255411162812251	42	0.0987973221058342	RK
42	PARA LIMBIC	delta	0.028437216874851	42	0.10999992500106	RK
42	THAL	delta	0.0376844666638776	42	0.14576983834158	RK
42	PFC	delta	-0.00579592927128547	42	-0.0224196266448522	RK
42	VIS	delta	0.0751909499195526	42	0.290851207004855	RK
42	AUD	delta	0.0245325989912681	42	0.0948962080570943	RK
42	PCC	delta	-0.0106067917180193	42	-0.0410288495747917	RK
42	SSM	delta	-0.0116312597836159	42	-0.044991663899328	RK
42	PCUN	delta	0.0121764993688686	42	0.0471007420749229	RK
43	LIMBIC	delta	-0.0505527328875491	43	-0.195546450649565	RK
43	PARA LIMBIC	delta	-0.0799754627084026	43	-0.309358505038143	RK
43	THAL	delta	-0.072497279735003	43	-0.280431638888114	RK
43	PFC	delta	-0.0938939900341865	43	-0.363197703462495	RK
43	VIS	delta	-0.0955325537468915	43	-0.369535942759971	RK
43	AUD	delta	-0.0769549198853466	43	-0.297674538725234	RK
43	PCC	delta	-0.104843854998858	43	-0.405553617903293	RK
43	SSM	delta	-0.0937298599221353	43	-0.36256282065749	RK
43	PCUN	delta	-0.080099074455712	43	-0.309836656011677	RK
44	LIMBIC	delta	-0.0339188312230908	44	-0.131203728799609	RK
44	PARA LIMBIC	delta	-0.047754054184748	44	-0.184720691969838	RK
44	THAL	delta	-0.040302787200798	44	-0.155897941381955	RK
44	PFC	delta	-0.023913887625773	44	-0.0925029287111836	RK
44	VIS	delta	-0.160291760990828	44	-0.62003541924921	RK
44	AUD	delta	-0.11219982430695	44	-0.43400774109549	RK
44	PCC	delta	-0.130465991679807	44	-0.504664340505822	RK
44	SSM	delta	-0.112872126187147	44	-0.436608317541673	RK
44	PCUN	delta	-0.0886560575402658	44	-0.34293650195225	RK
45	LIMBIC	delta	-0.150876277933272	45	-0.583614751406153	RK
45	PARA LIMBIC	delta	-0.136171470796735	45	-0.526734090781287	RK
45	THAL	delta	-0.128875264691474	45	-0.498511141682468	RK
45	PFC	delta	-0.151637370488339	45	-0.586558785076701	RK
45	VIS	delta	-0.258520329669106	45	-1	RK
45	AUD	delta	-0.185074019495706	45	-0.715897352183452	RK
45	PCC	delta	-0.197946785665569	45	-0.765691371038137	RK
45	SSM	delta	-0.164626194313023	45	-0.636801734408032	RK
45	PCUN	delta	-0.201760922828992	45	-0.780445093379065	RK
46	LIMBIC	delta	-0.0180598607716917	46	-0.0698585708706448	RK
46	PARA LIMBIC	delta	-0.0207794075163251	46	-0.0803782338623882	RK
46	THAL	delta	0.0441411649620272	46	0.170745430421375	RK
46	PFC	delta	-0.0263260040042197	46	-0.101833399477386	RK
46	VIS	delta	-0.0101654713099742	46	-0.0393217482082958	RK
46	AUD	delta	0.00282274182563647	46	0.0109188388752616	RK
46	PCC	delta	-0.0455131695841634	46	-0.176052574443248	RK
46	SSM	delta	-0.00107400901888266	46	-0.00415444704196897	RK
46	PCUN	delta	-0.00819904802279076	46	-0.0317152930807614	RK
47	LIMBIC	delta	-0.0435938548302979	47	-0.16862834302469	RK
47	PARA LIMBIC	delta	-0.067980895399873	47	-0.262961506690346	RK
47	THAL	delta	0.00333163428748479	47	0.0128873202805718	RK
47	PFC	delta	-0.0742312659627889	47	-0.287138988480331	RK
47	VIS	delta	-0.0235074249350961	47	-0.0909306628425877	RK
47	AUD	delta	-0.0164332068226046	47	-0.0635664005366168	RK
47	PCC	delta	-0.0011083190853271	47	-0.00428716413423152	RK
47	SSM	delta	-0.154681731791816	47	-0.598334885267249	RK
47	PCUN	delta	0.0740010958375131	47	0.286248651826458	RK
48	LIMBIC	delta	-0.0340450540788701	48	-0.131691979978697	RK
48	PARA LIMBIC	delta	-0.0440524262873236	48	-0.170402174342376	RK
48	THAL	delta	-0.0910529536541806	48	-0.352208098182159	RK
48	PFC	delta	-0.0135825493707263	48	-0.0525395793364156	RK
48	VIS	delta	-0.0653903738420746	48	-0.252940934764284	RK
48	AUD	delta	-0.0589936854723082	48	-0.22819747115369	RK
48	PCC	delta	-0.0788385301138712	48	-0.304960659050609	RK
48	SSM	delta	-0.0627049782633562	48	-0.242553374210901	RK
48	PCUN	delta	-0.0193558517293075	48	-0.0748716812874333	RK
50	LIMBIC	delta	-0.0702962090810042	50	-0.271917528385408	RK
50	PARA LIMBIC	delta	-0.0932379281460771	50	-0.360659946029843	RK
50	THAL	delta	-0.083893440184723	50	-0.324513899127789	RK
50	PFC	delta	-0.151272040700037	50	-0.585145628174226	RK
50	VIS	delta	-0.0764747849689547	50	-0.295817296329611	RK
50	AUD	delta	-0.0907949015562683	50	-0.351209909381137	RK
50	PCC	delta	-0.0797121785429173	50	-0.308340077722109	RK
50	SSM	delta	-0.113426750278973	50	-0.438753696562874	RK
50	PCUN	delta	-0.061458523840501	50	-0.237731879419948	RK
51	LIMBIC	delta	-0.12618640172622	51	-0.488110168696337	RK
51	PARA LIMBIC	delta	-0.148141639707617	51	-0.573036712034336	RK
51	THAL	delta	-0.0856717166312363	51	-0.331392570715394	RK
51	PFC	delta	-0.241492871925461	51	-0.934134937219679	RK
51	VIS	delta	-0.157615712134513	51	-0.609684013385925	RK
51	AUD	delta	-0.143047996608147	51	-0.553333646105286	RK
51	PCC	delta	-0.0611541546261792	51	-0.236554528243306	RK
51	SSM	delta	-0.176137636825133	51	-0.68132992500273	RK
51	PCUN	delta	-0.0914937329469404	51	-0.353913106423963	RK
