# Supplementary material for: Regional BOLD variability reflects microstructural maturation and neuronal ensheathment in the preterm infant cortex
Source: Nat Commun. 2026 Apr 9;17:4849. doi: 10.1038/s41467-026-71415-x (PMC13222875; doi:10.1038/s41467-026-71415-x)
Supplement: Supplementary file 4 — Source Data [file 41467_2026_71415_MOESM4_ESM.zip › SourceData/Fig4.4_extraMD_results_noOut_TEA.csv]

Region	mean_PT	mean_FT	sd_PT	sd_FT	t_value	CI_low	CI_high	p_value	p_FDR	significance
limbic	0.00176939765789474	0.001575677	0.000146118415381068	9.92353496259019e-05	5.73466555026739	0.000125646145132846	0.000261795170656627	8.19368676742663e-07	1.22905301511399e-06	***
paralimbic	0.00186529953846154	0.00160753976470588	0.000169606440624797	0.00011639251360189	6.58010138502154	0.000178792051137489	0.000336727496373823	4.92385494861674e-08	1.10786736343877e-07	***
thalamus	0.00135082573684211	0.00123759472222222	0.000100764280785401	0.000102870004532165	3.87219731314727	5.37270614715436e-05	0.000172734967768223	0.000485522658077339	0.000546212990337006	***
PFC	0.00199661547368421	0.00153551721428571	0.000173113507929669	8.12876909417586e-05	12.9867931330338	0.000389663641584982	0.000532532877212011	3.94291374568042e-17	3.54862237111238e-16	***
visual	0.00163394826315789	0.00150261761111111	0.000132779481614113	0.000168023293999983	2.91314638542871	3.88995286574546e-05	0.000223761775436113	0.00703547037949569	0.00703547037949569	**
auditory	0.00181078323076923	0.00155299416666667	0.000173506572535522	0.000133954100600893	6.12952995944672	0.000172926741150746	0.000342651387054382	2.54035688960724e-07	4.57264240129304e-07	***
PCC	0.00159374486842105	0.0014475835	0.000104679986264747	0.0001327605800996	4.10534369177334	7.31599579021282e-05	0.000219162778939977	0.000327330711707057	0.000420853772194788	***
SSM	0.00190771643589744	0.00147815644444444	0.000198438150493295	0.000134880300053842	9.55666209650434	0.000339132929460524	0.000519987053445459	1.36608392834195e-12	6.14737767753879e-12	***
PCUN	0.00185798369230769	0.00152905633333333	0.00019060385568878	0.000142090802487457	7.25914526223704	0.000237578925914718	0.000420275792034	5.07193629358124e-09	1.52158088807437e-08	***
