# Supplementary material for: Regional BOLD variability reflects microstructural maturation and neuronal ensheathment in the preterm infant cortex
Source: Nat Commun. 2026 Apr 9;17:4849. doi: 10.1038/s41467-026-71415-x (PMC13222875; doi:10.1038/s41467-026-71415-x)
Supplement: Supplementary file 4 — Source Data [file 41467_2026_71415_MOESM4_ESM.zip › SourceData/TableS5.8_datadiff_noOutliers_TEA.csv]

Subject	Group	limbic	paralimbic	thalamus	PFC	visual	auditory	PCC	SSM	PCUN
4	PT	NA	NA	NA	NA	NA	NA	NA	NA	NA
8	PT	0.002190865	0.002277308	0.001364881	0.002251128	0.001740854	0.001910459	0.001747021	0.002159712	0.002026986
9	PT	0.00170722	0.001776233	0.001371427	0.00194911	0.001544439	0.001735968	0.001611716	0.00194588	0.001726608
10	PT	0.001714744	0.001813485	0.001364718	0.001884266	0.001579654	0.001787286	0.0015582	0.001956086	0.001911038
11	PT	0.001923129	0.001954481	0.001380003	0.002069746	0.001556531	0.001790448	0.00161939	0.0021172	0.001841151
12	PT	0.001768848	0.001849809	0.001311619	0.002087574	0.001689659	0.001741691	0.001611086	0.001983852	0.001801498
13	PT	0.001742652	0.001969966	0.001409294	0.00214816	0.001743837	0.002013552	0.001646061	0.002193574	0.002075774
14	PT	0.001888883	0.001918204	0.0013883	0.002022815	0.001669553	0.001834428	0.001659225	0.002064577	0.001884929
17	PT	0.002002987	0.001933983	0.00139878	0.002121902	0.001690506	0.001756729	0.001692807	0.001897696	0.001856642
18	PT	0.001826862	0.001855969	0.001409203	0.002090454	0.001698569	0.00184814	0.001646259	0.001856337	0.001777767
19	PT	0.001685535	0.001759283	0.001279857	0.001972424	0.001811849	0.001737748	0.001665981	0.001784741	0.001775183
20	PT	0.001757805	0.001696981	0.001322758	0.001794038	0.0015269	0.001727682	0.001551114	0.001723132	0.001782619
21	PT	0.001901782	0.001793206	0.001274155	0.001992971	0.001577727	0.001742838	0.001598188	0.001790604	0.001720499
22	PT	0.00199812	0.002051882	0.00135196	0.002346048	0.001559267	0.00206057	0.001615222	0.002029737	0.001716779
23	PT	0.001691835	0.001836932	0.001344186	0.002084718	0.001671054	0.001900095	0.001620384	0.002031139	0.001829652
24	PT	0.002216612	0.002252305	0.001625236	0.002454	0.001966778	0.002221035	0.00194476	0.002270333	0.002152771
26	PT	0.002132798	0.002280109	0.00174117	0.002608493	0.001875075	0.002331008	0.001897372	0.002483106	0.002343855
27	PT	0.002197665	0.002253188	0.001639936	0.002354899	0.001769236	0.002233143	0.001853661	0.002327225	0.002289792
28	PT	0.002192076	0.002133768	0.001803417	0.002440082	0.001982417	0.002266944	0.001943188	0.002435909	0.002365025
30	PT	0.002250187	0.002149672	0.001671639	0.002364318	0.00180493	0.002180025	0.001845716	0.002223188	0.002117223
31	PT	0.002382316	0.002404684	0.001694494	0.002619853	0.002159782	0.002426683	0.002062087	0.002474849	0.002375267
32	PT	0.002103904	0.002217308	0.001512285	0.002401623	0.001895557	0.00218197	0.001915001	0.002286101	0.002163146
33	PT	0.002244486	0.002434334	0.001692764	0.002580906	0.00192542	0.002346849	0.001921788	0.00243331	0.002260347
34	PT	0.002161568	0.002261209	0.001667196	0.002489346	0.001945264	0.002278634	0.001904188	0.002439272	0.002282871
35	PT	0.002040189	0.002183108	0.001514294	0.002280007	0.001831956	0.002042517	0.001826619	0.001920394	0.002100408
36	PT	0.002158649	0.00216144	0.001581057	0.002406841	0.00201371	0.002052555	0.001880748	0.00210427	0.001973966
37	PT	0.002285283	0.002274959	0.001580224	0.002478542	0.002252032	0.002169215	0.001950694	0.002267864	0.002114373
38	PT	0.002245086	0.00214347	0.001610815	0.002379123	0.001924191	0.002133072	0.00179766	0.002137648	0.002007265
39	PT	0.002187048	0.002133343	0.001568667	0.002424698	0.002005186	0.0022359	0.001938685	0.002203864	0.002148799
41	PT	0.002045908	0.002115197	0.001589632	0.002252726	0.002028689	0.002071337	0.001844013	0.002364204	0.002333179
42	PT	0.002191749	0.002170561	0.001608825	0.002350353	0.001923225	0.002161561	0.001821872	0.002428051	0.002311675
43	PT	0.00215561	0.002202575	0.001570235	0.002436553	0.001958447	0.002142335	0.001902031	0.002285794	0.002233406
44	PT	0.002236872	0.002285155	0.001627102	0.002486767	0.001999497	0.002201732	0.001942576	0.002448184	0.002246854
45	PT	0.001965737	0.002153344	0.001511544	0.002102919	0.00183677	0.001983218	0.001705835	0.001804482	0.001721501
46	PT	0.002133686	0.002256211	0.001648655	0.0023471	0.002013255	0.002220094	0.001895337	0.002323585	0.002201761
47	PT	0.002109388	0.00219564	0.00157431	0.002354075	0.00210502	0.002090659	0.001907793	0.002215788	0.002169674
48	PT	0.002039286	0.002214961	0.001666051	0.002339659	0.001887383	0.002253948	0.001983582	0.002192058	0.0022477
50	PT	0.002134345	0.00211165	0.001617558	0.002260949	0.002051097	0.00207702	0.001970591	0.002180881	0.002218636
51	PT	0.002137232	0.002224897	0.001690304	0.002255338	0.001846173	0.002127224	0.00183617	0.002179003	0.002125841
102	FT	NA	NA	0.001106841	0.001455463	0.001478563	0.001526167	0.001402659	0.001347222	0.001430956
103	FT	0.001723599	0.001808699	0.001415103	0.001671779	0.001636274	0.001630445	0.001675129	0.001610733	0.00159405
104	FT	0.001936813	0.001890494	0.001304972	0.00181358	0.001742154	0.001672617	0.001579843	0.001635718	0.001577576
105	FT	0.001872377	0.001755708	0.001324966	0.001775561	0.001578962	0.001755325	0.001593047	0.001684634	0.001681741
107	FT	0.001717165	0.001744361	0.001302757	0.001764418	0.001659419	0.001815003	0.001518354	0.001769914	0.00174801
109	FT	0.001706112	0.001733256	0.001326983	0.001754087	0.001747244	0.001716183	0.001690808	0.001650911	0.001607116
110	FT	0.001705468	0.00173438	0.001342428	0.0017268	0.002044969	0.001703455	0.00178602	0.001578146	0.001868569
111	FT	0.001823026	0.001789148	0.001316359	0.001709535	0.001852286	0.00163053	0.001530874	0.001562702	0.001675619
113	FT	0.001582729	0.00162184	0.001213981	0.00140274	0.001525093	0.001594348	0.001381258	0.001386903	0.001428505
114	FT	0.001949565	0.001936702	0.00157958	0.001779842	0.001657205	0.001739574	0.001707871	0.001793176	0.001603332
115	FT	0.001540281	0.001572007	0.001212501	0.001512319	0.001461562	0.00164157	0.001389105	0.001642939	0.001551387
116	FT	0.001622578	0.001598414	0.00115827	0.00162622	0.001247001	0.001611988	0.001393344	0.001514906	0.00146
117	FT	0.001919351	0.001763437	0.001306659	0.001872834	0.001426751	0.001633449	0.001467948	0.001510088	0.001738073
118	FT	0.001898599	0.001984823	0.00152999	0.002094354	0.001869868	0.00203556	0.001788716	0.001792464	0.001852082
119	FT	0.002016983	0.001993584	0.001507094	0.001937594	0.00196728	NA	0.001811681	0.002066063	0.002047543
120	FT	0.002079263	0.002087922	0.001558977	0.002100086	0.002116534	NA	0.001980308	0.002007242	0.002112317
121	FT	0.002045242	0.002026956	0.001567811	NA	0.001861251	0.002023722	0.00179524	0.001871893	0.001960194
123	FT	0.001841288	0.001722722	0.001350058	0.001686311	0.001814553	0.001716674	0.001686381	0.001637505	0.0017354
