# Supplementary material for: Regional BOLD variability reflects microstructural maturation and neuronal ensheathment in the preterm infant cortex
Source: Nat Commun. 2026 Apr 9;17:4849. doi: 10.1038/s41467-026-71415-x (PMC13222875; doi:10.1038/s41467-026-71415-x)
Supplement: Supplementary file 4 — Source Data [file 41467_2026_71415_MOESM4_ESM.zip › SourceData/S1.2_BOLD_data_results_scaled.csv]

Region	mean_delta	sd_delta	CI_low	CI_high	t_value	p_value	p_FDR	significance	max_abs_mean	scaled_mean_delta	Measure	Color
LIMBIC	-0.408964647895117	4.80564591258646	-2.27239959992696	1.45447030413673	-0.45031147655455	0.656080995616888	0.738091120068999	ns	5.27745496714927	-0.0774927783260703	BOLD	#c21e56
PARA LIMBIC	0.764181898567611	4.84980173480426	-1.01473973964596	2.54310353678118	0.877311068415512	0.387289556067847	0.497943714944375	ns	5.27745496714927	0.144801216367442	BOLD	#c21e56
THAL	-0.34334509460901	5.5546227930999	-2.45621060696812	1.7695204177501	-0.332870473668806	0.741711617981685	0.741711617981685	ns	5.27745496714927	-0.0650588392977752	BOLD	#c21e56
PFC	-2.0538764076524	10.1516571474881	-6.24427452462073	2.13652170931592	-1.0115966180756	0.32182157416928	0.48273236125392	ns	5.27745496714927	-0.389179333682092	BOLD	#c21e56
VIS	3.03209376273189	5.1561485419753	0.992389332251568	5.0717981932122	3.05561820471859	0.0051399108937746	0.00925183960879428	**	5.27745496714927	0.574537117153221	BOLD	#c21e56
AUD	2.58413253582579	3.32678751529339	1.36385702348405	3.80440804816754	4.32484520747385	0.00015531876276171	0.00048666100286144	***	5.27745496714927	0.489655061371687	BOLD	#c21e56
PCC	3.32846905201564	4.02388732036427	1.76816843640727	4.88876966762402	4.37701190768488	0.000162220334287147	0.00048666100286144	***	5.27745496714927	0.630695870023422	BOLD	#c21e56
SSM	3.22598020434018	3.89576540428202	1.79700191738329	4.65495849129706	4.610518281511	6.98124940442427e-05	0.00048666100286144	***	5.27745496714927	0.611275742648878	BOLD	#c21e56
PCUN	5.27745496714927	7.5519031673003	2.50739452166875	8.04751541262979	3.89089015597616	0.000514908242811834	0.00115854354632663	**	5.27745496714927	1	BOLD	#c21e56
