# Supplementary material for: Regional BOLD variability reflects microstructural maturation and neuronal ensheathment in the preterm infant cortex
Source: Nat Commun. 2026 Apr 9;17:4849. doi: 10.1038/s41467-026-71415-x (PMC13222875; doi:10.1038/s41467-026-71415-x)
Supplement: Supplementary file 4 — Source Data [file 41467_2026_71415_MOESM4_ESM.zip › SourceData/Table1.2_Diffusion_clinicaldata.csv]

ID	Group	GAbirth	Gender	SES	APGAR1	APGAR2	BW	PC	Height	RCIU	Asphyxie	BPD	IVH	GAIRMT0	GAIRMT1
4	VPT	30.29	0	6	8	8	1310	28.5	39	0	0	0	0	32.57	39.57
8	VPT	27.29	1	8	7	9	940	35	23	0	0	1	0	33.57	40.14
9	VPT	31	1	2	6	7	1450	28	41	0	0	0	1	33	41
10	VPT	32.57	1	3	1	8	1810	29	44	0	0	0	0	33.43	40.43
11	VPT	28.29	0	4	7	9	1060	26	37.5	0	0	1	0	33	40
12	VPT	29.14	1	2	6	8	1230	26	38.5	0	0	0	0	33.57	40.14
13	VPT	28	0	6	10	10	1020	26	36	0	0	0	0	33	40
14	VPT	31.86	0	2	9	8	1670	29.4	40	0	0	0	0	33.57	40.14
17	VPT	29.29	0	2	3	7	1400	27.8	41	0	0	0	0	33	39.57
18	VPT	30.71	0	8	8	9	1670	30.5	41	0	0	0	0	33.86	40.57
19	VPT	29.14	1	3	9	9	1300	28	39	0	0	0	0	33.43	40
20	VPT	30.29	1	11	1	5	1040	26.5	39	0	0	1	0	33.57	40.43
21	VPT	28.57	0	2	1	8	1350	27	42	0	0	1	0	33.14	39
22	VPT	31.43	0	2	6	9	2135	29.5	45	0	0	0	0	33.29	39.86
23	VPT	27.57	1	11	8	9	690	23.5	33	2	0	1	0	34.29	40.14
24	VPT	31	1	7	9	10	1650	28	40	0	0	0	0	33.86	38.71
26	VPT	27.71	0	7	7	9	1120	27.5	37.5	0	0	0	1	33.14	40.86
27	VPT	27.71	1	2	7	9	1000	25	37	0	0	0	0	33.29	40.86
28	VPT	27.29	0	3	0	3	680	24	34	2	0	1	0	33.86	41.14
30	VPT	31.29	0	2	9	10	1920	30	40.5	0	0	0	0	33.86	39.86
31	VPT	30.86	0	2	0	6	1200	25.5	35	2	0	0	0	33.43	40.43
32	VPT	31.14	1	2	10	10	1160	26	39.5	2	0	0	0	33.71	40.57
33	VPT	31.14	1	2	10	10	1140	26	38.5	2	0	0	0	34	40.57
34	VPT	27.14	1	3	1	6	600	21.5	34	2	0	0	0	34	40
35	VPT	30	1	7	5	9	1210	27	41	0	0	0	0	33.14	40
36	VPT	30	1	7	8	8	1190	28	40	0	0	0	0	34	40
37	VPT	24.43	1	2	5	7	660	21	30	0	0	1	0	34	39.86
38	VPT	31.57	0	2	6	7	1740	30	46	0	0	0	0	33.29	40.86
39	VPT	31.57	1	2	6	7	1680	30.5	40	0	0	0	0	34	40.86
41	VPT	26.86	0	5	7	9	940	26	37	0	0	1	0	33.57	39.14
42	VPT	28.29	0	11	2	8	843	23	35	0	0	1	0	33.86	40
43	VPT	28.29	0	11	4	10	1012	25	36.5	0	0	1	0	34.14	40.14
44	VPT	28.29	0	11	5	7	1040	26	36	0	0	1	0	34.43	40.43
45	VPT	31.86	1	5	1	5	1855	28.5	44.5	0	0	0	0	33.57	40.57
46	VPT	24.14	0	5	3	1	700	22.8	32.5	0	0	1	0	33.43	39.71
47	VPT	31.29	1	2	4	9	1330	28.5	38	0	0	0	0	33.14	39.43
48	VPT	28.71	1	7	6	7	940	26	36	0	0	1	0	34.43	40.86
50	VPT	27	0	3	1	9	990	24	37	0	0	1	0	34	40.71
51	VPT	24.57	1	3	2	2	750	23	34	0	0	1	1	32.86	40.14
102	FT	37	0	2	8	9	2940	33.5	48	0	0	0	0		39.29
103	FT	40.29	1	9	7	7	3490	36	51	0	0	0	0		40.71
104	FT	39.86	0	2	8	9	3860	37.5	52	0	0	0	0		40.43
105	FT	40.43	0	2	9	10	3660	36	51	0	0	0	0		40.71
107	FT	39.14	1	3	9	10	3360	35	50	0	0	0	0		39.43
109	FT	37.43	0	2	10	10	2680	34	47	0	0	0	0		40.86
110	FT	38.57	1	10	9	10	3100	35	50	0	0	0	0		39
111	FT	39	1	3	9	10	2890	34	47	0	0	0	0		39.29
113	FT	40.71	0	2	9	10	4050	37	53	0	0	0	0		41
114	FT	39.86	0	2	9	10	3140	33	52	0	0	0	0		40.29
115	FT	41.14	1	2	9	10	3530	33.5	50	0	0	0	0		41.43
116	FT	40.43	1	2	9	9	2900	34	49	0	0	0	0		40.57
117	FT	39.14	0	2	9	10	3565	35	51	0	0	0	0		39.57
118	FT	40.14	0	3	9	10	3780	36	52	0	0	0	0		40.43
119	FT	40.86	1	2	9	9	3200	36	51.5	0	0	0	0		41.29
120	FT	38.71	1	2	10	10	2895	34	46	0	0	0	0		39.14
121	FT	39.43	1	10	3	8	3280	35	51	0	0	0	0		40
123	FT	39.43	1	1	10	10	2750	32.5	49	0	0	0	0		39.86
