# Supplementary material for: Regional BOLD variability reflects microstructural maturation and neuronal ensheathment in the preterm infant cortex
Source: Nat Commun. 2026 Apr 9;17:4849. doi: 10.1038/s41467-026-71415-x (PMC13222875; doi:10.1038/s41467-026-71415-x)
Supplement: Supplementary file 4 — Source Data [file 41467_2026_71415_MOESM4_ESM.zip › SourceData/Fig2.3_S2.3_SMT_extraMD_data_subjects_scaled.csv]

subject	region	timepoint	value	ID	scaled	Measure
4	LIMBIC	delta	NA	4	NA	extraMD
4	PARA LIMBIC	delta	NA	4	NA	extraMD
4	THAL	delta	NA	4	NA	extraMD
4	PFC	delta	NA	4	NA	extraMD
4	VIS	delta	NA	4	NA	extraMD
4	AUD	delta	NA	4	NA	extraMD
4	PCC	delta	NA	4	NA	extraMD
4	SSM	delta	NA	4	NA	extraMD
4	PCUN	delta	NA	4	NA	extraMD
8	LIMBIC	delta	-0.000100312	8	-0.124331318820246	extraMD
8	PARA LIMBIC	delta	7.90400000000003e-05	8	0.0979658210338968	extraMD
8	THAL	delta	-0.000213936	8	-0.265162144340937	extraMD
8	PFC	delta	7.03570000000001e-05	8	0.087203710405894	extraMD
8	VIS	delta	-0.000450289	8	-0.558108952271409	extraMD
8	AUD	delta	-0.000317104	8	-0.393033321269391	extraMD
8	PCC	delta	-0.000389282	8	-0.482494063053103	extraMD
8	SSM	delta	-0.000302506	8	-0.374939886863359	extraMD
8	PCUN	delta	-0.000665009	8	-0.82424282236754	extraMD
9	LIMBIC	delta	-0.000186498	9	-0.231154221801361	extraMD
9	PARA LIMBIC	delta	-0.000138788	9	-0.172020247591756	extraMD
9	THAL	delta	-0.000217427	9	-0.269489050733008	extraMD
9	PFC	delta	0.000117488	9	0.14562004531415	extraMD
9	VIS	delta	-0.000353244	9	-0.437826903913179	extraMD
9	AUD	delta	-0.000185346	9	-0.229726379875361	extraMD
9	PCC	delta	-0.000151367	9	-0.18761124028894	extraMD
9	SSM	delta	-2.78099999999999e-05	9	-0.0344689964948463	extraMD
9	PCUN	delta	-0.000330305	9	-0.409395249450925	extraMD
10	LIMBIC	delta	-0.000125733	10	-0.155839278543205	extraMD
10	PARA LIMBIC	delta	-0.000180908	10	-0.224225718011135	extraMD
10	THAL	delta	-4.64409999999999e-05	10	-0.0575611170879956	extraMD
10	PFC	delta	-0.000143913	10	-0.178372408937894	extraMD
10	VIS	delta	-0.000261468	10	-0.324075497141837	extraMD
10	AUD	delta	-0.000190838	10	-0.236533417946188	extraMD
10	PCC	delta	-0.00015312	10	-0.189783989330848	extraMD
10	SSM	delta	3.9128e-05	10	0.0484970476393509	extraMD
10	PCUN	delta	-0.00013684	10	-0.169605806557166	extraMD
11	LIMBIC	delta	-8.88950000000001e-05	11	-0.110180562510226	extraMD
11	PARA LIMBIC	delta	-0.000136099	11	-0.168687376984973	extraMD
11	THAL	delta	-0.000108109	11	-0.133995280189189	extraMD
11	PFC	delta	0.000113642	11	0.140853135550785	extraMD
11	VIS	delta	-0.000210666	11	-0.261109155540572	extraMD
11	AUD	delta	-0.00022976	11	-0.284775139685577	extraMD
11	PCC	delta	-0.000173709	11	-0.215302945419751	extraMD
11	SSM	delta	-7.83899999999998e-05	11	-0.0971601810582884	extraMD
11	PCUN	delta	-0.000454876	11	-0.563794291606967	extraMD
12	LIMBIC	delta	-0.000232181	12	-0.287775838733187	extraMD
12	PARA LIMBIC	delta	-0.000220217	12	-0.27294710539754	extraMD
12	THAL	delta	-0.000137639	12	-0.170596124004105	extraMD
12	PFC	delta	2.71499999999999e-05	12	0.0336509620580754	extraMD
12	VIS	delta	-0.000186717	12	-0.231425660500835	extraMD
12	AUD	delta	-0.000205769	12	-0.255039587908955	extraMD
12	PCC	delta	-0.000118902	12	-0.147372622122626	extraMD
12	SSM	delta	-0.000148037	12	-0.183483884721596	extraMD
12	PCUN	delta	-0.000309055	12	-0.383057019479135	extraMD
13	LIMBIC	delta	6.08799999999999e-05	13	0.0754574795615334	extraMD
13	PARA LIMBIC	delta	1.93389999999999e-05	13	0.0239696484435034	extraMD
13	THAL	delta	-1.57600000000009e-06	13	-0.00195336707931971	extraMD
13	PFC	delta	0.000240344	13	0.297893437380703	extraMD
13	VIS	delta	3.59710000000001e-05	13	0.0445841162501303	extraMD
13	AUD	delta	0.000246607	13	0.305656088407213	extraMD
13	PCC	delta	-8.78100000000002e-06	13	-0.0108835763474019	extraMD
13	SSM	delta	0.000219673	13	0.272272846710262	extraMD
13	PCUN	delta	1.0499999999981e-07	13	0.000130141842213316	extraMD
14	LIMBIC	delta	-0.000212384	14	-0.263238523968409	extraMD
14	PARA LIMBIC	delta	-0.000101733	14	-0.126092571751536	extraMD
14	THAL	delta	-6.79000000000001e-05	14	-0.0841583912980968	extraMD
14	PFC	delta	0.000104701	14	0.129771247824772	extraMD
14	VIS	delta	-6.203e-05	14	-0.076882842595301	extraMD
14	AUD	delta	-1.85720000000001e-05	14	-0.0230189932722866	extraMD
14	PCC	delta	-2.02640000000001e-05	14	-0.0251161361010993	extraMD
14	SSM	delta	-5.08299999999991e-06	14	-0.0063001046092521	extraMD
14	PCUN	delta	-0.000142999	14	-0.177239555187578	extraMD
17	LIMBIC	delta	-0.00034885	17	-0.432380777678071	extraMD
17	PARA LIMBIC	delta	-0.000305798	17	-0.379020143478282	extraMD
17	THAL	delta	-0.000163393	17	-0.202516819283798	extraMD
17	PFC	delta	1.82679999999999e-05	17	0.0226422016529252	extraMD
17	VIS	delta	-0.000474814	17	-0.588506368274146	extraMD
17	AUD	delta	-0.000319297	17	-0.39575142660248	extraMD
17	PCC	delta	-0.000384396	17	-0.476438129328766	extraMD
17	SSM	delta	-0.000363091	17	-0.450031729820578	extraMD
17	PCUN	delta	-0.000630739	17	-0.78176700396127	extraMD
18	LIMBIC	delta	5.1475e-05	18	0.0638004888375483	extraMD
18	PARA LIMBIC	delta	1.46059999999999e-05	18	0.0181033499749631	extraMD
18	THAL	delta	2.68110000000001e-05	18	0.0332307898246433	extraMD
18	PFC	delta	0.000110215	18	0.136605553710158	extraMD
18	VIS	delta	-0.000115314	18	-0.142925489457271	extraMD
18	AUD	delta	1.72460000000001e-05	18	0.0213754877220469	extraMD
18	PCC	delta	-2.5064e-05	18	-0.0310654774594329	extraMD
18	SSM	delta	-4.9133e-05	18	-0.0608977060331279	extraMD
18	PCUN	delta	-7.91829999999998e-05	18	-0.0981430618285298	extraMD
19	LIMBIC	delta	-0.00030271	19	-0.375192733871088	extraMD
19	PARA LIMBIC	delta	-0.00021935	19	-0.271872505614691	extraMD
19	THAL	delta	-0.00015416	19	-0.19107301329182	extraMD
19	PFC	delta	-0.000135988	19	-0.168549798466061	extraMD
19	VIS	delta	-0.00020301	19	-0.25161995607403	extraMD
19	AUD	delta	-0.000248871	19	-0.30846219441456	extraMD
19	PCC	delta	-0.000214149	19	-0.265426146363713	extraMD
19	SSM	delta	-0.000352543	19	-0.436958052185639	extraMD
19	PCUN	delta	-0.000484318	19	-0.600286064163647	extraMD
20	LIMBIC	delta	-0.00025951	20	-0.321648661646084	extraMD
20	PARA LIMBIC	delta	-0.000284539	20	-0.352670758491445	extraMD
20	THAL	delta	-0.000150832	20	-0.186948136616709	extraMD
20	PFC	delta	-0.000212194	20	-0.263003029206308	extraMD
20	VIS	delta	-0.000321388	20	-0.398343108431704	extraMD
20	AUD	delta	-0.000172534	20	-0.213846596233075	extraMD
20	PCC	delta	-0.000175883	20	-0.21799750127663	extraMD
20	SSM	delta	-0.000267323	20	-0.331332454152888	extraMD
20	PCUN	delta	-0.000468621	20	-0.580830478475779	extraMD
21	LIMBIC	delta	-0.000168696	21	-0.209089602038641	extraMD
21	PARA LIMBIC	delta	-0.000133701	21	-0.165715185198039	extraMD
21	THAL	delta	-0.000158471	21	-0.196416265499274	extraMD
21	PFC	delta	6.0402e-05	21	0.0748650243179328	extraMD
21	VIS	delta	-0.000256732	21	-0.318205480334948	extraMD
21	AUD	delta	-0.000216303	21	-0.268095913298265	extraMD
21	PCC	delta	-0.000231446	21	-0.286864845837692	extraMD
21	SSM	delta	-0.000250618	21	-0.31062750677977	extraMD
21	PCUN	delta	-0.000448757	21	-0.556210120821207	extraMD
22	LIMBIC	delta	-0.000140964	22	-0.174717282340868	extraMD
22	PARA LIMBIC	delta	-5.57599999999998e-06	22	-0.00691115154459773	extraMD
22	THAL	delta	-8.7274e-05	22	-0.108171420355671	extraMD
22	PFC	delta	0.000274313	22	0.339996182505962	extraMD
22	VIS	delta	-0.000560736	22	-0.695002057480553	extraMD
22	AUD	delta	-6.9614e-05	22	-0.0862828019414684	extraMD
22	PCC	delta	-0.000323694	22	-0.401201271175937	extraMD
22	SSM	delta	-7.60940000000001e-05	22	-0.0943144127752191	extraMD
22	PCUN	delta	-0.000520559	22	-0.645204830865183	extraMD
23	LIMBIC	delta	-0.000118647	23	-0.147056563362964	extraMD
23	PARA LIMBIC	delta	-7.56530000000002e-05	23	-0.0937678170379223	extraMD
23	THAL	delta	-8.64819999999999e-05	23	-0.107189779031546	extraMD
23	PFC	delta	0.000198779	23	0.246375859555882	extraMD
23	VIS	delta	-0.000187727	23	-0.232677501078318	extraMD
23	AUD	delta	7.32100000000002e-06	23	0.00907398501757537	extraMD
23	PCC	delta	-0.000212033	23	-0.262803478381581	extraMD
23	SSM	delta	0.000141907	23	0.175886080028557	extraMD
23	PCUN	delta	-0.000262988	23	-0.325959455238643	extraMD
24	LIMBIC	delta	NA	24	NA	extraMD
24	PARA LIMBIC	delta	0.000192383	24	0.238448362195902	extraMD
24	THAL	delta	5.89499999999999e-05	24	0.0730653485570367	extraMD
24	PFC	delta	0.000267949	24	0.332108347421704	extraMD
24	VIS	delta	-7.10800000000003e-06	24	-0.00880998299479932	extraMD
24	AUD	delta	0.000206339	24	0.255746072195257	extraMD
24	PCC	delta	5.50419999999999e-05	24	0.06822159313446	extraMD
24	SSM	delta	0.000179654	24	0.22267145258127	extraMD
24	PCUN	delta	-3.68510000000001e-05	24	-0.0456748288324915	extraMD
26	LIMBIC	delta	-4.55620000000001e-05	26	-0.056471643951751	extraMD
26	PARA LIMBIC	delta	1.15979999999998e-05	26	0.0143750960570738	extraMD
26	THAL	delta	8.5913e-05	26	0.106484534191361	extraMD
26	PFC	delta	0.000189706	26	0.235130364942514	extraMD
26	VIS	delta	-0.000354286	26	-0.439118406766384	extraMD
26	AUD	delta	0.000215387	26	0.266960580655717	extraMD
26	PCC	delta	-6.9689e-05	26	-0.0863757604001924	extraMD
26	SSM	delta	0.000274156	26	0.3398015894657	extraMD
26	PCUN	delta	-5.5959e-05	26	-0.0693581652231251	extraMD
27	LIMBIC	delta	-0.000102085	27	-0.12652885678448	extraMD
27	PARA LIMBIC	delta	-3.31299999999999e-05	27	-0.0410628498336662	extraMD
27	THAL	delta	1.4322e-05	27	0.0177513472779284	extraMD
27	PFC	delta	0.000165389	27	0.204990753731972	extraMD
27	VIS	delta	-0.000391593	27	-0.485358423027917	extraMD
27	AUD	delta	9.89280000000001e-05	27	0.12261592539526	extraMD
27	PCC	delta	-9.4135e-05	27	-0.11667526015974	extraMD
27	SSM	delta	1.82329999999999e-05	27	0.022598821038854	extraMD
27	PCUN	delta	-0.000303208	27	-0.375809978037015	extraMD
28	LIMBIC	delta	NA	28	NA	extraMD
28	PARA LIMBIC	delta	0.000202376	28	0.250834147236283	extraMD
28	THAL	delta	7.8877e-05	28	0.0977637913169363	extraMD
28	PFC	delta	0.000535529	28	0.663759339226486	extraMD
28	VIS	delta	-4.74100000000001e-05	28	-0.0587621403747095	extraMD
28	AUD	delta	0.000285014	28	0.353259495396697	extraMD
28	PCC	delta	4.32219999999999e-05	28	0.053571340039563	extraMD
28	SSM	delta	0.000288576	28	0.357674402463027	extraMD
28	PCUN	delta	5.05750000000002e-05	28	0.062684987332861	extraMD
30	LIMBIC	delta	-0.000220185	30	-0.272907443121818	extraMD
30	PARA LIMBIC	delta	-0.00020799	30	-0.257792397733301	extraMD
30	THAL	delta	-0.000308839	30	-0.38278929911801	extraMD
30	PFC	delta	-4.60500000000002e-05	30	-0.057076493656515	extraMD
30	VIS	delta	-0.000636532	30	-0.788947115313109	extraMD
30	AUD	delta	-0.000327505	30	-0.405924800325231	extraMD
30	PCC	delta	-0.000506208	30	-0.627417539649881	extraMD
30	SSM	delta	-0.000492076	30	-0.609901687134054	extraMD
30	PCUN	delta	-0.000475571	30	-0.5894446289842	extraMD
31	LIMBIC	delta	-0.000257779	31	-0.319503180418735	extraMD
31	PARA LIMBIC	delta	-0.000202313	31	-0.250756062130955	extraMD
31	THAL	delta	-0.000319324	31	-0.395784891647621	extraMD
31	PFC	delta	-3.38249999999999e-05	31	-0.0419242648845083	extraMD
31	VIS	delta	-0.000189155	31	-0.234447430132422	extraMD
31	AUD	delta	-2.27389999999999e-05	31	-0.0281837652389899	extraMD
31	PCC	delta	-0.000270401	31	-0.33514746929892	extraMD
31	SSM	delta	-0.000128888	31	-0.159749731040193	extraMD
31	PCUN	delta	-0.000307719	31	-0.381401119467732	extraMD
32	LIMBIC	delta	-0.000353147	32	-0.437706677639896	extraMD
32	PARA LIMBIC	delta	-0.000301575	32	-0.373785962529065	extraMD
32	THAL	delta	-0.000454506	32	-0.563335696543928	extraMD
32	PFC	delta	-0.000188131	32	-0.233178237309311	extraMD
32	VIS	delta	NA	32	NA	extraMD
32	AUD	delta	-0.000442036	32	-0.547879803473424	extraMD
32	PCC	delta	NA	32	NA	extraMD
32	SSM	delta	-0.000449529	32	-0.557166973223006	extraMD
32	PCUN	delta	-0.00069713	32	-0.86405507106984	extraMD
33	LIMBIC	delta	NA	33	NA	extraMD
33	PARA LIMBIC	delta	-0.0004379	33	-0.542753454336326	extraMD
33	THAL	delta	-0.000442405	33	-0.548337159090346	extraMD
33	PFC	delta	-0.000313995	33	-0.389179883293754	extraMD
33	VIS	delta	-0.000356244	33	-0.441545242262138	extraMD
33	AUD	delta	-0.000289264	33	-0.358527141391055	extraMD
33	PCC	delta	-0.000324474	33	-0.402168039146666	extraMD
33	SSM	delta	-0.000274833	33	-0.340640694486448	extraMD
33	PCUN	delta	-0.000323115	33	-0.400483631874588	extraMD
34	LIMBIC	delta	-0.000168166	34	-0.208432695596992	extraMD
34	PARA LIMBIC	delta	-0.000217936	34	-0.270119928806215	extraMD
34	THAL	delta	-0.00016278	34	-0.201757038814495	extraMD
34	PFC	delta	1.1212e-05	34	0.0138966698561747	extraMD
34	VIS	delta	-0.000299459	34	-0.371163294546933	extraMD
34	AUD	delta	-6.33400000000003e-05	34	-0.07850651700768	extraMD
34	PCC	delta	-0.000285942	34	-0.354409701392642	extraMD
34	SSM	delta	6.84889999999997e-05	34	0.0848884250606085	extraMD
34	PCUN	delta	-0.000149143	34	-0.184854712126245	extraMD
35	LIMBIC	delta	NA	35	NA	extraMD
35	PARA LIMBIC	delta	NA	35	NA	extraMD
35	THAL	delta	3.7484e-05	35	0.0464593982241216	extraMD
35	PFC	delta	0.000256604	35	0.318046831232059	extraMD
35	VIS	delta	3.53179999999999e-05	35	0.0437747579361734	extraMD
35	AUD	delta	9.26129999999999e-05	35	0.114788823170701	extraMD
35	PCC	delta	-9.4470000000001e-06	35	-0.0117090474608708	extraMD
35	SSM	delta	7.3912e-05	35	0.0916099413494098	extraMD
35	PCUN	delta	0.000141965	35	0.175957967903303	extraMD
36	LIMBIC	delta	-8.3816e-05	36	-0.103885415685438	extraMD
36	PARA LIMBIC	delta	-0.000114264	36	-0.141624071035136	extraMD
36	THAL	delta	-2.79470000000002e-05	36	-0.0346388006127824	extraMD
36	PFC	delta	0.000152762	36	0.189340267621205	extraMD
36	VIS	delta	-6.29599999999999e-05	36	-0.0780355274834781	extraMD
36	AUD	delta	-7.02109999999999e-05	36	-0.087022751272911	extraMD
36	PCC	delta	-6.4796e-05	36	-0.0803111505530409	extraMD
36	SSM	delta	-7.1235e-05	36	-0.0882919440960224	extraMD
36	PCUN	delta	-0.000411621	36	-0.510182049845565	extraMD
37	LIMBIC	delta	-0.000365271	37	-0.452733722354154	extraMD
37	PARA LIMBIC	delta	-0.000196394	37	-0.24341978056846	extraMD
37	THAL	delta	-0.000268414	37	-0.332684689865793	extraMD
37	PFC	delta	-0.000307253	37	-0.380823537577527	extraMD
37	VIS	delta	-0.000289473	37	-0.358786185629366	extraMD
37	AUD	delta	-0.000289184	37	-0.35842798570175	extraMD
37	PCC	delta	-0.00036909	37	-0.457467167072379	extraMD
37	SSM	delta	-0.000401646	37	-0.497818574835278	extraMD
37	PCUN	delta	-0.000536904	37	-0.665463577636426	extraMD
38	LIMBIC	delta	-0.00014679	38	-0.181938295414545	extraMD
38	PARA LIMBIC	delta	-0.000112252	38	-0.139130305449101	extraMD
38	THAL	delta	-0.000116173	38	-0.14399017367119	extraMD
38	PFC	delta	-0.000207227	38	-0.256846700346549	extraMD
38	VIS	delta	-6.1981e-05	38	-0.0768221097356014	extraMD
38	AUD	delta	0.000103687	38	0.128514449462824	extraMD
38	PCC	delta	-0.000159988	38	-0.19829650525773	extraMD
38	SSM	delta	-0.000114315	38	-0.141687282787068	extraMD
38	PCUN	delta	-2.35999999999813e-07	38	-0.00029250928345118	extraMD
39	LIMBIC	delta	-0.00020318	39	-0.251830661913804	extraMD
39	PARA LIMBIC	delta	-0.000193261	39	-0.23953659588603	extraMD
39	THAL	delta	-0.000212887	39	-0.263861965364918	extraMD
39	PFC	delta	-0.000136467	39	-0.169143493155779	extraMD
39	VIS	delta	-0.000244661	39	-0.303244126264855	extraMD
39	AUD	delta	-0.000151211	39	-0.187417886694794	extraMD
39	PCC	delta	-0.00024901	39	-0.308634477424728	extraMD
39	SSM	delta	-0.000230975	39	-0.286281066716906	extraMD
39	PCUN	delta	-0.000227219	39	-0.281625707104009	extraMD
41	LIMBIC	delta	-0.000275903	41	-0.34196690183091	extraMD
41	PARA LIMBIC	delta	-0.000281532	41	-0.348943744019672	extraMD
41	THAL	delta	-0.000376355	41	-0.46647174310744	extraMD
41	PFC	delta	-0.000200667	41	-0.248715933823493	extraMD
41	VIS	delta	-0.000486854	41	-0.603429299514633	extraMD
41	AUD	delta	-0.000297566	41	-0.36881702304874	extraMD
41	PCC	delta	-0.000411526	41	-0.510064302464515	extraMD
41	SSM	delta	-1.30099999999999e-06	41	-0.00161251939733171	extraMD
41	PCUN	delta	-0.0001977	41	-0.245038497196373	extraMD
42	LIMBIC	delta	-8.4951e-05	42	-0.105292187027461	extraMD
42	PARA LIMBIC	delta	7.59489999999996e-05	42	0.0941346930883522	extraMD
42	THAL	delta	-6.4398e-05	42	-0.0798178509987457	extraMD
42	PFC	delta	0.00033166	42	0.411074698938538	extraMD
42	VIS	delta	-0.000148745	42	-0.18436141257195	extraMD
42	AUD	delta	9.3817e-05	42	0.11628111629475	extraMD
42	PCC	delta	-0.000256603	42	-0.318045591785943	extraMD
42	SSM	delta	5.64319999999999e-05	42	0.0699444232361441	extraMD
42	PCUN	delta	-0.000220558	42	-0.273369756523205	extraMD
43	LIMBIC	delta	-0.00011354	43	-0.14072671204692	extraMD
43	PARA LIMBIC	delta	-0.000165028	43	-0.204543313683981	extraMD
43	THAL	delta	-8.373e-05	43	-0.103778823319435	extraMD
43	PFC	delta	3.17490000000002e-05	43	0.0393511747470293	extraMD
43	VIS	delta	-0.000320779	43	-0.397588285746865	extraMD
43	AUD	delta	-0.000174461	43	-0.216235008899223	extraMD
43	PCC	delta	-0.000265698	43	-0.329318354213869	extraMD
43	SSM	delta	-7.75299999999997e-05	43	-0.0960942573982535	extraMD
43	PCUN	delta	-0.000384095	43	-0.476065056047753	extraMD
44	LIMBIC	delta	-2.16679999999999e-05	44	-0.0268563184484117	extraMD
44	PARA LIMBIC	delta	-5.52450000000002e-05	44	-0.0684732006960732	extraMD
44	THAL	delta	-0.000143443	44	-0.177789869263224	extraMD
44	PFC	delta	0.000324159	44	0.401777613620026	extraMD
44	VIS	delta	NA	44	NA	extraMD
44	AUD	delta	-0.000246541	44	-0.305574284963536	extraMD
44	PCC	delta	-0.000475876	44	-0.589822660049677	extraMD
44	SSM	delta	-0.000190391	44	-0.235979385532193	extraMD
44	PCUN	delta	-0.000503981	44	-0.624657293148838	extraMD
45	LIMBIC	delta	-0.000191681	45	-0.237578271022246	extraMD
45	PARA LIMBIC	delta	-0.000225741	45	-0.279793805744089	extraMD
45	THAL	delta	-0.000425359	45	-0.527209560591563	extraMD
45	PFC	delta	-7.2966e-05	45	-0.0904374253233715	extraMD
45	VIS	delta	NA	45	NA	extraMD
45	AUD	delta	-0.000569771	45	-0.7062004531415	extraMD
45	PCC	delta	-0.00069959	45	-0.867104108515987	extraMD
45	SSM	delta	-0.000560398	45	-0.694583124693237	extraMD
45	PCUN	delta	-0.000806812	45	-1	extraMD
46	LIMBIC	delta	-0.000155384	46	-0.192590095338195	extraMD
46	PARA LIMBIC	delta	-0.000147656	46	-0.183011655751278	extraMD
46	THAL	delta	4.45090000000001e-05	46	0.0551665071912665	extraMD
46	PFC	delta	-0.000107195	46	-0.132862426438873	extraMD
46	VIS	delta	-0.000195856	46	-0.24275295855788	extraMD
46	AUD	delta	-8.26960000000002e-05	46	-0.102497236035161	extraMD
46	PCC	delta	-0.000269569	46	-0.334116250130142	extraMD
46	SSM	delta	-0.000193289	46	-0.239571300377287	extraMD
46	PCUN	delta	-0.000300851	46	-0.37288860354085	extraMD
47	LIMBIC	delta	-8.56000000000001e-05	47	-0.106096587556953	extraMD
47	PARA LIMBIC	delta	-5.99579999999999e-05	47	-0.0743147102422868	extraMD
47	THAL	delta	-0.000143086	47	-0.177347386999698	extraMD
47	PFC	delta	-6.3801e-05	47	-0.0790779016673029	extraMD
47	VIS	delta	-0.000351664	47	-0.435868579049394	extraMD
47	AUD	delta	-8.96479999999999e-05	47	-0.111113865435814	extraMD
47	PCC	delta	-0.000284309	47	-0.352385685884692	extraMD
47	SSM	delta	-0.000213623	47	-0.264774197706529	extraMD
47	PCUN	delta	-0.000165613	47	-0.205268389662028	extraMD
48	LIMBIC	delta	-5.40059999999999e-05	48	-0.0669375269579529	extraMD
48	PARA LIMBIC	delta	-4.34910000000001e-05	48	-0.0539047510448532	extraMD
48	THAL	delta	-0.000226773	48	-0.281072914136131	extraMD
48	PFC	delta	8.86289999999998e-05	48	0.109850869843284	extraMD
48	VIS	delta	-0.000437303	48	-0.542013505004883	extraMD
48	AUD	delta	-0.000191916	48	-0.237869540859581	extraMD
48	PCC	delta	-0.000397425	48	-0.492586872778293	extraMD
48	SSM	delta	-0.000273749	48	-0.339297134896358	extraMD
48	PCUN	delta	-0.000396741	48	-0.49173909163473	extraMD
50	LIMBIC	delta	-0.000203743	50	-0.252528470077292	extraMD
50	PARA LIMBIC	delta	-0.000341303	50	-0.423026677838208	extraMD
50	THAL	delta	-0.000209839	50	-0.260084133602376	extraMD
50	PFC	delta	-0.00032495	50	-0.402758015498034	extraMD
50	VIS	delta	-0.000150745	50	-0.186840304804589	extraMD
50	AUD	delta	-0.000247323	50	-0.306543531826497	extraMD
50	PCC	delta	-0.000102116	50	-0.126567279614086	extraMD
50	SSM	delta	-0.000257093	50	-0.318652920382939	extraMD
50	PCUN	delta	-0.000304164	50	-0.376994888524216	extraMD
51	LIMBIC	delta	-0.00019551	51	-0.242324110201633	extraMD
51	PARA LIMBIC	delta	-0.000188014	51	-0.233033222113702	extraMD
51	THAL	delta	-0.000241182	51	-0.298932093226179	extraMD
51	PFC	delta	-0.000145634	51	-0.18050549570408	extraMD
51	VIS	delta	-0.000267891	51	-0.332036459546958	extraMD
51	AUD	delta	-0.000375919	51	-0.465931344600725	extraMD
51	PCC	delta	-0.000393618	51	-0.487868301413464	extraMD
51	SSM	delta	-0.000465824	51	-0.577363747688433	extraMD
51	PCUN	delta	-0.000549726	51	-0.681355755739875	extraMD
