# Supplementary material for: Regional BOLD variability reflects microstructural maturation and neuronal ensheathment in the preterm infant cortex
Source: Nat Commun. 2026 Apr 9;17:4849. doi: 10.1038/s41467-026-71415-x (PMC13222875; doi:10.1038/s41467-026-71415-x)
Supplement: Supplementary file 4 — Source Data [file 41467_2026_71415_MOESM4_ESM.zip › SourceData/Fig2.12_S2.12_DTI_MD_data_results_scaled.csv]

Region	mean_delta	sd_delta	CI_low	CI_high	t_value	p_value	p_FDR	significance	max_abs_mean	scaled_mean_delta	Measure	Color
LIMBIC	-2.67352894736842e-05	0.000119934436507958	-6.61567577905473e-05	1.26861788431789e-05	-1.37414572164244	0.177663867817992	0.199871851295241	ns	0.000331556051282051	-0.0806358061338497	MD	#007a7a
PARA LIMBIC	-2.61602777777781e-06	9.19384917494878e-05	-3.37235379464468e-05	2.84914823908912e-05	-0.170724648272842	0.865423423237026	0.865423423237026	ns	0.000331556051282051	-0.00789015241212529	MD	#007a7a
THAL	-0.000175220973684211	8.8255168557776e-05	-0.000204229725735744	-0.000146212221632677	-12.2387690312517	1.41882641886816e-14	1.27694377698134e-13	***	0.000331556051282051	-0.528480698834094	MD	#007a7a
PFC	0.000140080256410256	0.000197845996163645	7.59460036707437e-05	0.000204214509149769	4.42162559698002	7.93340031295489e-05	0.000119001004694323	***	0.000331556051282051	0.422493439249858	MD	#007a7a
VIS	-0.000260222324324324	0.000166766267233524	-0.000315824966126885	-0.000204619682521763	-9.49155144025985	2.45775136571216e-11	5.52994057285237e-11	***	0.000331556051282051	-0.784851681391741	MD	#007a7a
AUD	-0.000112706888888889	0.000112046321855045	-0.000150617909943758	-7.47958678340193e-05	-6.03537288986771	6.93589542624431e-07	1.24846117672398e-06	***	0.000331556051282051	-0.339933137860333	MD	#007a7a
PCC	-0.000186801052631579	0.000103181178434239	-0.000220715862047239	-0.000152886243215919	-11.1601654689896	2.11945673650584e-13	9.53755531427629e-13	***	0.000331556051282051	-0.563407158184151	MD	#007a7a
SSM	-9.09832368421052e-05	0.000173948482255357	-0.000148158680206455	-3.38077934777554e-05	-3.224278429757	0.00263918353257435	0.00339323597045273	**	0.000331556051282051	-0.27441283755882	MD	#007a7a
PCUN	-0.000331556051282051	0.000206836148363352	-0.00039860457423437	-0.000264507528329732	-10.0106625123181	3.31445815377045e-12	9.94337446131135e-12	***	0.000331556051282051	-1	MD	#007a7a
