# Supplementary material for: Regional BOLD variability reflects microstructural maturation and neuronal ensheathment in the preterm infant cortex
Source: Nat Commun. 2026 Apr 9;17:4849. doi: 10.1038/s41467-026-71415-x (PMC13222875; doi:10.1038/s41467-026-71415-x)
Supplement: Supplementary file 4 — Source Data [file 41467_2026_71415_MOESM4_ESM.zip › SourceData/Fig2.1_S2.1_SMT_diff_data_subjects_scaled.csv]

subject	region	timepoint	value	ID	scaled	Measure
4	LIMBIC	delta	NA	4	NA	diff
4	PARA LIMBIC	delta	NA	4	NA	diff
4	THAL	delta	NA	4	NA	diff
4	PFC	delta	NA	4	NA	diff
4	VIS	delta	NA	4	NA	diff
4	AUD	delta	NA	4	NA	diff
4	PCC	delta	NA	4	NA	diff
4	SSM	delta	NA	4	NA	diff
4	PCUN	delta	NA	4	NA	diff
8	LIMBIC	delta	-0.000175414	8	-0.154187066548296	diff
8	PARA LIMBIC	delta	-8.1519e-05	8	-0.0716543461636503	diff
8	THAL	delta	-0.000210834	8	-0.18532087512196	diff
8	PFC	delta	-4.28280000000004e-05	8	-0.0376453628908211	diff
8	VIS	delta	-0.000602603	8	-0.529681717897105	diff
8	AUD	delta	-0.000384779	8	-0.338216706074697	diff
8	PCC	delta	-0.00047772	8	-0.419910870463315	diff
8	SSM	delta	-0.000397823	8	-0.349682245290814	diff
8	PCUN	delta	-0.00072549	8	-0.63769810226164	diff
9	LIMBIC	delta	-0.000340655	9	-0.299432172774179	diff
9	PARA LIMBIC	delta	-0.000203288	9	-0.178688020251918	diff
9	THAL	delta	-0.000188397	9	-0.16559898740408	diff
9	PFC	delta	9.28929999999999e-05	9	0.0816519728919633	diff
9	VIS	delta	-0.000450873	9	-0.396312638990217	diff
9	AUD	delta	-0.000293943	9	-0.258372814612322	diff
9	PCC	delta	-0.000213742	9	-0.187876976627669	diff
9	SSM	delta	-0.000118804	9	-0.104427470180281	diff
9	PCUN	delta	-0.000473459	9	-0.416165496145631	diff
10	LIMBIC	delta	-0.000181193	10	-0.159266746947709	diff
10	PARA LIMBIC	delta	-0.000204844	10	-0.180055727935166	diff
10	THAL	delta	7.60400000000003e-06	10	0.00668383626183342	diff
10	PFC	delta	-0.000157766	10	-0.138674659611311	diff
10	VIS	delta	-0.000424915	10	-0.373495829194758	diff
10	AUD	delta	-0.000265265	10	-0.233165153339721	diff
10	PCC	delta	-0.000228422	10	-0.200780542688126	diff
10	SSM	delta	2.35420000000001e-05	10	0.0206931711304685	diff
10	PCUN	delta	-0.000198952	10	-0.17487672172071	diff
11	LIMBIC	delta	-0.000143294	11	-0.125953923369694	diff
11	PARA LIMBIC	delta	-0.00025647	11	-0.225434440567124	diff
11	THAL	delta	-0.000104267	11	-0.0916495996202765	diff
11	PFC	delta	0.000126075	11	0.110818602934067	diff
11	VIS	delta	-0.000296409	11	-0.260540402752995	diff
11	AUD	delta	-0.000284868	11	-0.250395984775902	diff
11	PCC	delta	-0.000215809	11	-0.189693847952394	diff
11	SSM	delta	-4.83860000000001e-05	11	-0.0425307866077159	diff
11	PCUN	delta	-0.000503437	11	-0.442515843785984	diff
12	LIMBIC	delta	-0.000398281	12	-0.350084822488068	diff
12	PARA LIMBIC	delta	-0.000300057	12	-0.263746956498809	diff
12	THAL	delta	-0.000167245	12	-0.147006601211248	diff
12	PFC	delta	-3.72969999999999e-05	12	-0.0327836718907943	diff
12	VIS	delta	-0.000346089	12	-0.304208601791381	diff
12	AUD	delta	-0.000322415	12	-0.28339940404511	diff
12	PCC	delta	-0.000170403	12	-0.14978245009537	diff
12	SSM	delta	-8.026e-05	12	-0.0705476983659585	diff
12	PCUN	delta	-0.000364025	12	-0.319974157708299	diff
13	LIMBIC	delta	5.91939999999998e-05	13	0.0520309052712999	diff
13	PARA LIMBIC	delta	-9.74599999999971e-06	13	-0.00856663180008237	diff
13	THAL	delta	7.2192e-05	13	0.0634560109697891	diff
13	PFC	delta	0.000205966	13	0.181041954169487	diff
13	VIS	delta	-9.14919999999999e-05	13	-0.0804205085833325	diff
13	AUD	delta	0.000273712	13	0.240589977761565	diff
13	PCC	delta	-2.73939999999998e-05	13	-0.0240790387370677	diff
13	SSM	delta	0.000293348	13	0.257849815851697	diff
13	PCUN	delta	4.75699999999998e-05	13	0.041813531164573	diff
14	LIMBIC	delta	-0.000252704	14	-0.222124166058699	diff
14	PARA LIMBIC	delta	-0.000126225	14	-0.110950451361115	diff
14	THAL	delta	-5.38999999999921e-07	14	-0.000473775347860031	diff
14	PFC	delta	0.000116697	14	0.102575439275009	diff
14	VIS	delta	-4.49059999999999e-05	14	-0.0394719031001959	diff
14	AUD	delta	2.19409999999999e-05	14	0.0192859089191065	diff
14	PCC	delta	-1.6624e-05	14	-0.0146123216750024	diff
14	SSM	delta	0.000137583	14	0.12093401425721	diff
14	PCUN	delta	-0.000138714	14	-0.121928151397154	diff
17	LIMBIC	delta	-0.000310497	17	-0.272923607021368	diff
17	PARA LIMBIC	delta	-0.00036523	17	-0.321033340072253	diff
17	THAL	delta	-0.000233683	17	-0.205404906519465	diff
17	PFC	delta	0.000161478	17	0.141937468685999	diff
17	VIS	delta	-0.000559169	17	-0.49150368736101	diff
17	AUD	delta	-0.000449733	17	-0.39531059094465	diff
17	PCC	delta	-0.000442231	17	-0.38871641161321	diff
17	SSM	delta	-0.000633173	17	-0.556552427329542	diff
17	PCUN	delta	-0.000763328	17	-0.670957307479322	diff
18	LIMBIC	delta	6.2145e-05	18	0.0546248033260963	diff
18	PARA LIMBIC	delta	-6.37049999999998e-05	18	-0.0559960269673981	diff
18	THAL	delta	9.38969999999999e-05	18	0.082534478363673	diff
18	PFC	delta	0.000169027	18	0.148572960524581	diff
18	VIS	delta	-8.5112e-05	18	-0.074812555486213	diff
18	AUD	delta	1.0854e-05	18	0.00954055218121248	diff
18	PCC	delta	2.48000000000002e-06	18	0.00217989399386467	diff
18	SSM	delta	-0.000135863	18	-0.119422152293723	diff
18	PCUN	delta	-7.9181e-05	18	-0.0695992686807246	diff
19	LIMBIC	delta	-0.000401138	19	-0.35259609552858	diff
19	PARA LIMBIC	delta	-0.000321612	19	-0.282693575465645	diff
19	THAL	delta	-0.000165611	19	-0.145570332345935	diff
19	PFC	delta	-0.000147365	19	-0.129532289679784	diff
19	VIS	delta	-0.000210864	19	-0.185347244807369	diff
19	AUD	delta	-0.000358378	19	-0.315010503924688	diff
19	PCC	delta	-0.000285487	19	-0.250940079284854	diff
19	SSM	delta	-0.000441376	19	-0.387964875579034	diff
19	PCUN	delta	-0.000535282	19	-0.47050726484833	diff
20	LIMBIC	delta	-0.000353887	20	-0.311062962018863	diff
20	PARA LIMBIC	delta	-0.000373057	20	-0.327913190995631	diff
20	THAL	delta	-0.000170672	20	-0.150018898274544	diff
20	PFC	delta	-0.000322734	20	-0.283679801699966	diff
20	VIS	delta	-0.000488723	20	-0.429582392082063	diff
20	AUD	delta	-0.000195413	20	-0.171765977831884	diff
20	PCC	delta	-0.000299926	20	-0.26363180887252	diff
20	SSM	delta	-0.000418955	20	-0.368257051693373	diff
20	PCUN	delta	-0.000475455	20	-0.417919959214887	diff
21	LIMBIC	delta	-0.000230719	21	-0.202799581600992	diff
21	PARA LIMBIC	delta	-0.000298519	21	-0.262395070626807	diff
21	THAL	delta	-0.000164312	21	-0.144428524967697	diff
21	PFC	delta	-3.47299999999997e-05	21	-0.0305273058092414	diff
21	VIS	delta	-0.000376282	21	-0.330747932177169	diff
21	AUD	delta	-0.000369823	21	-0.325070538908471	diff
21	PCC	delta	-0.000316145	21	-0.277888139794492	diff
21	SSM	delta	-0.000344939	21	-0.303197763850677	diff
21	PCUN	delta	-0.000539588	21	-0.474292193694129	diff
22	LIMBIC	delta	-0.000148627	22	-0.130641574446017	diff
22	PARA LIMBIC	delta	3.80739999999999e-05	22	0.0334666467429043	diff
22	THAL	delta	-2.1173e-05	22	-0.0186108449726195	diff
22	PFC	delta	0.00029081	22	0.25561894046604	diff
22	VIS	delta	-0.000718565	22	-0.631611099879579	diff
22	AUD	delta	-0.00012694	22	-0.111578928863379	diff
22	PCC	delta	-0.000387638	22	-0.340729737094236	diff
22	SSM	delta	-0.000206012	22	-0.181082387687115	diff
22	PCUN	delta	-0.000661025	22	-0.581034043263864	diff
23	LIMBIC	delta	-0.000259967	23	-0.228508266896376	diff
23	PARA LIMBIC	delta	-0.000202362	23	-0.177874075962274	diff
23	THAL	delta	-5.9803e-05	23	-0.0525662098851161	diff
23	PFC	delta	0.000201955	23	0.177516327230216	diff
23	VIS	delta	-0.000349655	23	-0.307343078397075	diff
23	AUD	delta	4.77799999999999e-06	23	0.00419981189624407	diff
23	PCC	delta	-0.000236667	23	-0.208027811228212	diff
23	SSM	delta	0.000181277	23	0.159340582066856	diff
23	PCUN	delta	-0.00026187	23	-0.230180983940862	diff
24	LIMBIC	delta	0.000122023	24	0.107256937424737	diff
24	PARA LIMBIC	delta	0.000223367	24	0.196337250696599	diff
24	THAL	delta	0.000136794	24	0.120240491530936	diff
24	PFC	delta	0.000317987	24	0.279507238478645	diff
24	VIS	delta	1.04140000000003e-05	24	0.0091537967952045	diff
24	AUD	delta	0.000266296	24	0.234071391528299	diff
24	PCC	delta	7.4012e-05	24	0.0650557718846414	diff
24	SSM	delta	0.000325984	24	0.286536517619345	diff
24	PCUN	delta	3.5144e-05	24	0.0308912074678949	diff
26	LIMBIC	delta	-0.000216968	26	-0.19071259679872	diff
26	PARA LIMBIC	delta	5.74390000000003e-05	26	0.0504882786748357	diff
26	THAL	delta	0.000155356	26	0.136556294883402	diff
26	PFC	delta	0.000426621	26	0.374995385305053	diff
26	VIS	delta	-0.000329064	26	-0.289243805321403	diff
26	AUD	delta	0.000253229	26	0.222585635553368	diff
26	PCC	delta	-0.000127587	26	-0.112147635078714	diff
26	SSM	delta	0.000257653	26	0.226474285161778	diff
26	PCUN	delta	0.000105984	26	0.0931588246152223	diff
27	LIMBIC	delta	-7.3455e-05	27	-0.0645661747255355	diff
27	PARA LIMBIC	delta	-7.82539999999998e-05	27	-0.0687844454015662	diff
27	THAL	delta	0.000104371	27	0.0917410145296967	diff
27	PFC	delta	0.000219754	27	0.193161461583763	diff
27	VIS	delta	-0.000511736	27	-0.449810577759807	diff
27	AUD	delta	0.000127062	27	0.111686165584045	diff
27	PCC	delta	-0.000122816	27	-0.107953976109065	diff
27	SSM	delta	5.6604e-05	27	0.0497543224309334	diff
27	PCUN	delta	-0.000223248	27	-0.196232650944474	diff
28	LIMBIC	delta	NA	28	NA	diff
28	PARA LIMBIC	delta	0.000218277	28	0.191863194072095	diff
28	THAL	delta	0.000261526	28	0.229878611548164	diff
28	PFC	delta	NA	28	NA	diff
28	VIS	delta	-0.000129081	28	-0.113460845412114	diff
28	AUD	delta	0.000343288	28	0.301746552163633	diff
28	PCC	delta	9.0117e-05	28	0.0792118980020568	diff
28	SSM	delta	0.000415373	28	0.365108511255461	diff
28	PCUN	delta	6.1588e-05	28	0.0541352061669904	diff
30	LIMBIC	delta	-0.000251393	30	-0.220971810806297	diff
30	PARA LIMBIC	delta	-0.000305257	30	-0.268317701969816	diff
30	THAL	delta	-0.000344145	30	-0.302499846176835	diff
30	PFC	delta	-0.000106287	30	-0.0934251584378598	diff
30	VIS	delta	-0.00095516	30	-0.839575623862807	diff
30	AUD	delta	-0.000469858	30	-0.413000254906959	diff
30	PCC	delta	-0.000758733	30	-0.666918350664077	diff
30	SSM	delta	-0.000640362	30	-0.562871482943209	diff
30	PCUN	delta	-0.000656999	30	-0.577495231481889	diff
31	LIMBIC	delta	-0.000409245	31	-0.359722063515782	diff
31	PARA LIMBIC	delta	-0.000347247	31	-0.305226471648193	diff
31	THAL	delta	-0.000351662	31	-0.309107210350981	diff
31	PFC	delta	-0.000159544	31	-0.14023750296659	diff
31	VIS	delta	-0.000205989	31	-0.181062170928301	diff
31	AUD	delta	-0.000106063	31	-0.0932282647868011	diff
31	PCC	delta	-0.000335182	31	-0.294621463165944	diff
31	SSM	delta	-0.000234239	31	-0.205893624689057	diff
31	PCUN	delta	-0.00036096	31	-0.317280054848946	diff
32	LIMBIC	delta	-0.000397354	32	-0.349269999208909	diff
32	PARA LIMBIC	delta	-0.000294729	32	-0.259063700370055	diff
32	THAL	delta	-0.000525855	32	-0.462221030703104	diff
32	PFC	delta	-0.000161244	32	-0.141731785139803	diff
32	VIS	delta	NA	32	NA	diff
32	AUD	delta	-0.000577497	32	-0.50761380716728	diff
32	PCC	delta	NA	32	NA	diff
32	SSM	delta	-0.000587377	32	-0.516298223562193	diff
32	PCUN	delta	-0.000836616	32	-0.735376690956077	diff
33	LIMBIC	delta	NA	33	NA	diff
33	PARA LIMBIC	delta	-0.000535116	33	-0.470361352589064	diff
33	THAL	delta	-0.000564656	33	-0.496326702822435	diff
33	PFC	delta	-0.000388593	33	-0.341569172079777	diff
33	VIS	delta	-0.000470037	33	-0.413157594029903	diff
33	AUD	delta	-0.000381863	33	-0.335653572652878	diff
33	PCC	delta	-0.000427728	33	-0.37596842669667	diff
33	SSM	delta	-0.000408943	33	-0.359456608682658	diff
33	PCUN	delta	-0.000380387	33	-0.334356184130723	diff
34	LIMBIC	delta	-0.000318342	34	-0.279819279755993	diff
34	PARA LIMBIC	delta	-0.000266133	34	-0.233928116237573	diff
34	THAL	delta	-0.000120939	34	-0.106304112791934	diff
34	PFC	delta	-4.13610000000002e-05	34	-0.0363558852742889	diff
34	VIS	delta	-0.00027698	34	-0.24346251549219	diff
34	AUD	delta	-4.23190000000003e-05	34	-0.0371979572283705	diff
34	PCC	delta	-0.000367583	34	-0.323101602397883	diff
34	SSM	delta	6.75950000000002e-05	34	0.0594152961755168	diff
34	PCUN	delta	-0.000151697	34	-0.133340072252938	diff
35	LIMBIC	delta	NA	35	NA	diff
35	PARA LIMBIC	delta	NA	35	NA	diff
35	THAL	delta	0.000130925	35	0.115081702075294	diff
35	PFC	delta	0.000322145	35	0.283162076876423	diff
35	VIS	delta	4.74539999999999e-05	35	0.0417115683809891	diff
35	AUD	delta	0.000143274	35	0.125936343579421	diff
35	PCC	delta	-1.36100000000001e-05	35	-0.011963047280846	diff
35	SSM	delta	4.33199999999999e-05	35	0.0380778257315389	diff
35	PCUN	delta	0.000220634	35	0.19393497235578	diff
36	LIMBIC	delta	-0.00016365	36	-0.143846633909657	diff
36	PARA LIMBIC	delta	-0.000256681	36	-0.225619907354505	diff
36	THAL	delta	3.52330000000002e-05	36	0.0309694375346104	diff
36	PFC	delta	0.000130014	36	0.114280942628354	diff
36	VIS	delta	-0.000191406	36	-0.168243866850668	diff
36	AUD	delta	-0.000126273	36	-0.110992642857771	diff
36	PCC	delta	-9.56029999999999e-05	36	-0.0840340344739686	diff
36	SSM	delta	-0.00012865	36	-0.113082000931729	diff
36	PCUN	delta	-0.000509974	36	-0.448261798236747	diff
37	LIMBIC	delta	-0.000231467	37	-0.203457065757206	diff
37	PARA LIMBIC	delta	-0.000361388	37	-0.31765626236079	diff
37	THAL	delta	-0.000258456	37	-0.227180113741243	diff
37	PFC	delta	-0.000169273	37	-0.14878919194494	diff
37	VIS	delta	-0.000289825	37	-0.25475313579509	diff
37	AUD	delta	-0.00042161	37	-0.370590768852128	diff
37	PCC	delta	-0.000615964	37	-0.541425896789051	diff
37	SSM	delta	-0.000725983	37	-0.638131444091872	diff
37	PCUN	delta	-0.000654314	37	-0.575135144637725	diff
38	LIMBIC	delta	-3.11949999999999e-05	38	-0.0274200778784708	diff
38	PARA LIMBIC	delta	-0.000173919	38	-0.152872977225382	diff
38	THAL	delta	-8.69199999999999e-05	38	-0.0764017685269014	diff
38	PFC	delta	-0.0002826	38	-0.248402436558932	diff
38	VIS	delta	-1.15320000000001e-05	38	-0.0101365070714707	diff
38	AUD	delta	0.000149374	38	0.131298179612717	diff
38	PCC	delta	-0.000148443	38	-0.130479840375504	diff
38	SSM	delta	-0.000219877	38	-0.193269577293943	diff
38	PCUN	delta	5.52579999999999e-05	38	0.0485712025455535	diff
39	LIMBIC	delta	-0.000416489	39	-0.3660894635527	diff
39	PARA LIMBIC	delta	-0.000369011	39	-0.324356799423383	diff
39	THAL	delta	-0.000226038	39	-0.198685031687572	diff
39	PFC	delta	-0.000429984	39	-0.377951427039475	diff
39	VIS	delta	-0.000363075	39	-0.319139117670326	diff
39	AUD	delta	-0.000260475	39	-0.228954793569313	diff
39	PCC	delta	-0.000387734	39	-0.340814120087547	diff
39	SSM	delta	-0.000771329	39	-0.677990102578076	diff
39	PCUN	delta	-0.000305807	39	-0.268801146202326	diff
41	LIMBIC	delta	-0.000552656	41	-0.485778828658574	diff
41	PARA LIMBIC	delta	-0.000489342	41	-0.430126486591015	diff
41	THAL	delta	-0.000432553	41	-0.380209551100055	diff
41	PFC	delta	-0.000393035	41	-0.345473643499433	diff
41	VIS	delta	-0.000680645	41	-0.598279817521777	diff
41	AUD	delta	-0.000592576	41	-0.520868090043686	diff
41	PCC	delta	-0.000596466	41	-0.524287359251804	diff
41	SSM	delta	-0.000572002	41	-0.502783759789746	diff
41	PCUN	delta	-0.000366008	41	-0.321717193913877	diff
42	LIMBIC	delta	-0.000182354	42	-0.160287253773062	diff
42	PARA LIMBIC	delta	-4.31559999999999e-05	42	-0.0379336714512995	diff
42	THAL	delta	2.59329999999999e-05	42	0.0227948350576177	diff
42	PFC	delta	0.000138652	42	0.121873654047307	diff
42	VIS	delta	-0.000170552	42	-0.149913419532905	diff
42	AUD	delta	8.83810000000002e-05	42	0.0776859722063518	diff
42	PCC	delta	-0.00024634	42	-0.216530276793798	diff
42	SSM	delta	0.000135188	42	0.118828834372006	diff
42	PCUN	delta	-0.000123594	42	-0.108637829950689	diff
43	LIMBIC	delta	-0.000170993	43	-0.150301053908427	diff
43	PARA LIMBIC	delta	-0.000340142	43	-0.298981251153674	diff
43	THAL	delta	-0.000111142	43	-0.0976926525266554	diff
43	PFC	delta	-8.1154e-05	43	-0.0713335149911662	diff
43	VIS	delta	-0.000363323	43	-0.319357107069713	diff
43	AUD	delta	-0.000335245	43	-0.294676839505305	diff
43	PCC	delta	-0.000380925	43	-0.33482908048907	diff
43	SSM	delta	-0.000298856	43	-0.262691290092909	diff
43	PCUN	delta	-0.000381152	43	-0.33502861110867	diff
44	LIMBIC	delta	-0.000265379	44	-0.233265358144277	diff
44	PARA LIMBIC	delta	-0.000159097	44	-0.139844594653986	diff
44	THAL	delta	-0.000184985	44	-0.162599875183489	diff
44	PFC	delta	0.000131558	44	0.115638102437438	diff
44	VIS	delta	-0.000823702	44	-0.724025420376735	diff
44	AUD	delta	-0.000433737	44	-0.381250274684223	diff
44	PCC	delta	-0.000652078	44	-0.573169724085192	diff
44	SSM	delta	-0.000339428	44	-0.298353652640924	diff
44	PCUN	delta	-0.000575389	44	-0.505760897272496	diff
45	LIMBIC	delta	-0.000312989	45	-0.275114048889397	diff
45	PARA LIMBIC	delta	-0.000351863	45	-0.309283887243225	diff
45	THAL	delta	-0.000499305	45	-0.438883859115561	diff
45	PFC	delta	-0.00017639	45	-0.155044960313623	diff
45	VIS	delta	NA	45	NA	diff
45	AUD	delta	-0.000826547	45	-0.726526145543084	diff
45	PCC	delta	NA	45	NA	diff
45	SSM	delta	-0.000777802	45	-0.683679801699966	diff
45	PCUN	delta	-0.00113767	45	-1	diff
46	LIMBIC	delta	-0.00013727	46	-0.120658890539436	diff
46	PARA LIMBIC	delta	-0.000141343	46	-0.124239014828553	diff
46	THAL	delta	0.000116242	46	0.102175499046296	diff
46	PFC	delta	-9.8477e-05	46	-0.0865602503362135	diff
46	VIS	delta	-0.000125835	46	-0.11060764545079	diff
46	AUD	delta	-8.65759999999997e-05	46	-0.0760993961342039	diff
46	PCC	delta	-0.000344483	46	-0.302796944632451	diff
46	SSM	delta	-0.000130004	46	-0.114272152733218	diff
46	PCUN	delta	-0.000304262	46	-0.267443107403729	diff
47	LIMBIC	delta	-0.000131397	47	-0.115496585125739	diff
47	PARA LIMBIC	delta	-0.000164941	47	-0.144981409371786	diff
47	THAL	delta	-0.000122505	47	-0.107680610370318	diff
47	PFC	delta	-8.4111e-05	47	-0.0739326869830443	diff
47	VIS	delta	-0.000396712	47	-0.348705687941143	diff
47	AUD	delta	-0.000103285	47	-0.0907864319178672	diff
47	PCC	delta	-0.000324002	47	-0.28479436040328	diff
47	SSM	delta	-0.000434022	47	-0.381500786695615	diff
47	PCUN	delta	-0.000127009	47	-0.111639579139821	diff
48	LIMBIC	delta	-0.000456039	48	-0.400853498817759	diff
48	PARA LIMBIC	delta	-0.000321475	48	-0.282573153902274	diff
48	THAL	delta	-0.00021743	48	-0.191118689954029	diff
48	PFC	delta	-1.36199999999998e-05	48	-0.0119718371759823	diff
48	VIS	delta	-0.000480302	48	-0.422180421387573	diff
48	AUD	delta	-0.000296452	48	-0.260578199302082	diff
48	PCC	delta	-0.000387791	48	-0.340864222489826	diff
48	SSM	delta	-0.000326235	48	-0.286757143987272	diff
48	PCUN	delta	-0.000439208	48	-0.38605922631343	diff
50	LIMBIC	delta	-0.000369818	50	-0.325066143960903	diff
50	PARA LIMBIC	delta	-0.000462883	50	-0.406869303049215	diff
50	THAL	delta	-0.00023637	50	-0.207766751342656	diff
50	PFC	delta	-0.000446994	50	-0.392903038666749	diff
50	VIS	delta	-0.000169155	50	-0.148685471182329	diff
50	AUD	delta	-0.000319668	50	-0.280984819851099	diff
50	PCC	delta	-0.000152299	50	-0.133869223940158	diff
50	SSM	delta	-0.00023774	50	-0.208970966976364	diff
50	PCUN	delta	-0.000340159	50	-0.298996193975406	diff
51	LIMBIC	delta	-0.000196808	51	-0.172992168203433	diff
51	PARA LIMBIC	delta	-0.000353826	51	-0.31100934365853	diff
51	THAL	delta	-0.000242473	51	-0.213131224344494	diff
51	PFC	delta	-0.000323716	51	-0.284542969402375	diff
51	VIS	delta	-0.000405783	51	-0.356679001819508	diff
51	AUD	delta	-0.000581082	51	-0.510764984573734	diff
51	PCC	delta	-0.000583635	51	-0.513009044802096	diff
51	SSM	delta	-0.000749446	51	-0.658755175050762	diff
51	PCUN	delta	-0.000649488	51	-0.570893141244825	diff
