# Supplementary material for: Regional BOLD variability reflects microstructural maturation and neuronal ensheathment in the preterm infant cortex
Source: Nat Commun. 2026 Apr 9;17:4849. doi: 10.1038/s41467-026-71415-x (PMC13222875; doi:10.1038/s41467-026-71415-x)
Supplement: Supplementary file 4 — Source Data [file 41467_2026_71415_MOESM4_ESM.zip › SourceData/Fig4.6_MD_results_noOut_TEA.csv]

Region	mean_PT	mean_FT	sd_PT	sd_FT	t_value	CI_low	CI_high	p_value	p_FDR	significance
limbic	0.00155904643589744	0.00136082472222222	0.000132533251010493	7.92945472346844e-05	7.00951585332139	0.000141451986312084	0.000254991441038343	5.20826930620657e-09	9.37488475117183e-09	***
paralimbic	0.0016754442051282	0.0014384975	0.000140692095651271	9.4359308832375e-05	7.48470605483134	0.000173275724760632	0.000300617685495778	1.42986541849172e-09	3.21719719160637e-09	***
thalamus	0.00122996473684211	0.001159752	5.86284484417389e-05	6.38828939701388e-05	3.8620693572487	3.30062542725912e-05	0.000107419219411619	0.000591978639088017	0.000591978639088017	***
PFC	0.00184798202702703	0.00143313716666667	0.000178510424588296	9.25557425168906e-05	11.344714574036	0.000341490554326124	0.000488199166394597	9.21844312081284e-16	8.29659880873155e-15	***
visual	0.00144861	0.00132389764705882	9.78246455339238e-05	0.00010829721892086	4.06392516682122	6.18704773960314e-05	0.000187554228486321	0.00035045007989271	0.000394256339879298	***
auditory	0.00159388757894737	0.00140287905555556	0.000134965835500939	7.66436964627054e-05	6.72919850538598	0.000134050726439151	0.000247966320344475	1.33351844645203e-08	2.00027766967804e-08	***
PCC	0.00142454866666667	0.00131487466666667	7.79251398122222e-05	8.51903572173725e-05	4.63917481284046	6.14340569482253e-05	0.000157913943051775	6.17698419408182e-05	7.94183682096233e-05	***
SSM	0.00178067842105263	0.00133908261111111	0.000230279302560529	8.16474860786143e-05	10.50870958567	0.00035724810987326	0.000525943510009781	2.11564131774803e-14	9.52038592986612e-14	***
PCUN	0.0017051658974359	0.00141143	0.000176706694686093	9.55217290143052e-05	8.12318643840939	0.00022122213916936	0.000366249655702435	6.70429864442517e-11	2.01128959332755e-10	***
