# Supplementary material for: Regional BOLD variability reflects microstructural maturation and neuronal ensheathment in the preterm infant cortex
Source: Nat Commun. 2026 Apr 9;17:4849. doi: 10.1038/s41467-026-71415-x (PMC13222875; doi:10.1038/s41467-026-71415-x)
Supplement: Supplementary file 4 — Source Data [file 41467_2026_71415_MOESM4_ESM.zip › SourceData/S4.5_datafALFF_noOutliers_TEA.csv]

Subject	Group	limbic	paralimbic	thalamus	PFC	visual	auditory	PCC	SSM	PCUN
5	PT	0.226196901	0.19386391	0.207302887	0.246155993	0.287970182	0.260559359	0.29611712	0.244811645	0.373817671
6	PT	0.152019655	0.151758347	0.245880709	0.173694031	0.332843348	0.273617205	0.248641013	0.291563042	0.321695857
7	PT	0.221774562	0.170958639	0.195032745	0.273960159	0.223886702	0.273476564	0.299611079	0.284039246	0.325840154
9	PT	0.242583101	0.260365846	0.304714886	0.318141463	0.344710058	0.340282802	0.30605179	0.33308457	0.34220671
10	PT	0.164855552	0.201981083	0.217190139	0.274379701	0.268685335	0.257103032	0.323924753	0.264845744	0.264590519
12	PT	0.202549394	0.217931205	0.266871966	0.251406017	0.297685532	0.246759595	0.377506672	0.273266791	0.272897009
13	PT	NA	0.318777602	0.245980929	0.218425817	0.348062591	0.34456466	0.33642738	0.300055424	0.298771798
18	PT	0.204982898	0.198966822	0.249639634	0.197427585	0.393086505	0.314477453	0.338285987	0.335633422	0.357222061
19	PT	0.20737781	0.244396412	0.264245384	0.275139981	0.368620792	0.337364911	0.306758971	0.273499446	0.260941704
21	PT	0.254584259	0.237278103	0.221766991	0.263978462	0.281735751	0.270020539	0.328262351	0.255087908	0.177074717
22	PT	0.195142723	0.193768654	0.269578656	0.280136711	0.226613277	0.265431082	0.255151516	0.271530403	0.246871705
23	PT	0.244886983	0.244414797	0.215138368	0.335577991	0.3365314	0.33895204	0.394535714	0.307073421	0.367091033
24	PT	0.185620995	0.200833171	0.172048441	0.228292093	0.252874688	0.254630732	0.23971897	0.281035921	0.203502192
26	PT	0.213886395	0.242008687	0.28741169	0.197877258	0.393935157	0.287679524	0.361649399	0.273981604	0.318184729
30	PT	0.183111329	0.216763489	0.221132395	0.215796922	0.333055064	0.275905356	0.289387843	0.318165261	0.283318586
31	PT	0.184351005	0.175417033	0.235127602	0.214769608	0.385796288	0.318473223	0.277029606	0.269869707	0.220515873
32	PT	0.215975837	0.236308039	0.314708222	0.303190803	0.358992978	0.272369243	0.307886643	0.245802956	0.290433201
33	PT	0.30335877	0.293126758	0.303161367	0.332561441	0.302458418	0.336704631	0.318905416	0.381610935	0.269147808
35	PT	0.226084912	0.193443232	0.259927243	0.261632084	0.393030376	0.327080541	0.396157187	0.335542835	0.352029107
38	PT	0.218337281	0.228080186	0.286137607	0.243469402	0.422447243	0.274322388	0.334291249	0.341194575	0.324262194
39	PT	0.250052839	0.256870287	0.279264162	0.291714031	0.345969871	0.293684158	0.270990791	0.298066342	0.247337523
41	PT	0.20548747	0.181488007	0.278907762	0.274789903	0.314283435	0.314693372	0.22498834	0.240132938	0.21234518
42	PT	0.162467097	0.213729291	0.200369145	0.207101155	0.191995428	0.249183326	0.233235791	0.23909624	0.19298155
43	PT	0.277573518	0.286217685	0.243151948	0.236584305	0.363845983	0.391102903	0.3577753	0.354506838	0.317368723
44	PT	0.285545981	0.274271661	0.249581269	0.201759283	0.325559155	0.361616964	0.29868384	0.307697133	0.289651872
49	PT	0.248621073	0.270822942	0.185286819	0.255847123	0.240095228	0.327966007	0.292974143	0.35465414	0.241966353
50	PT	NA	0.281210707	0.315623007	NA	0.342261881	0.345806972	0.263626052	0.297867932	0.226136312
51	PT	0.190443403	0.208920619	0.254926597	0.242112283	0.303711856	0.306439409	0.256217455	0.264735239	0.190377594
63	PT	0.209792723	0.286907441	0.364148052	0.239774481	0.388146608	0.376762241	0.355631036	0.361910525	0.336271127
65	PT	0.197189235	0.152657875	0.229675136	0.202247062	0.169383446	0.317260364	0.281462142	0.363155123	0.259479625
69	PT	0.231667443	0.201369506	0.189171754	0.224722568	0.279356845	0.272654988	0.274669529	0.184213833	0.222889326
102	FT	0.159225132	0.230027289	0.23702116	0.263804557	0.296001363	0.282791029	0.272497111	0.359400309	0.287244528
103	FT	0.256126047	0.310126447	0.3559838	0.275157383	0.341424908	0.363582751	0.351970985	0.269597506	0.250752017
107	FT	0.260965422	0.338627193	0.400744286	0.217799693	0.376729011	0.504706924	0.343168745	0.401559759	0.297888991
109	FT	0.188394657	0.202817028	0.331811696	0.241549108	0.259901044	0.429227782	0.385699624	0.349328528	0.286173382
110	FT	0.17593124	0.164568003	NA	0.204218023	0.200330244	0.294330952	0.266735577	0.223114851	0.231947763
111	FT	0.205733849	0.216889356	0.339787124	0.220130643	0.373901715	0.412919859	0.260035628	0.243749882	0.287852971
112	FT	0.217745484	0.225503266	0.390358406	0.299748529	0.271973067	0.367051017	0.30769931	0.332603831	0.328532185
113	FT	0.281757234	0.310553173	0.371543007	0.250169427	0.389928029	0.453615463	0.297029637	0.326379421	0.317342272
114	FT	0.233919153	0.238241943	0.314961877	0.252357973	0.312933965	0.3258332	0.319452234	0.355237026	0.327555154
115	FT	0.263369787	0.269540966	0.320276728	0.288459533	0.406098446	0.395817105	0.354974323	0.259966139	0.314388388
116	FT	0.302181573	0.26153139	0.307987115	0.304919337	0.397712905	0.40339534	0.481122289	0.265173204	0.294600306
117	FT	0.2751961	0.315604471	0.31250589	0.258878485	0.40039146	0.392292021	0.409316347	0.29954559	0.374583951
118	FT	0.317263557	0.33949755	0.415720377	0.243905085	0.424717129	0.360353282	0.393117682	0.349966379	0.329146844
119	FT	0.312563776	0.283175598	0.373030381	0.27899482	0.333943613	0.321214377	0.362543152	0.322601074	0.383338327
120	FT	0.251847189	0.299994169	0.422343458	0.17324658	0.31894232	0.36706191	0.335185863	0.263404511	NA
121	FT	0.348533577	0.276783315	0.361788554	0.20515015	0.369166348	0.400461816	0.421490527	0.300858052	0.360959159
122	FT	0.227031554	0.242608108	0.326999127	0.163766596	0.210894563	0.355821535	0.271659575	0.332097082	0.253938071
123	FT	0.281045723	0.363867615	0.389535187	0.316507967	0.395997372	0.412363192	0.371440492	0.413011554	0.35537025
124	FT	0.236012549	0.258402864	0.366709579	0.223947262	0.351948693	0.31838346	0.308000597	0.286050017	0.285685218
