# Supplementary material for: Regional BOLD variability reflects microstructural maturation and neuronal ensheathment in the preterm infant cortex
Source: Nat Commun. 2026 Apr 9;17:4849. doi: 10.1038/s41467-026-71415-x (PMC13222875; doi:10.1038/s41467-026-71415-x)
Supplement: Supplementary file 4 — Source Data [file 41467_2026_71415_MOESM4_ESM.zip › SourceData/S4.6_fALFF_results_noOut_TEA.csv]

Region	mean_PT	mean_FT	sd_PT	sd_FT	t_value	CI_low	CI_high	p_value	p_FDR	significance
limbic	0.217466246344828	0.252360189631579	0.0361020782191665	0.0501191932978346	-2.6216752023916	-0.0620730011379314	-0.0077148854355714	0.0135948174420119	0.0305883392445269	*
paralimbic	0.226932517290323	0.270966302315789	0.0431462679830648	0.0520576577723996	-3.09298027391301	-0.0730034468119497	-0.0150641232389841	0.00402602940118583	0.0120780882035575	*
thalamus	0.250745274580645	0.352172652888889	0.0442063895883953	0.0458215757945778	-7.56658996328338	-0.128651158875579	-0.0742035977409084	7.73670189279227e-09	6.96303170351304e-08	***
PFC	0.249422190533333	0.246458481631579	0.0414005004957852	0.0428530439740819	0.238989247112905	-0.0221529836120251	0.0280804014155339	0.812417047084558	0.812417047084558	ns
visual	0.316697787774194	0.338575589210526	0.0632680228235062	0.0658177657245614	-1.1576969200413	-0.0601669653596713	0.0164113624870058	0.254399781657203	0.286199754364354	ns
auditory	0.30409501883871	0.376906474473684	0.0397346462845815	0.0554082540354719	-4.99466875584333	-0.102609568259759	-0.0430133430101901	2.49081733674234e-05	0.000112086780153405	***
PCC	0.30472758316129	0.342796826210526	0.046084465525031	0.0593224348323798	-2.38995932784727	-0.0705471891062604	-0.00559129699221156	0.0230693710455118	0.0415248678819212	*
SSM	0.295088101258065	0.313349721842105	0.0451446970450132	0.0521000089562014	-1.26437178514236	-0.0476121657039853	0.0110889245359038	0.214682704377388	0.276020619913784	ns
PCUN	0.277652252032258	0.309294432055556	0.0561994743849213	0.0424151653832905	-2.22727194582414	-0.0602807246466144	-0.00300363539998055	0.0311370546100708	0.0467055819151062	*
