# Supplementary material for: Regional BOLD variability reflects microstructural maturation and neuronal ensheathment in the preterm infant cortex
Source: Nat Commun. 2026 Apr 9;17:4849. doi: 10.1038/s41467-026-71415-x (PMC13222875; doi:10.1038/s41467-026-71415-x)
Supplement: Supplementary file 4 — Source Data [file 41467_2026_71415_MOESM4_ESM.zip › SourceData/Fig2.6_S2.6_SMT_extraTrans_data_results_scaled.csv]

Region	mean_delta	sd_delta	CI_low	CI_high	t_value	p_value	p_FDR	significance	max_abs_mean	scaled_mean_delta	Measure	Color
LIMBIC	-0.000115589472222222	0.000102317432859979	-0.0001502087108301	-8.09702336143446e-05	-6.77828610382	7.39750845429297e-08	1.33155152177274e-07	***	0.000287777923076923	-0.401662055887883	extraTrans	#FFC107
PARA LIMBIC	-7.17281621621622e-05	0.000124086652857884	-0.000113100712053647	-3.03556122706773e-05	-3.51613462945813	0.00120348533916157	0.00180522800874236	**	0.000287777923076923	-0.249248314100138	extraTrans	#FFC107
THAL	-0.000151335394736842	0.00011601746924483	-0.000189469387951829	-0.000113201401521856	-8.04097893647337	1.22085788526441e-09	3.66257365579323e-09	***	0.000287777923076923	-0.525875623532074	extraTrans	#FFC107
PFC	3.80107631578948e-05	0.00017659213083558	-2.00336258719416e-05	9.60551521877311e-05	1.3268659229908	0.192683952068051	0.192683952068051	ns	0.000287777923076923	0.132083666291992	extraTrans	#FFC107
VIS	-0.000223629055555556	0.000136599181563527	-0.000269847569136326	-0.000177410541974785	-9.82271136602182	1.35103720563097e-11	1.21593348506787e-10	***	0.000287777923076923	-0.77708898988676	extraTrans	#FFC107
AUD	-8.8884641025641e-05	0.000167468025670022	-0.000143171494903768	-3.45977871475136e-05	-3.31456947123282	0.0020248424548799	0.00260336887055987	**	0.000287777923076923	-0.308865392019256	extraTrans	#FFC107
PCC	-0.000194302512820513	0.000154739654285899	-0.000244463306009313	-0.000144141719631713	-7.84167968610007	1.84125518685867e-09	4.14282417043201e-09	***	0.000287777923076923	-0.675182136082676	extraTrans	#FFC107
SSM	-7.82440256410257e-05	0.000183937113791284	-0.000137869540297937	-1.86185109841141e-05	-2.65652631730048	0.0114783268169579	0.0129131176690777	*	0.000287777923076923	-0.271890299312887	extraTrans	#FFC107
PCUN	-0.000287777923076923	0.000200536291303881	-0.000352784268614943	-0.000222771577538903	-8.96183200513718	6.5536636336341e-11	2.94914863513535e-10	***	0.000287777923076923	-1	extraTrans	#FFC107
