# Supplementary material for: Regional BOLD variability reflects microstructural maturation and neuronal ensheathment in the preterm infant cortex
Source: Nat Commun. 2026 Apr 9;17:4849. doi: 10.1038/s41467-026-71415-x (PMC13222875; doi:10.1038/s41467-026-71415-x)
Supplement: Supplementary file 4 — Source Data [file 41467_2026_71415_MOESM4_ESM.zip › SourceData/Fig2.5_S2.5_SMT_extraTrans_data_subjects_scaled.csv]

subject	region	timepoint	value	ID	scaled	Measure
4	LIMBIC	delta	NA	4	NA	extraTrans
4	PARA LIMBIC	delta	NA	4	NA	extraTrans
4	THAL	delta	NA	4	NA	extraTrans
4	PFC	delta	NA	4	NA	extraTrans
4	VIS	delta	3.92769999999999e-05	4	0.0592007886002645	extraTrans
4	AUD	delta	0.000227878	4	0.343472192495636	extraTrans
4	PCC	delta	0.000149353	4	0.225114325936689	extraTrans
4	SSM	delta	0.000202753	4	0.305602196987282	extraTrans
4	PCUN	delta	0.000132977	4	0.200431378814507	extraTrans
8	LIMBIC	delta	-0.000136888	8	-0.206326286374036	extraTrans
8	PARA LIMBIC	delta	0.000129059	8	0.194525920410458	extraTrans
8	THAL	delta	-0.000270327	8	-0.407454020926847	extraTrans
8	PFC	delta	6.9513e-05	8	0.104774407871533	extraTrans
8	VIS	delta	-0.000378005	8	-0.569753140383508	extraTrans
8	AUD	delta	-0.000241525	8	-0.364041817518622	extraTrans
8	PCC	delta	-0.000335581	8	-0.505808993539869	extraTrans
8	SSM	delta	-0.000247672	8	-0.373306966270457	extraTrans
8	PCUN	delta	-0.000610144	8	-0.919647782664661	extraTrans
9	LIMBIC	delta	-0.000137664	9	-0.207495922852225	extraTrans
9	PARA LIMBIC	delta	-0.000123387	9	-0.185976721822462	extraTrans
9	THAL	delta	-0.00022536	9	-0.339676902995535	extraTrans
9	PFC	delta	6.6941e-05	9	0.10089772614228	extraTrans
9	VIS	delta	-0.000305843	9	-0.460985991493005	extraTrans
9	AUD	delta	-0.000158363	9	-0.238694770097098	extraTrans
9	PCC	delta	-0.000126065	9	-0.190013173483015	extraTrans
9	SSM	delta	-5.6506e-05	9	-0.085169431490352	extraTrans
9	PCUN	delta	-0.000278906	9	-0.42038483451754	extraTrans
10	LIMBIC	delta	-6.42080000000001e-05	10	-0.0967783749890725	extraTrans
10	PARA LIMBIC	delta	-0.000178897	10	-0.269644918864006	extraTrans
10	THAL	delta	-7.16759999999999e-05	10	-0.108034618828133	extraTrans
10	PFC	delta	-0.000115086	10	-0.173464927485553	extraTrans
10	VIS	delta	-0.000178263	10	-0.268689313803218	extraTrans
10	AUD	delta	-0.000165276	10	-0.249114482692093	extraTrans
10	PCC	delta	-0.000116502	10	-0.175599212605546	extraTrans
10	SSM	delta	4.41630000000001e-05	10	0.0665652780750438	extraTrans
10	PCUN	delta	-0.00012749	10	-0.192161023974533	extraTrans
11	LIMBIC	delta	-7.96829999999999e-05	11	-0.120103277695213	extraTrans
11	PARA LIMBIC	delta	-9.52309999999999e-05	11	-0.14353821063706	extraTrans
11	THAL	delta	-0.000111664	11	-0.168307071778903	extraTrans
11	PFC	delta	9.8863e-05	11	0.149012591679303	extraTrans
11	VIS	delta	-0.000174485	11	-0.262994872289563	extraTrans
11	AUD	delta	-0.000185575	11	-0.279710424535838	extraTrans
11	PCC	delta	-0.000154692	11	-0.233161605778245	extraTrans
11	SSM	delta	-9.12460000000001e-05	11	-0.137531765578322	extraTrans
11	PCUN	delta	-0.000456556	11	-0.688150195793529	extraTrans
12	LIMBIC	delta	-0.000120759	12	-0.182015633337051	extraTrans
12	PARA LIMBIC	delta	-0.000134597	12	-0.202873145689076	extraTrans
12	THAL	delta	-0.000134969	12	-0.203433847712125	extraTrans
12	PFC	delta	5.82110000000001e-05	12	0.0877393157626604	extraTrans
12	VIS	delta	-0.000199159	12	-0.300185091958146	extraTrans
12	AUD	delta	-0.00013736	12	-0.207037714747368	extraTrans
12	PCC	delta	-6.931e-05	12	-0.10446843338046	extraTrans
12	SSM	delta	-8.5122e-05	12	-0.128301283887052	extraTrans
12	PCUN	delta	-0.000299657	12	-0.45166205946456	extraTrans
13	LIMBIC	delta	4.61159999999999e-05	13	0.0695089636960511	extraTrans
13	PARA LIMBIC	delta	6.42240000000001e-05	13	0.0968024912051176	extraTrans
13	THAL	delta	-2.77769999999999e-05	13	-0.0418672583178335	extraTrans
13	PFC	delta	0.000185142	13	0.279057779439117	extraTrans
13	VIS	delta	-1.93330000000001e-05	13	-0.029139925300021	extraTrans
13	AUD	delta	0.000194643	13	0.293378289979411	extraTrans
13	PCC	delta	-1.69809999999999e-05	13	-0.0255948415413878	extraTrans
13	SSM	delta	0.000166665	13	0.25120807169751	extraTrans
13	PCUN	delta	-6.6846e-05	13	-0.100754536109512	extraTrans
14	LIMBIC	delta	-0.000155161	14	-0.233868512361068	extraTrans
14	PARA LIMBIC	delta	-5.8563e-05	14	-0.0882698725156529	extraTrans
14	THAL	delta	-0.000106273	14	-0.160181414235199	extraTrans
14	PFC	delta	7.1546e-05	14	0.107838674572766	extraTrans
14	VIS	delta	-2.84360000000002e-05	14	-0.0428605449661924	extraTrans
14	AUD	delta	-1.10729999999999e-05	14	-0.0166899287667267	extraTrans
14	PCC	delta	-2.3588e-05	14	-0.0355533315045203	extraTrans
14	SSM	delta	-5.85830000000001e-05	14	-0.0883000177857095	extraTrans
14	PCUN	delta	-0.000120586	14	-0.181754876751063	extraTrans
17	LIMBIC	delta	-0.000311764	17	-0.469910498693203	extraTrans
17	PARA LIMBIC	delta	-0.000250516	17	-0.377593623672478	extraTrans
17	THAL	delta	-0.000177347	17	-0.267308660434635	extraTrans
17	PFC	delta	-9.12509999999999e-05	17	-0.137539301895836	extraTrans
17	VIS	delta	-0.000466655	17	-0.703372049908509	extraTrans
17	AUD	delta	-0.000284952	17	-0.42949774965559	extraTrans
17	PCC	delta	-0.000300481	17	-0.452904044590884	extraTrans
17	SSM	delta	-0.00022666	17	-0.341636345549202	extraTrans
17	PCUN	delta	-0.000598859	17	-0.902638314035336	extraTrans
18	LIMBIC	delta	3.0572e-05	18	0.0460800598082158	extraTrans
18	PARA LIMBIC	delta	2.7743e-05	18	0.0418160113587378	extraTrans
18	THAL	delta	-3.26299999999988e-06	18	-0.00491820080970177	extraTrans
18	PFC	delta	4.26930000000001e-05	18	0.0643496007258983	extraTrans
18	VIS	delta	-0.000130505	18	-0.196705423435536	extraTrans
18	AUD	delta	-1.5211e-05	18	-0.0229269851413964	extraTrans
18	PCC	delta	-3.51150000000001e-05	18	-0.0529275579015276	extraTrans
18	SSM	delta	-4.47619999999998e-05	18	-0.0674681289132326	extraTrans
18	PCUN	delta	-7.5896e-05	18	-0.114395270810034	extraTrans
19	LIMBIC	delta	-0.000228891	19	-0.344999050423993	extraTrans
19	PARA LIMBIC	delta	-0.000141042	19	-0.212587458964751	extraTrans
19	THAL	delta	-0.000140428	19	-0.21166199917402	extraTrans
19	PFC	delta	-0.000174175	19	-0.262527620603689	extraTrans
19	VIS	delta	-0.00020961	19	-0.315937502826119	extraTrans
19	AUD	delta	-0.000203762	19	-0.307123025861627	extraTrans
19	PCC	delta	-0.000189899	19	-0.286227831922032	extraTrans
19	SSM	delta	-0.000328276	19	-0.494798433651768	extraTrans
19	PCUN	delta	-0.000442582	19	-0.667087695605121	extraTrans
20	LIMBIC	delta	-0.000158871	20	-0.239460459956531	extraTrans
20	PARA LIMBIC	delta	-0.000220208	20	-0.331911481429006	extraTrans
20	THAL	delta	-0.000139677	20	-0.210530044283402	extraTrans
20	PFC	delta	-0.000162494	20	-0.244921275627248	extraTrans
20	VIS	delta	-0.000274967	20	-0.414447723579932	extraTrans
20	AUD	delta	-0.000118316	20	-0.178333388599662	extraTrans
20	PCC	delta	-0.000150617	20	-0.227019507004254	extraTrans
20	SSM	delta	-0.000206538	20	-0.311307189345456	extraTrans
20	PCUN	delta	-0.000315133	20	-0.474988469434203	extraTrans
21	LIMBIC	delta	-0.000103128	21	-0.15544107051883	extraTrans
21	PARA LIMBIC	delta	-0.000119894	21	-0.180711850407112	extraTrans
21	THAL	delta	-0.000145787	21	-0.219739424285632	extraTrans
21	PFC	delta	-3.7736e-05	21	-0.0568780955424189	extraTrans
21	VIS	delta	-0.00023587	21	-0.355518242410175	extraTrans
21	AUD	delta	-0.000207292	21	-0.312443666026582	extraTrans
21	PCC	delta	-0.0001844	21	-0.277939389920025	extraTrans
21	SSM	delta	-0.000193346	21	-0.291423369216253	extraTrans
21	PCUN	delta	-0.000355937	21	-0.536490849403274	extraTrans
22	LIMBIC	delta	-0.000142735	22	-0.215139256075026	extraTrans
22	PARA LIMBIC	delta	1.90689999999998e-05	22	0.028742007735276	extraTrans
22	THAL	delta	-0.000115771	22	-0.174497402984985	extraTrans
22	PFC	delta	0.000247147	22	0.372515652931477	extraTrans
22	VIS	delta	-0.000488119	22	-0.73572395373304	extraTrans
22	AUD	delta	-6.08640000000001e-05	22	-0.0917380858356421	extraTrans
22	PCC	delta	-0.000283647	22	-0.42753077078441	extraTrans
22	SSM	delta	-6.5175e-05	22	-0.0982358987962994	extraTrans
22	PCUN	delta	-0.000473071	22	-0.713042652542603	extraTrans
23	LIMBIC	delta	-8.61950000000001e-05	23	-0.129918577625578	extraTrans
23	PARA LIMBIC	delta	-1.60049999999999e-05	23	-0.0241237523626354	extraTrans
23	THAL	delta	-0.000124576	23	-0.187768858127316	extraTrans
23	PFC	delta	0.000167186	23	0.25199335598248	extraTrans
23	VIS	delta	-0.00028282	23	-0.426284263867578	extraTrans
23	AUD	delta	1.68569999999999e-05	23	0.0254079408670381	extraTrans
23	PCC	delta	-0.000220469	23	-0.332304877203242	extraTrans
23	SSM	delta	0.000187843	23	0.283128898160234	extraTrans
23	PCUN	delta	-0.00024375	23	-0.367395478812397	extraTrans
24	LIMBIC	delta	9.84419999999998e-05	24	0.148378033744615	extraTrans
24	PARA LIMBIC	delta	0.000186966	24	0.281807028068261	extraTrans
24	THAL	delta	1.40699999999999e-05	24	0.0212071974846785	extraTrans
24	PFC	delta	0.000213464	24	0.321746496365988	extraTrans
24	VIS	delta	-6.89010000000001e-05	24	-0.103851962607807	extraTrans
24	AUD	delta	0.000154509	24	0.232885776557229	extraTrans
24	PCC	delta	4.99199999999989e-06	24	0.00752425940607772	extraTrans
24	SSM	delta	7.55270000000001e-05	24	0.113839090577493	extraTrans
24	PCUN	delta	-4.6197e-05	24	-0.0696310520397797	extraTrans
26	LIMBIC	delta	-4.703e-05	26	-0.0708866025376288	extraTrans
26	PARA LIMBIC	delta	-7.69200000000012e-06	26	-0.0115938708636923	extraTrans
26	THAL	delta	3.42040000000001e-05	26	0.0515544408504585	extraTrans
26	PFC	delta	0.000144344	26	0.217564443051063	extraTrans
26	VIS	delta	-0.000259685	26	-0.391413722729835	extraTrans
26	AUD	delta	0.000189308	26	0.285337039191866	extraTrans
26	PCC	delta	-4.15960000000001e-05	26	-0.0626961326633046	extraTrans
26	SSM	delta	0.000245476	26	0.369997015618264	extraTrans
26	PCUN	delta	-0.000114794	26	-0.173024806542729	extraTrans
27	LIMBIC	delta	-4.77380000000001e-05	27	-0.0719537450976256	extraTrans
27	PARA LIMBIC	delta	1.44100000000003e-06	27	0.0021719667075638	extraTrans
27	THAL	delta	-2.621e-05	27	-0.0395053764089146	extraTrans
27	PFC	delta	0.000139288	27	0.209943718780805	extraTrans
27	VIS	delta	-0.000301007	27	-0.453696865193367	extraTrans
27	AUD	delta	8.606e-05	27	0.129715097052697	extraTrans
27	PCC	delta	-9.59989999999998e-05	27	-0.144695789007226	extraTrans
27	SSM	delta	-1.4483e-05	27	-0.0218296973113434	extraTrans
27	PCUN	delta	-0.000301573	27	-0.454549976335963	extraTrans
28	LIMBIC	delta	NA	28	NA	extraTrans
28	PARA LIMBIC	delta	0.000194209	28	0.292724137619187	extraTrans
28	THAL	delta	1.90790000000002e-05	28	0.0287570803703048	extraTrans
28	PFC	delta	0.000426264	28	0.642492169766103	extraTrans
28	VIS	delta	-4.71110000000001e-05	28	-0.0710086908813574	extraTrans
28	AUD	delta	0.000223128	28	0.336312690857241	extraTrans
28	PCC	delta	2.946e-05	28	0.0444039827930799	extraTrans
28	SSM	delta	0.000213631	28	0.321998209370959	extraTrans
28	PCUN	delta	1.85459999999999e-05	28	0.0279537089233012	extraTrans
30	LIMBIC	delta	-0.000210178	30	-0.316793628495721	extraTrans
30	PARA LIMBIC	delta	-0.000160423	30	-0.241799732912907	extraTrans
30	THAL	delta	-0.000284952	30	-0.42949774965559	extraTrans
30	PFC	delta	-5.71040000000001e-05	30	-0.0860707750650386	extraTrans
30	VIS	delta	-0.000476471	30	-0.718167348452191	extraTrans
30	AUD	delta	-0.000242274	30	-0.365170757882235	extraTrans
30	PCC	delta	-0.000356607	30	-0.537500715950164	extraTrans
30	SSM	delta	-0.000351277	30	-0.529467001480133	extraTrans
30	PCUN	delta	-0.000412037	30	-0.621048331911482	extraTrans
31	LIMBIC	delta	-0.000217838	31	-0.328339266927323	extraTrans
31	PARA LIMBIC	delta	-0.000129376	31	-0.195003722940852	extraTrans
31	THAL	delta	-0.00030483	31	-0.459459133564648	extraTrans
31	PFC	delta	3.805e-05	31	0.0573513762823044	extraTrans
31	VIS	delta	-0.000185706	31	-0.279907876054708	extraTrans
31	AUD	delta	-9.28699999999975e-06	31	-0.0139979561506898	extraTrans
31	PCC	delta	-0.000240558	31	-0.362584293711395	extraTrans
31	SSM	delta	-8.37029999999996e-05	31	-0.126162476976549	extraTrans
31	PCUN	delta	-0.000305881	31	-0.461043267506112	extraTrans
32	LIMBIC	delta	-0.000303381	32	-0.457275108749062	extraTrans
32	PARA LIMBIC	delta	-0.00026622	32	-0.401263689720764	extraTrans
32	THAL	delta	-0.000393782	32	-0.593533236667501	extraTrans
32	PFC	delta	-0.000169316	32	-0.255203827243486	extraTrans
32	VIS	delta	NA	32	NA	extraTrans
32	AUD	delta	-0.000395591	32	-0.596259876344102	extraTrans
32	PCC	delta	-0.000599678	32	-0.903872762844146	extraTrans
32	SSM	delta	-0.00035363	32	-0.533013592502269	extraTrans
32	PCUN	delta	-0.000589125	32	-0.887966611098886	extraTrans
33	LIMBIC	delta	NA	33	NA	extraTrans
33	PARA LIMBIC	delta	NA	33	NA	extraTrans
33	THAL	delta	-0.000369999	33	-0.55768598877993	extraTrans
33	PFC	delta	-0.000276616	33	-0.416933201096082	extraTrans
33	VIS	delta	-0.000293099	33	-0.441777425413066	extraTrans
33	AUD	delta	-0.000233125	33	-0.351380804094933	extraTrans
33	PCC	delta	-0.000285585	33	-0.430451847452875	extraTrans
33	SSM	delta	-0.000294038	33	-0.443192745842214	extraTrans
33	PCUN	delta	-0.000336395	33	-0.507035906031164	extraTrans
34	LIMBIC	delta	-0.000167085	34	-0.251841122368695	extraTrans
34	PARA LIMBIC	delta	-0.000181569	34	-0.273672326943541	extraTrans
34	THAL	delta	-0.000176819	34	-0.266512825305145	extraTrans
34	PFC	delta	6.15800000000003e-06	34	0.00928172865036616	extraTrans
34	VIS	delta	-0.000301627	34	-0.454631368565115	extraTrans
34	AUD	delta	-5.9651e-05	34	-0.0899097752067212	extraTrans
34	PCC	delta	-0.000264676	34	-0.39893647487241	extraTrans
34	SSM	delta	5.51639999999999e-05	34	0.0831466838695673	extraTrans
34	PCUN	delta	-0.000216513	34	-0.326342142786086	extraTrans
35	LIMBIC	delta	9.80710000000001e-05	35	0.147818838985069	extraTrans
35	PARA LIMBIC	delta	0.000222191	35	0.334900384955099	extraTrans
35	THAL	delta	-1.50949999999999e-05	35	-0.0227521425750691	extraTrans
35	PFC	delta	0.00026822	35	0.404278216726405	extraTrans
35	VIS	delta	-5.80299999999997e-06	35	-0.00874665010686494	extraTrans
35	AUD	delta	9.62280000000001e-05	35	0.145040952349372	extraTrans
35	PCC	delta	9.60000000000153e-07	35	0.00144697296270752	extraTrans
35	SSM	delta	5.7697e-05	35	0.0869645823222107	extraTrans
35	PCUN	delta	8.1016e-05	35	0.122112459944472	extraTrans
36	LIMBIC	delta	-5.30770000000001e-05	36	-0.0800010249391821	extraTrans
36	PARA LIMBIC	delta	-8.0438e-05	36	-0.121241261639842	extraTrans
36	THAL	delta	-6.7608e-05	36	-0.101903070898661	extraTrans
36	PFC	delta	0.000140081	36	0.211138978738541	extraTrans
36	VIS	delta	-3.7848e-05	36	-0.0570469090547348	extraTrans
36	AUD	delta	-5.89189999999999e-05	36	-0.0888064583226567	extraTrans
36	PCC	delta	-8.83239999999999e-05	36	-0.133127541623081	extraTrans
36	SSM	delta	-0.000101665	36	-0.153235944014204	extraTrans
36	PCUN	delta	-0.00036763	36	-0.55411528154175	extraTrans
37	LIMBIC	delta	-0.000329547	37	-0.496714165563852	extraTrans
37	PARA LIMBIC	delta	-0.000150269	37	-0.226494979305272	extraTrans
37	THAL	delta	-0.000256443	37	-0.386527174453692	extraTrans
37	PFC	delta	-0.000273212	37	-0.411802476132482	extraTrans
37	VIS	delta	-0.000271048	37	-0.40854075791238	extraTrans
37	AUD	delta	-0.000254028	37	-0.382887133094382	extraTrans
37	PCC	delta	-0.000311923	37	-0.470150153590151	extraTrans
37	SSM	delta	-0.000296791	37	-0.447342242265477	extraTrans
37	PCUN	delta	-0.000534477	37	-0.805597675196773	extraTrans
38	LIMBIC	delta	-0.00012338	38	-0.185966170977943	extraTrans
38	PARA LIMBIC	delta	-8.1844e-05	38	-0.123360474124807	extraTrans
38	THAL	delta	-0.000131116	38	-0.197626361435759	extraTrans
38	PFC	delta	-0.000150724	38	-0.227180784199055	extraTrans
38	VIS	delta	-6.92289999999999e-05	38	-0.104346345036732	extraTrans
38	AUD	delta	7.18449999999999e-05	38	0.108289346360109	extraTrans
38	PCC	delta	-0.000126144	38	-0.190132247299737	extraTrans
38	SSM	delta	-3.6737e-05	38	-0.0553723393031016	extraTrans
38	PCUN	delta	4.47800000000003e-06	38	0.00674952596562841	extraTrans
39	LIMBIC	delta	-0.000100864	39	-0.152028625948446	extraTrans
39	PARA LIMBIC	delta	-0.000131943	39	-0.198872868352591	extraTrans
39	THAL	delta	-0.000195144	39	-0.294133428994324	extraTrans
39	PFC	delta	-5.91140000000001e-05	39	-0.089100374705707	extraTrans
39	VIS	delta	-0.000162303	39	-0.244633388298209	extraTrans
39	AUD	delta	-9.6035e-05	39	-0.144750050493327	extraTrans
39	PCC	delta	-0.000184459	39	-0.278028318466691	extraTrans
39	SSM	delta	2.91410000000001e-05	39	0.0439231657356804	extraTrans
39	PCUN	delta	-0.000196273	39	-0.295835129489008	extraTrans
41	LIMBIC	delta	-0.000187262	41	-0.282253178065096	extraTrans
41	PARA LIMBIC	delta	-0.000184437	41	-0.277995158669629	extraTrans
41	THAL	delta	-0.000307896	41	-0.464080403464294	extraTrans
41	PFC	delta	-0.000104199	41	-0.157055349730351	extraTrans
41	VIS	delta	-0.000417333	41	-0.629030799422417	extraTrans
41	AUD	delta	-0.000166818	41	-0.251438683013442	extraTrans
41	PCC	delta	-0.000274731	41	-0.414092009393266	extraTrans
41	SSM	delta	0.000278405	41	0.419629695502627	extraTrans
41	PCUN	delta	-0.000132729	41	-0.200057577465808	extraTrans
42	LIMBIC	delta	-5.20380000000001e-05	42	-0.078434978159752	extraTrans
42	PARA LIMBIC	delta	8.03919999999999e-05	42	0.121171927518713	extraTrans
42	THAL	delta	-7.21039999999999e-05	42	-0.10867972760734	extraTrans
42	PFC	delta	0.000388767	42	0.585974310200858	extraTrans
42	VIS	delta	-0.00022561	42	-0.34005371887124	extraTrans
42	AUD	delta	0.000105829	42	0.159512189239947	extraTrans
42	PCC	delta	-0.000235259	42	-0.354597304409952	extraTrans
42	SSM	delta	8.01590000000002e-05	42	0.120820735122556	extraTrans
42	PCUN	delta	-0.000195393	42	-0.294508737606526	extraTrans
43	LIMBIC	delta	-0.000129157	43	-0.194673632233734	extraTrans
43	PARA LIMBIC	delta	-0.000104148	43	-0.156978479291707	extraTrans
43	THAL	delta	-8.2082e-05	43	-0.123719202838479	extraTrans
43	PFC	delta	0.000153067	43	0.230712302586163	extraTrans
43	VIS	delta	-0.000295635	43	-0.445599845656217	extraTrans
43	AUD	delta	-0.000167933	43	-0.253119281819086	extraTrans
43	PCC	delta	-0.000221096	43	-0.333249931419511	extraTrans
43	SSM	delta	-7.08000000000002e-06	43	-0.0106714255999663	extraTrans
43	PCUN	delta	-0.000339612	43	-0.511884772719736	extraTrans
44	LIMBIC	delta	1.2944e-05	44	0.0195100187805032	extraTrans
44	PARA LIMBIC	delta	-1.7967e-05	44	-0.0270810033551686	extraTrans
44	THAL	delta	-0.000134061	44	-0.202065252451564	extraTrans
44	PFC	delta	0.000390675	44	0.588850168964239	extraTrans
44	VIS	delta	NA	44	NA	extraTrans
44	AUD	delta	-0.000163056	44	-0.245768357715833	extraTrans
44	PCC	delta	-0.000370261	44	-0.558080891817669	extraTrans
44	SSM	delta	-7.98250000000004e-05	44	-0.120317309112614	extraTrans
44	PCUN	delta	-0.000417072	44	-0.628637403648181	extraTrans
45	LIMBIC	delta	-0.000141563	45	-0.21337274324972	extraTrans
45	PARA LIMBIC	delta	-0.000170492	45	-0.256976369122803	extraTrans
45	THAL	delta	-0.000381165	45	-0.57451609305242	extraTrans
45	PFC	delta	2.83690000000001e-05	45	0.0427595583115033	extraTrans
45	VIS	delta	NA	45	NA	extraTrans
45	AUD	delta	-0.000442162	45	-0.666454644933937	extraTrans
45	PCC	delta	-0.000539135	45	-0.812618508592909	extraTrans
45	SSM	delta	-0.000450846	45	-0.679543721192426	extraTrans
45	PCUN	delta	-0.000663454	45	-1	extraTrans
46	LIMBIC	delta	-0.00021787	46	-0.328387499359413	extraTrans
46	PARA LIMBIC	delta	-0.000100303	46	-0.151183051123363	extraTrans
46	THAL	delta	1.30989999999999e-05	46	0.0197436446234402	extraTrans
46	PFC	delta	-0.000106786	46	-0.160954640412146	extraTrans
46	VIS	delta	-0.000224721	46	-0.338713761617233	extraTrans
46	AUD	delta	-7.3374e-05	46	-0.110593952255921	extraTrans
46	PCC	delta	-0.000304203	46	-0.45851407934838	extraTrans
46	SSM	delta	-0.000181018	46	-0.272841824753487	extraTrans
46	PCUN	delta	-0.000384355	46	-0.579324263626416	extraTrans
47	LIMBIC	delta	-3.3487e-05	47	-0.0504737329189364	extraTrans
47	PARA LIMBIC	delta	-5.18410000000002e-05	47	-0.0781380472496966	extraTrans
47	THAL	delta	-0.000163415	47	-0.246309465313345	extraTrans
47	PFC	delta	1.3199e-05	47	0.0198943709737224	extraTrans
47	VIS	delta	-0.000324485	47	-0.489084397712577	extraTrans
47	AUD	delta	-1.45729999999999e-05	47	-0.021965351026597	extraTrans
47	PCC	delta	-0.000252364	47	-0.380379046625689	extraTrans
47	SSM	delta	-7.89759999999999e-05	47	-0.119037642398719	extraTrans
47	PCUN	delta	-0.000124985	47	-0.188385328899969	extraTrans
48	LIMBIC	delta	-6.72279999999999e-05	48	-0.101330310767589	extraTrans
48	PARA LIMBIC	delta	-3.7275e-05	48	-0.0561832470676189	extraTrans
48	THAL	delta	-0.000226053	48	-0.34072143660299	extraTrans
48	PFC	delta	0.000130677	48	0.196964672758021	extraTrans
48	VIS	delta	-0.000319273	48	-0.481228540335879	extraTrans
48	AUD	delta	-0.000161457	48	-0.243358243374823	extraTrans
48	PCC	delta	-0.000316043	48	-0.47636007922177	extraTrans
48	SSM	delta	-0.000186278	48	-0.280770030778321	extraTrans
48	PCUN	delta	-0.000425696	48	-0.641636044096501	extraTrans
50	LIMBIC	delta	-0.000119433	50	-0.180017001932312	extraTrans
50	PARA LIMBIC	delta	-0.000258395	50	-0.389469352811197	extraTrans
50	THAL	delta	-0.0001923	50	-0.289846771592303	extraTrans
50	PFC	delta	-0.000175386	50	-0.264352916705604	extraTrans
50	VIS	delta	-0.000139178	50	-0.209777919795495	extraTrans
50	AUD	delta	-0.000198733	50	-0.299542997705945	extraTrans
50	PCC	delta	-6.7494e-05	50	-0.101731242859339	extraTrans
50	SSM	delta	-0.000280714	50	-0.423109966930639	extraTrans
50	PCUN	delta	-0.000351163	50	-0.529295173440811	extraTrans
51	LIMBIC	delta	-0.000173263	51	-0.261152996289117	extraTrans
51	PARA LIMBIC	delta	-0.000126264	51	-0.190313118920076	extraTrans
51	THAL	delta	-0.000255228	51	-0.384695849297766	extraTrans
51	PFC	delta	-9.02569999999998e-05	51	-0.136041081974033	extraTrans
51	VIS	delta	-0.00029178	51	-0.439789344852846	extraTrans
51	AUD	delta	-0.000306201	51	-0.461525591827014	extraTrans
51	PCC	delta	-0.000379081	51	-0.571374955912543	extraTrans
51	SSM	delta	-0.000287194	51	-0.432877034428913	extraTrans
51	PCUN	delta	-0.000539589	51	-0.81330280622319	extraTrans
