# Supplementary material for: Regional BOLD variability reflects microstructural maturation and neuronal ensheathment in the preterm infant cortex
Source: Nat Commun. 2026 Apr 9;17:4849. doi: 10.1038/s41467-026-71415-x (PMC13222875; doi:10.1038/s41467-026-71415-x)
Supplement: Supplementary file 4 — Source Data [file 41467_2026_71415_MOESM4_ESM.zip › SourceData/S1.4_ALFF_data_results_scaled.csv]

Region	mean_delta	sd_delta	CI_low	CI_high	t_value	p_value	p_FDR	significance	max_abs_mean	scaled_mean_delta
limbic	0.483412062068966	11.736106075085	-3.98076394034806	4.94758806448599	0.221815788588062	0.826067164725428	0.878635961636334	ns	12.4371636021724	0.0388683527476095
paralimbic	2.04734936573333	9.76581821984412	-1.59926708802053	5.69396581948719	1.14826981770703	0.260241149201713	0.39036172380257	ns	12.4371636021724	0.164615456644449
thalamus	-0.382734133806451	13.8369049273519	-5.45815183686925	4.69268356925635	-0.154006512427053	0.878635961636334	0.878635961636334	ns	12.4371636021724	-0.0307734260036266
PFC	-1.02247733576923	24.4116296392589	-10.8825479323934	8.83759326085489	-0.213571644512789	0.832613304035013	0.878635961636334	ns	12.4371636021724	-0.0822114566049958
visual	12.4371636021724	13.3798832552706	7.3477281999035	17.5265990044413	5.00573693007446	2.73017664001948e-05	0.000100881696243921	***	12.4371636021724	1
auditory	6.03744730606667	7.52537877047561	3.22742469174195	8.84746992039138	4.39425865480059	0.000135944503940767	0.000244700107093381	***	12.4371636021724	0.485436028598362
PCC	9.79871319516129	11.4425478297496	5.60155276599236	13.9958736243302	4.76790020381371	4.48363094417425e-05	0.000100881696243921	***	12.4371636021724	0.7878575460284
SSM	7.57281287993333	7.83494764854729	4.64719534678733	10.4984304130793	5.29397339224622	1.12057194562924e-05	0.000100851475106631	***	12.4371636021724	0.608885845854
PCUN	11.2170948432258	13.0081061166642	6.44568299827416	15.9885066881775	4.80117092853276	4.08239268589189e-05	0.000100881696243921	***	12.4371636021724	0.901901366101392
