# Supplementary material for: Regional BOLD variability reflects microstructural maturation and neuronal ensheathment in the preterm infant cortex
Source: Nat Commun. 2026 Apr 9;17:4849. doi: 10.1038/s41467-026-71415-x (PMC13222875; doi:10.1038/s41467-026-71415-x)
Supplement: Supplementary file 4 — Source Data [file 41467_2026_71415_MOESM4_ESM.zip › SourceData/S4.4_ALFF_results_noOut_TEA.csv]

Region	mean_PT	mean_FT	sd_PT	sd_FT	t_value	CI_low	CI_high	p_value	p_FDR	significance
limbic	24.305987241	28.4707934622222	7.97201852669833	10.6718124426783	-1.43311652687075	-10.1137415163725	1.78412907392807	0.162733747344048	0.244100621016072	ns
paralimbic	25.9454241867742	29.3470733774737	9.17255958557203	11.7344430781393	-1.07778463056073	-9.83560805312271	3.03230967172373	0.289349135200046	0.372020316685773	ns
thalamus	25.3152948389655	45.8704537455556	7.0460205945502	15.8559759336652	-5.19108122164326	-28.7844128482882	-12.3259049648919	3.69863015449894e-05	0.000332876713904905	***
PFC	41.4087664458064	39.5683265394444	22.8814994463568	16.4561747881677	0.325683479030753	-9.54350454534712	13.2243843580711	0.74618415361253	0.74618415361253	ns
visual	39.2549570377	56.3484458968421	14.1030085453292	21.4643535629724	-3.07613182529009	-28.478049298553	-5.70892841973116	0.00466068640623771	0.0139820592187131	*
auditory	24.1245829600667	37.0701486547368	7.5216631145193	14.3514564909258	-3.62889010105007	-20.3026404848697	-5.58849090447066	0.00131548654695063	0.00591968946127782	**
PCC	34.8868651989655	43.4927881564706	8.82349436456775	15.224055627369	-2.13039681534309	-16.9743236593801	-0.23752225563008	0.0443423820171311	0.0798162876308359	ns
SSM	23.3078596528	31.6918066289474	7.48897355108114	12.572004085822	-2.62663666609131	-14.9427991355319	-1.82509481676282	0.0142236015983872	0.0320031035963711	*
PCUN	36.903250176	40.3210376142105	10.3176243493004	16.3556724941734	-0.814040107186297	-12.0303280642429	5.19475318782181	0.422705561074893	0.475543756209254	ns
