# Supplementary material for: Regional BOLD variability reflects microstructural maturation and neuronal ensheathment in the preterm infant cortex
Source: Nat Commun. 2026 Apr 9;17:4849. doi: 10.1038/s41467-026-71415-x (PMC13222875; doi:10.1038/s41467-026-71415-x)
Supplement: Supplementary file 4 — Source Data [file 41467_2026_71415_MOESM4_ESM.zip › SourceData/Fig2.9_S2.9_DTI_FA_data_subjects_scaled.csv]

subject	region	timepoint	value	ID	scaled	Measure
4	LIMBIC	delta	NA	4	NA	FA
4	PARA LIMBIC	delta	NA	4	NA	FA
4	THAL	delta	NA	4	NA	FA
4	PFC	delta	NA	4	NA	FA
4	VIS	delta	NA	4	NA	FA
4	AUD	delta	NA	4	NA	FA
4	PCC	delta	NA	4	NA	FA
4	SSM	delta	NA	4	NA	FA
4	PCUN	delta	NA	4	NA	FA
8	LIMBIC	delta	-0.0218709435697753	8	-0.246305666618139	FA
8	PARA LIMBIC	delta	-0.0397130208266837	8	-0.447239143429277	FA
8	THAL	delta	-0.000745941050091792	8	-0.00840062098896362	FA
8	PFC	delta	-0.0628039717614176	8	-0.707284259666793	FA
8	VIS	delta	-0.0329094938782686	8	-0.370619347166821	FA
8	AUD	delta	-0.016816525021906	8	-0.189383937300503	FA
8	PCC	delta	0.00195337846599554	8	0.021998510658198	FA
8	SSM	delta	-0.0281278949594293	8	-0.316770051390078	FA
8	PCUN	delta	-0.00642080307216544	8	-0.0723096457118128	FA
9	LIMBIC	delta	0.0110025197274648	9	0.123907912217263	FA
9	PARA LIMBIC	delta	-0.00558093210272548	9	-0.0628512070147732	FA
9	THAL	delta	0.0556886160306546	9	0.627152717518208	FA
9	PFC	delta	-0.0134953674351579	9	-0.151981804615275	FA
9	VIS	delta	-0.00654735030056605	9	-0.0737347922470069	FA
9	AUD	delta	0.00699002477398533	9	0.0787200929919207	FA
9	PCC	delta	0.00136604948312599	9	0.01538414323558	FA
9	SSM	delta	0.00893919285265926	9	0.100671187211378	FA
9	PCUN	delta	-0.011758618851215	9	-0.132422931156	FA
10	LIMBIC	delta	-0.00348398383198814	10	-0.0392358453802857	FA
10	PARA LIMBIC	delta	-0.0086970287291871	10	-0.097943989106161	FA
10	THAL	delta	0.0321578048074709	10	0.362153993256427	FA
10	PFC	delta	-0.0283966362840049	10	-0.31979655597989	FA
10	VIS	delta	-0.0439692622139514	10	-0.495171980384123	FA
10	AUD	delta	-0.0196584013734088	10	-0.221388512090342	FA
10	PCC	delta	-0.0279169936150186	10	-0.314394927698683	FA
10	SSM	delta	-0.0251604023148253	10	-0.283350814049825	FA
10	PCUN	delta	-0.026721334990933	10	-0.300929688144039	FA
11	LIMBIC	delta	-0.00270983024327384	11	-0.0305175011019615	FA
11	PARA LIMBIC	delta	-0.0181238410051735	11	-0.204106637019058	FA
11	THAL	delta	-0.00397979195955667	11	-0.0448195254344111	FA
11	PFC	delta	-0.0676018910884726	11	-0.761317352224513	FA
11	VIS	delta	-0.0587988808600234	11	-0.662179823217265	FA
11	AUD	delta	-0.0337762222200326	11	-0.380380247573973	FA
11	PCC	delta	-0.0291623759574342	11	-0.328420144629289	FA
11	SSM	delta	-0.027736520242793	11	-0.312362477013095	FA
11	PCUN	delta	-0.019482062273862	11	-0.219402620657439	FA
12	LIMBIC	delta	-0.0143833234808132	12	-0.161981766667894	FA
12	PARA LIMBIC	delta	-0.0222081390320542	12	-0.250103086370618	FA
12	THAL	delta	0.013355457920766	12	0.150406175008871	FA
12	PFC	delta	-0.039385891405886	12	-0.44355508518081	FA
12	VIS	delta	-0.0504100182914216	12	-0.5677063323715	FA
12	AUD	delta	-0.0203846108870284	12	-0.229566920936118	FA
12	PCC	delta	-0.031149597684397	12	-0.350799790510413	FA
12	SSM	delta	-0.000884949090682957	12	-0.00996609839938519	FA
12	PCUN	delta	-0.001596221664458	12	-0.0179762907750341	FA
13	LIMBIC	delta	-0.02236908283686	13	-0.251915599443238	FA
13	PARA LIMBIC	delta	-0.0422409545231408	13	-0.475708166372246	FA
13	THAL	delta	0.0171472338772096	13	0.193108306338456	FA
13	PFC	delta	-0.0474345608000198	13	-0.534197396711017	FA
13	VIS	delta	-0.040393302604251	13	-0.454900324401068	FA
13	AUD	delta	-0.0320659760624443	13	-0.361119838502824	FA
13	PCC	delta	-0.0300393223534525	13	-0.338296118474247	FA
13	SSM	delta	-0.014630611644441	13	-0.164766670565378	FA
13	PCUN	delta	-0.0159757753735426	13	-0.179915603118283	FA
14	LIMBIC	delta	-0.00291307195199095	14	-0.0328063636922047	FA
14	PARA LIMBIC	delta	-0.0263529083165092	14	-0.29678054947728	FA
14	THAL	delta	0.0423506059658459	14	0.476943036354191	FA
14	PFC	delta	-0.035394647381631	14	-0.398606589159434	FA
14	VIS	delta	-0.0365175932222452	14	-0.411252953636858	FA
14	AUD	delta	-0.0352659884954052	14	-0.397157661606899	FA
14	PCC	delta	-0.0134641888091334	14	-0.151630677914101	FA
14	SSM	delta	-0.0109243513877799	14	-0.123027597888204	FA
14	PCUN	delta	-0.0269986825555779	14	-0.304053114281409	FA
17	LIMBIC	delta	-0.0245059302189521	17	-0.275980295930991	FA
17	PARA LIMBIC	delta	-0.0362426137595862	17	-0.408156196533514	FA
17	THAL	delta	-0.017477588643135	17	-0.196828687701159	FA
17	PFC	delta	-0.0616370003441295	17	-0.694142089008153	FA
17	VIS	delta	-0.0328299192641136	17	-0.369723195689735	FA
17	AUD	delta	-0.0463871264545736	17	-0.52240142577493	FA
17	PCC	delta	0.0021024700143672	17	0.0236775462741812	FA
17	SSM	delta	-0.0456116832768493	17	-0.513668558434089	FA
17	PCUN	delta	-0.0215527229684215	17	-0.242721937498359	FA
18	LIMBIC	delta	-0.00251230110734973	18	-0.0282929722266949	FA
18	PARA LIMBIC	delta	NA	18	NA	FA
18	THAL	delta	0.026367756188408	18	0.296947762884156	FA
18	PFC	delta	-0.0130164207536452	18	-0.14658801438907	FA
18	VIS	delta	-0.0249132216956269	18	-0.280567121293611	FA
18	AUD	delta	-0.013401221112664	18	-0.150921549823453	FA
18	PCC	delta	-0.00733727885964792	18	-0.0826307907074594	FA
18	SSM	delta	0.00642186778317298	18	0.0723216362486468	FA
18	PCUN	delta	-0.0181828286240266	18	-0.204770942367269	FA
19	LIMBIC	delta	-0.0105411761089182	19	-0.118712363742474	FA
19	PARA LIMBIC	delta	-0.0218470335413806	19	-0.246036397235049	FA
19	THAL	delta	0.00558151708458612	19	0.0628577949494311	FA
19	PFC	delta	-0.0148039564862041	19	-0.166718841337941	FA
19	VIS	delta	-0.0200382337102421	19	-0.225666098771885	FA
19	AUD	delta	-0.023718337000038	19	-0.267110597548309	FA
19	PCC	delta	-0.0170879935598479	19	-0.192441155156254	FA
19	SSM	delta	-0.00120317880546858	19	-0.0135499301525928	FA
19	PCUN	delta	-0.022984560535728	19	-0.258846971399123	FA
20	LIMBIC	delta	-0.00459404582869627	20	-0.0517371148940759	FA
20	PARA LIMBIC	delta	-0.0197459358907075	20	-0.222374306213333	FA
20	THAL	delta	0.0210289275231652	20	0.236823070542582	FA
20	PFC	delta	-0.0228145619777142	20	-0.256932485724459	FA
20	VIS	delta	-0.0098980201498175	20	-0.111469285420758	FA
20	AUD	delta	-0.0253681074958887	20	-0.285689943265656	FA
20	PCC	delta	-0.0206523919067009	20	-0.232582610787253	FA
20	SSM	delta	-0.00663154908855965	20	-0.0746830201338852	FA
20	PCUN	delta	-0.013644931536482	20	-0.15366616201674	FA
21	LIMBIC	delta	-0.0143292910286847	21	-0.161373265297203	FA
21	PARA LIMBIC	delta	-0.0331202229205863	21	-0.372992530430647	FA
21	THAL	delta	0.0230647993733408	21	0.259750603211981	FA
21	PFC	delta	-0.0436454543673181	21	-0.491525328959746	FA
21	VIS	delta	-0.0284463251484493	21	-0.3203561408392	FA
21	AUD	delta	-0.024534504558036	21	-0.276302093736091	FA
21	PCC	delta	-0.0154378600421196	21	-0.173857721167851	FA
21	SSM	delta	-0.00292438710405839	21	-0.032933792399794	FA
21	PCUN	delta	-0.0119228671038488	21	-0.134272658179746	FA
22	LIMBIC	delta	-0.0139941106519314	22	-0.157598538986463	FA
22	PARA LIMBIC	delta	-0.0185688313444442	22	-0.209118018526354	FA
22	THAL	delta	0.03156865422614	22	0.35551911140004	FA
22	PFC	delta	-0.0237152803844263	22	-0.26707617462808	FA
22	VIS	delta	-0.0461280152972932	22	-0.519483373971699	FA
22	AUD	delta	-0.000620267150870824	22	-0.00698530969133407	FA
22	PCC	delta	-0.0145674437315239	22	-0.164055287681952	FA
22	SSM	delta	0.000176127052559177	22	0.00198350340723419	FA
22	PCUN	delta	-0.00251991826351206	22	-0.0283787549328827	FA
23	LIMBIC	delta	0.00650893190133106	23	0.0733021328419022	FA
23	PARA LIMBIC	delta	-0.0158474432708892	23	-0.178470355729129	FA
23	THAL	delta	0.0159946664141162	23	0.180128349784962	FA
23	PFC	delta	-0.0601889326729337	23	-0.677834275313505	FA
23	VIS	delta	-0.000326369962088111	23	-0.00367550539462504	FA
23	AUD	delta	-0.00967541727317928	23	-0.108962381694973	FA
23	PCC	delta	0.0020424326298885	23	0.023001418700679	FA
23	SSM	delta	-0.0145984956172895	23	-0.164404987062724	FA
23	PCUN	delta	-0.00979488584138852	23	-0.110307809944962	FA
24	LIMBIC	delta	-0.0112503035383871	24	-0.126698397983536	FA
24	PARA LIMBIC	delta	-0.0267139302101507	24	-0.300846297161801	FA
24	THAL	delta	0.00740294153301163	24	0.083370269024121	FA
24	PFC	delta	-0.0408785891622551	24	-0.460365512895963	FA
24	VIS	delta	-0.0407119437592276	24	-0.45848878970153	FA
24	AUD	delta	-0.0342643096334196	24	-0.385876978674699	FA
24	PCC	delta	-0.016774454450328	24	-0.188910147948687	FA
24	SSM	delta	-0.0193566779524985	24	-0.217990570520765	FA
24	PCUN	delta	-0.0154303492105671	24	-0.173773135865599	FA
26	LIMBIC	delta	0.00608971662998103	26	0.0685810243750016	FA
26	PARA LIMBIC	delta	-0.0282301237692809	26	-0.317921329343759	FA
26	THAL	delta	0.0366804892939964	26	0.41308745270244	FA
26	PFC	delta	-0.030115979394545	26	-0.339159412897143	FA
26	VIS	delta	-0.0220706497847074	26	-0.248554713269451	FA
26	AUD	delta	-0.0304281721343889	26	-0.342675257591053	FA
26	PCC	delta	-0.017158662109906	26	-0.193237008534754	FA
26	SSM	delta	-0.0156486926966388	26	-0.176232071289077	FA
26	PCUN	delta	-0.0164862266594201	26	-0.185664191140699	FA
27	LIMBIC	delta	-0.00567935307500569	27	-0.0639596019548152	FA
27	PARA LIMBIC	delta	-0.0325152647452687	27	-0.366179626992241	FA
27	THAL	delta	0.00381543088697273	27	0.0429685278576625	FA
27	PFC	delta	-0.02959160361259	27	-0.333254010319482	FA
27	VIS	delta	5.56812884973668e-05	27	0.000627070196479947	FA
27	AUD	delta	-0.0263875562960328	27	-0.297170747260302	FA
27	PCC	delta	-0.00893997954577817	27	-0.100680046773036	FA
27	SSM	delta	-0.00519323137690626	27	-0.058485008299268	FA
27	PCUN	delta	0.00681572048196886	27	0.0767571171055557	FA
28	LIMBIC	delta	-0.0186842307414176	28	-0.210417620681523	FA
28	PARA LIMBIC	delta	-0.0507743990402478	28	-0.571809906730609	FA
28	THAL	delta	0.0137025100987412	28	0.154314598885269	FA
28	PFC	delta	-0.0729162611473464	28	-0.821166597220751	FA
28	VIS	delta	-0.0672021068338477	28	-0.756815071514736	FA
28	AUD	delta	-0.0543695442337005	28	-0.612297626459633	FA
28	PCC	delta	-0.0325724866961388	28	-0.3668240477832	FA
28	SSM	delta	-0.0281581291201544	28	-0.317110541734643	FA
28	PCUN	delta	-0.0425106944940835	28	-0.478745917493712	FA
30	LIMBIC	delta	0.0133286639784971	30	0.150104427633829	FA
30	PARA LIMBIC	delta	-0.00253809307817948	30	-0.0285834356238661	FA
30	THAL	delta	0.0326903097724945	30	0.368150944872583	FA
30	PFC	delta	-0.0286254594930234	30	-0.322373511695366	FA
30	VIS	delta	-0.031312312332134	30	-0.352632246419393	FA
30	AUD	delta	-0.00968711520276533	30	-0.109094121157222	FA
30	PCC	delta	-0.0192775314162462	30	-0.217099239961114	FA
30	SSM	delta	-0.00269034802130824	30	-0.0302980966828915	FA
30	PCUN	delta	-0.0115316828105735	30	-0.129867228307993	FA
31	LIMBIC	delta	-0.0288560712803735	31	-0.324970609979309	FA
31	PARA LIMBIC	delta	-0.0306641680313947	31	-0.345332990511707	FA
31	THAL	delta	0.0416035543697468	31	0.468529908644895	FA
31	PFC	delta	-0.0546509239669567	31	-0.615466461976555	FA
31	VIS	delta	-0.0603870720914116	31	-0.680065677054168	FA
31	AUD	delta	-0.0376585225411055	31	-0.424101844017354	FA
31	PCC	delta	-0.0302481627884991	31	-0.3406480326661	FA
31	SSM	delta	-0.0341437027623551	31	-0.384518731112974	FA
31	PCUN	delta	-0.0281850616577284	31	-0.317413849938961	FA
32	LIMBIC	delta	-0.0108076499233932	32	-0.121713332141535	FA
32	PARA LIMBIC	delta	-0.0196565433210528	32	-0.221367587120978	FA
32	THAL	delta	0.0268203618260431	32	0.302044906175536	FA
32	PFC	delta	-0.0401076408916072	32	-0.451683266191598	FA
32	VIS	delta	-0.0255586194023351	32	-0.287835445674652	FA
32	AUD	delta	-0.0163168151637306	32	-0.183756316830409	FA
32	PCC	delta	-0.0213103291056565	32	-0.239992152120695	FA
32	SSM	delta	-0.00879658878133768	32	-0.0990652121085089	FA
32	PCUN	delta	-0.0153148097361	32	-0.172471956189078	FA
33	LIMBIC	delta	0.0156940215622464	33	0.176742554818281	FA
33	PARA LIMBIC	delta	-0.0195588813008597	33	-0.220267739329309	FA
33	THAL	delta	0.0233708011652831	33	0.263196726837614	FA
33	PFC	delta	-0.0175161564700558	33	-0.197263029927384	FA
33	VIS	delta	-0.0586121409990741	33	-0.660076800739586	FA
33	AUD	delta	-0.042196041252168	33	-0.475202363176711	FA
33	PCC	delta	-0.0274886631967041	33	-0.309571166488784	FA
33	SSM	delta	-0.00744470889116354	33	-0.0838406436542628	FA
33	PCUN	delta	-0.0494895418287216	33	-0.557340132667846	FA
34	LIMBIC	delta	-0.0150664483806988	34	-0.169674966246274	FA
34	PARA LIMBIC	delta	-0.0266103387623893	34	-0.299679673485259	FA
34	THAL	delta	0.0139143301537809	34	0.156700068889944	FA
34	PFC	delta	-0.0481548597264625	34	-0.542309241848187	FA
34	VIS	delta	-0.0582808389953302	34	-0.656345751796785	FA
34	AUD	delta	-0.0232085363252363	34	-0.261369336562069	FA
34	PCC	delta	-0.0191338264336187	34	-0.21548086664176	FA
34	SSM	delta	-0.0365135866371441	34	-0.411207832373066	FA
34	PCUN	delta	-0.0305313432941275	34	-0.343837148078041	FA
35	LIMBIC	delta	-0.036048933597178	35	-0.405975013935678	FA
35	PARA LIMBIC	delta	-0.0338183484162544	35	-0.380854663358065	FA
35	THAL	delta	0.0144179706723055	35	0.162371955576285	FA
35	PFC	delta	-0.0753376731386947	35	-0.848435996585414	FA
35	VIS	delta	-0.0762177897295438	35	-0.858347672454321	FA
35	AUD	delta	-0.0407566447807031	35	-0.458992202590777	FA
35	PCC	delta	-0.0344604699532056	35	-0.388086092249282	FA
35	SSM	delta	-0.020319549652246	35	-0.228834215886015	FA
35	PCUN	delta	-0.0604536084258003	35	-0.680814994345562	FA
36	LIMBIC	delta	-0.00528821967502591	36	-0.0595547452319542	FA
36	PARA LIMBIC	delta	-0.00300855110617151	36	-0.0338816285358797	FA
36	THAL	delta	0.0358406997930638	36	0.403629931485478	FA
36	PFC	delta	-0.0243124623008378	36	-0.273801503580842	FA
36	VIS	delta	-0.0554172163588942	36	-0.624096275217965	FA
36	AUD	delta	-0.00531667372617151	36	-0.0598751883812424	FA
36	PCC	delta	-0.0114236985121498	36	-0.128651133331446	FA
36	SSM	delta	0.00783268842573547	36	0.088209982251478	FA
36	PCUN	delta	0.00631089733397178	36	0.0710719119110472	FA
37	LIMBIC	delta	NA	37	NA	FA
37	PARA LIMBIC	delta	NA	37	NA	FA
37	THAL	delta	-0.0168606856274068	37	-0.189881264146116	FA
37	PFC	delta	-0.0887959415228681	37	-1	FA
37	VIS	delta	-0.0830373354230733	37	-0.93514786823549	FA
37	AUD	delta	NA	37	NA	FA
37	PCC	delta	-0.0427645504860862	37	-0.481604786802929	FA
37	SSM	delta	-0.0555726661413616	37	-0.625846915841865	FA
37	PCUN	delta	NA	37	NA	FA
38	LIMBIC	delta	-0.0130871340694785	38	-0.147384371909702	FA
38	PARA LIMBIC	delta	-0.0344021067423123	38	-0.387428818843624	FA
38	THAL	delta	-0.0103365312307198	38	-0.116407698971893	FA
38	PFC	delta	-0.0235054036260979	38	-0.2647125895956	FA
38	VIS	delta	-0.0490830313356528	38	-0.552762102567629	FA
38	AUD	delta	-0.0672915983748408	38	-0.75782290520013	FA
38	PCC	delta	NA	38	NA	FA
38	SSM	delta	-0.0505171233660413	38	-0.568912525726543	FA
38	PCUN	delta	NA	38	NA	FA
39	LIMBIC	delta	-0.0180234310258311	39	-0.202975842327089	FA
39	PARA LIMBIC	delta	-0.0283296976380218	39	-0.319042707945452	FA
39	THAL	delta	0.0209756111022239	39	0.236222632954705	FA
39	PFC	delta	-0.0353396882461056	39	-0.397987651687936	FA
39	VIS	delta	-0.0476298192570776	39	-0.536396353709603	FA
39	AUD	delta	-0.0312054731939294	39	-0.351429047980677	FA
39	PCC	delta	-0.0253382776438001	39	-0.285354006154376	FA
39	SSM	delta	-0.0127336390198864	39	-0.143403389856585	FA
39	PCUN	delta	-0.0280639278254631	39	-0.31604966785825	FA
41	LIMBIC	delta	-0.0140672271076583	41	-0.158421960130188	FA
41	PARA LIMBIC	delta	-0.032581479319942	41	-0.366925320697806	FA
41	THAL	delta	0.0524588127986495	41	0.59077939710949	FA
41	PFC	delta	-0.0273934410568299	41	-0.308498796082647	FA
41	VIS	delta	NA	41	NA	FA
41	AUD	delta	-0.0187955648067368	41	-0.211671439982381	FA
41	PCC	delta	NA	41	NA	FA
41	SSM	delta	NA	41	NA	FA
41	PCUN	delta	-0.0320885665927477	41	-0.361374247994023	FA
42	LIMBIC	delta	NA	42	NA	FA
42	PARA LIMBIC	delta	-0.052204534523348	42	-0.587915772140368	FA
42	THAL	delta	-0.00800315936914972	42	-0.0901297878246904	FA
42	PFC	delta	-0.058637186904435	42	-0.660358862114592	FA
42	VIS	delta	-0.0632551343800128	42	-0.712365152001033	FA
42	AUD	delta	-0.0483926534350142	42	-0.544987221319697	FA
42	PCC	delta	-0.0351280288330075	42	-0.395603990796818	FA
42	SSM	delta	-0.0481897323298414	42	-0.542701969294743	FA
42	PCUN	delta	-0.0291764196708429	42	-0.328578301783409	FA
43	LIMBIC	delta	-0.00773257093556365	43	-0.0870824815070207	FA
43	PARA LIMBIC	delta	-0.0265424207784224	43	-0.298914796365854	FA
43	THAL	delta	0.0147558698665102	43	0.166177300600051	FA
43	PFC	delta	-0.0547705778672878	43	-0.61681397739538	FA
43	VIS	delta	-0.0204693563218636	43	-0.230521305037258	FA
43	AUD	delta	-0.036915894980377	43	-0.415738538803261	FA
43	PCC	delta	-0.0294259383028087	43	-0.331388324715612	FA
43	SSM	delta	-0.0173048743050555	43	-0.194883617519826	FA
43	PCUN	delta	-0.0308032023427364	43	-0.346898763777436	FA
44	LIMBIC	delta	-0.0229110124470741	44	-0.258018689302075	FA
44	PARA LIMBIC	delta	-0.0342665210461195	44	-0.385901883109091	FA
44	THAL	delta	-0.00224762069156109	44	-0.0253122006818549	FA
44	PFC	delta	-0.0710397434315429	44	-0.80003367511169	FA
44	VIS	delta	-0.0286636196159558	44	-0.322803262450614	FA
44	AUD	delta	-0.0283576839685898	44	-0.319357883730381	FA
44	PCC	delta	-0.0234160464536129	44	-0.26370626913824	FA
44	SSM	delta	-0.0320540686969167	44	-0.360985740419923	FA
44	PCUN	delta	-0.0369769165940986	44	-0.416425750545995	FA
45	LIMBIC	delta	0.0160395247862178	45	0.180633534721709	FA
45	PARA LIMBIC	delta	-0.00526828041423333	45	-0.0593301937440076	FA
45	THAL	delta	0.0339978066151536	45	0.382875681389086	FA
45	PFC	delta	-0.0343320721994041	45	-0.386640105511606	FA
45	VIS	delta	-0.0628960840612394	45	-0.708321607750974	FA
45	AUD	delta	-0.00933168432387063	45	-0.105091338228194	FA
45	PCC	delta	-0.0129482370070238	45	-0.14582014431019	FA
45	SSM	delta	-0.00415799424902931	45	-0.0468263996948383	FA
45	PCUN	delta	-0.00461174563500999	45	-0.0519364461473986	FA
46	LIMBIC	delta	-0.00900911792330697	46	-0.101458667691325	FA
46	PARA LIMBIC	delta	-0.0499665104379838	46	-0.562711646287524	FA
46	THAL	delta	-0.0125236537589791	46	-0.14103858289237	FA
46	PFC	delta	-0.0437195220404819	46	-0.492359462501139	FA
46	VIS	delta	-0.0411230381593748	46	-0.463118442736306	FA
46	AUD	delta	-0.0423485205869259	46	-0.476919551283993	FA
46	PCC	delta	-0.0356054843349534	46	-0.400980987692818	FA
46	SSM	delta	-0.00905184308911997	46	-0.101939828936763	FA
46	PCUN	delta	-0.0189762519281672	46	-0.213706297863626	FA
47	LIMBIC	delta	-0.00662669626462531	47	-0.0746283687179408	FA
47	PARA LIMBIC	delta	-0.0272825289654913	47	-0.307249728958221	FA
47	THAL	delta	0.0303298997168619	47	0.34156853564136	FA
47	PFC	delta	-0.0503006143940805	47	-0.566474250189985	FA
47	VIS	delta	-0.0561291272438938	47	-0.63211365611162	FA
47	AUD	delta	-0.0440018159585036	47	-0.49553859336208	FA
47	PCC	delta	-0.0391230266728459	47	-0.440594761448307	FA
47	SSM	delta	-0.0342824748451777	47	-0.386081551219869	FA
47	PCUN	delta	-0.0577655161491901	47	-0.650542301354093	FA
48	LIMBIC	delta	-0.0102695910455768	48	-0.11565383360378	FA
48	PARA LIMBIC	delta	-0.0242398869460913	48	-0.272984176195132	FA
48	THAL	delta	0.00352740478508307	48	0.039724842426212	FA
48	PFC	delta	-0.0415152833876033	48	-0.467535820619816	FA
48	VIS	delta	-0.0147490163895606	48	-0.166100118278066	FA
48	AUD	delta	-0.0111100685592616	48	-0.125119103066218	FA
48	PCC	delta	-0.0108389692460098	48	-0.122066043336208	FA
48	SSM	delta	-0.00747230666540089	48	-0.0841514436048466	FA
48	PCUN	delta	0.0120173199802368	48	0.135336365312844	FA
50	LIMBIC	delta	-0.0251244682899171	50	-0.282946133111801	FA
50	PARA LIMBIC	delta	-0.0189368341412021	50	-0.213262383577803	FA
50	THAL	delta	-0.00523051074821393	50	-0.0589048402270377	FA
50	PFC	delta	-0.0399649189589633	50	-0.450075963760922	FA
50	VIS	delta	-0.0259052706994489	50	-0.2917393549206	FA
50	AUD	delta	-0.0304770856298161	50	-0.343226110418202	FA
50	PCC	delta	-0.0100921476692527	50	-0.113655506053209	FA
50	SSM	delta	-0.0111446927391996	50	-0.125509032823639	FA
50	PCUN	delta	0.00603206889407207	50	0.067931808488326	FA
51	LIMBIC	delta	-0.025250244135884	51	-0.284362592510843	FA
51	PARA LIMBIC	delta	NA	51	NA	FA
51	THAL	delta	0.00323755524399288	51	0.036460621831	FA
51	PFC	delta	-0.0757649927998084	51	-0.853248374874163	FA
51	VIS	delta	NA	51	NA	FA
51	AUD	delta	-0.0362618111046014	51	-0.408372392732192	FA
51	PCC	delta	-0.0275192477860112	51	-0.309915603281531	FA
51	SSM	delta	NA	51	NA	FA
51	PCUN	delta	NA	51	NA	FA
